# Supplementary material for: Changes in Microbiome Activity and Sporadic Viral Infection Help Explain Observed Variability in Microcosm Studies
Source: Front Microbiol. 2022 Mar 16;13:809989. doi: 10.3389/fmicb.2022.809989 (PMC8966487; doi:10.3389/fmicb.2022.809989)
Supplement: Supplementary file 1 [file Data_Sheet_1.XLSX]

## Sheet: Chlorophyll a
		T0.A	T0.B	T0.C	Co.B	Co.C	Am.A	Am.B	Am.C	No.A	No.B	No.C	Ur.A	Ur.B	Ur.C	Po.A	Po.B	Po.C
Chla (ug/L)		5.16	4.32	3.084	8.24	7.2	12.52	9.32	6.84	11.6	13.68	10.48	9.52	16.16	15.36	21.64	27.4	21.36
	Label	T0.A	T0.B	T0.C	Co.B	Co.C	Am.A	Am.B	Am.C	No.A	No.B	No.C	Ur.A	Ur.B	Ur.C	Po.A	Po.B	Po.C
Nitrate+NO2	µmol/L	31.177	31.511	31.391	26.323	25.726	32.514	31.297	31.426	235.567	242.528	244.825	30.929	30.586	30.792	13.88	7.866	4.658
Ammonium	µmol/L	0.56	0.275	0.353	0.096	0.048	171.846	177.929	183.926	0.224	-0.165	-0.121	2.784	3.431	3.394	0.153	0.431	0.143
Nitrite	µmol/L	1.039	1.041	1.047	0.951	0.94	0.975	0.977	0.976	1.044	1.054	1.057	0.978	0.997	0.97	0.72	0.517	0.38
Phosphate	µmol/L	-0.049	-0.047	-0.066	-0.073	-0.045	-0.027	-0.033	-0.046	-0.048	-0.035	-0.043	-0.064	-0.05	-0.064	-0.057	-0.025	-0.043
Silicate	µmol/L	28.316	52.918	28.866	27.54	47.809	54.519	31.495	31.584	28.535	59.978	28.981	31.677	31.235	33.47	33.24	45.822	32.427
Nitrate	µmol/L	30.165	30.498	30.372	25.394	24.807	31.569	30.349	30.478	234.833	241.793	244.09	29.978	29.616	29.85	13.168	7.352	4.279

## Sheet: Microbome_rpoB
				T0.A	T0.B	T0.C	Co.B	Co.C	Am.A	Am.B	Am.C	No.A	No.B	No.C	Ur.A	Ur.B	Ur.C	Po.A	Po.B	Po.C
			Library Size	46688142	51493052	47602034	40329646	47185286	61637340	58714592	28577112	51198008	41522392	57160918	61063844	50418496	40019140	30997270	36402156	36653842
	Domain	Phylum/Class	Genus
gene_1001906	Bacteria	Actinobacteria	Ilumatobacter	3	6	4	0	0	1	0	0	0	0	0	0	0	0	0	0	0
gene_1002286	Bacteria	Gemmatimonadetes	Gemmatimonas	0	1	0	6	0	5	6	0	4	2	2	2	1	2	4	0	0
gene_1003827	Plants	Green algae	Volvox	0	0	0	0	3	0	0	0	0	0	2	2	0	0	0	0	0
gene_100469	Protists	Stramenopiles	Phytophthora	0	0	0	0	0	0	0	0	0	0	0	0	0	0	0	0	0
gene_100492	Bacteria	Planctomycetes	Fuerstia	0	2	0	0	0	0	1	0	2	1	0	0	0	0	0	0	0
gene_1005319	Plants	Green algae	Chlamydomonas	2	3	0	0	0	0	0	0	0	0	0	0	0	0	4	7	0
gene_1005481	Protists	Stramenopiles	Phytophthora	0	0	0	0	0	0	0	0	0	0	2	0	0	0	0	0	0
gene_1005662	Bacteria	Alphaproteobacteria	Hyphomonadaceae bacterium UKL13-1	2	1	0	15	5	8	7	0	16	6	7	8	8	17	7	4	5
gene_1006509	Bacteria	Gammaproteobacteria - Others	Aeromonas	4	11	8	0	5	8	4	12	2	12	0	8	8	10	0	0	0
gene_1007340	Bacteria	Bacteroidetes	Flavisolibacter	14	23	23	0	2	19	16	8	2	2	1	4	3	2	0	0	0
gene_1007425	Bacteria	Actinobacteria	Candidatus Nanopelagicus	4	8	9	2	6	5	7	3	1	6	3	9	2	0	1	3	0
gene_1007896	Bacteria	Alphaproteobacteria	Oligotropha	9	14	13	2	3	19	9	6	6	4	0	5	2	6	0	2	0
gene_1008455	Archaea	Euryarchaeota	Methanotorris	0	0	0	0	2	0	0	0	4	0	6	2	0	0	0	0	0
gene_1008729	Bacteria	Alphaproteobacteria	Roseomonas	7	10	17	0	0	8	7	1	1	3	0	1	4	0	0	0	0
gene_1008887	Plants	Monocots	Oryza	0	0	0	0	1	0	0	0	0	0	0	4	0	5	0	0	0
gene_1009099	Bacteria	Alphaproteobacteria	Roseomonas	11	6	5	1	0	8	3	6	0	0	0	0	0	1	0	0	0
gene_1009115	Bacteria	Alphaproteobacteria	Beijerinckia	0	1	0	1	0	2	0	0	1	2	1	0	1	4	6	0	0
gene_101027	Plants	Red algae	Chondrus	0	0	0	0	2	0	0	0	0	0	2	0	4	1	0	0	0
gene_1010622	Plants	Green algae	Chlamydomonas	0	0	0	0	0	0	0	0	1	0	2	2	0	1	1	2	2
gene_1011544	Bacteria	Betaproteobacteria	Polaromonas	1	0	0	2	0	0	4	1	2	6	0	2	1	0	2	0	0
gene_101206	Bacteria	Actinobacteria	Actinomarinicola	3	12	19	0	0	11	4	2	0	2	0	2	4	6	0	2	0
gene_1012550	Bacteria	Betaproteobacteria	Noviherbaspirillum	3	6	4	0	4	2	0	0	0	1	0	0	0	0	2	0	0
gene_1013154	Bacteria	Alphaproteobacteria	Roseomonas	40	43	31	5	7	37	39	0	8	27	19	10	25	19	10	3	3
gene_1014036	Bacteria	Bacteroidetes	Flavobacterium	15	10	1	7	8	12	9	22	14	7	3	7	5	2	15	12	5
gene_1015505	Animals	Mollusks	Pomacea	0	0	0	2	2	0	0	0	2	2	0	2	0	0	4	0	0
gene_1017105	Protists	Stramenopiles	Aureococcus	0	0	0	4	0	0	2	2	0	2	0	0	0	0	0	0	2
gene_1017106	Protists	Amoebozoa	Dictyostelium	0	1	0	3	2	0	0	0	2	0	0	0	0	0	0	0	0
gene_1017107	Fungi	Ascomycetes	Tuber	0	1	0	0	1	0	0	0	0	0	0	6	0	0	0	1	0
gene_1017108	Plants	Red algae	Cyanidioschyzon	0	1	6	0	8	4	4	0	6	4	6	2	1	0	2	0	2
gene_1017109	Protists	Amoebozoa	Dictyostelium	0	0	4	4	3	0	0	0	0	0	2	2	0	0	0	0	0
gene_1017110	Protists	Amoebozoa	Dictyostelium	0	2	2	4	2	2	2	0	3	0	3	4	0	0	2	0	0
gene_1017309	Bacteria	Betaproteobacteria	Herbaspirillum	2	5	1	0	4	4	4	0	1	2	0	4	0	0	1	0	0
gene_1017388	Bacteria	Cyanobacteria	Cyanobium	6	10	3	4	3	34	37	18	9	2	11	4	4	4	3	7	16
gene_1017639	Bacteria	Alphaproteobacteria	Hyphomonadaceae bacterium UKL13-1	4	2	7	4	3	8	14	1	3	11	8	11	4	2	0	4	0
gene_1019308	Bacteria	Betaproteobacteria	Variovorax	13	10	24	4	1	6	7	4	6	11	3	4	8	3	1	1	0
gene_1019960	Plants	Green algae	Chlamydomonas	2	0	2	0	0	0	0	6	3	4	2	5	0	0	4	0	4
gene_102024	Bacteria	Gemmatimonadetes	Gemmatimonas	2	4	0	2	0	1	1	0	3	1	3	0	0	2	4	1	1
gene_1020272	Plants	Green algae	Auxenochlorella	0	0	0	0	0	0	0	0	4	2	2	0	0	0	4	0	6
gene_1021512	Bacteria	Bacteroidetes	Filimonas	3	7	3	0	3	1	4	0	4	6	11	19	3	7	0	5	3
gene_1022181	Bacteria	Verrucomicrobia	Opitutus	18	10	12	0	0	3	2	0	0	0	0	0	0	0	0	0	0
gene_1023058	Bacteria	Alphaproteobacteria	Hyphomonadaceae bacterium UKL13-1	0	0	0	2	0	2	1	0	0	2	0	0	2	2	2	0	0
gene_1024009	Bacteria	Verrucomicrobia	Candidatus Xiphinematobacter	0	4	3	1	4	2	0	0	2	0	2	0	0	0	0	0	0
gene_1024726	Bacteria	Cyanobacteria	Pleurocapsa	0	6	1	0	1	0	2	2	0	0	0	1	0	0	0	0	0
gene_1024808	Bacteria	Alphaproteobacteria	Hyphomonadaceae bacterium UKL13-1	9	7	7	20	4	16	7	1	19	10	17	1	19	17	2	8	4
gene_102510	Bacteria	Planctomycetes	Urbifossiella	105	195	139	110	121	234	178	59	68	85	136	239	137	83	125	242	209
gene_1025303	Bacteria	Cyanobacteria	Microcystis	1037	781	736	835	615	525	591	251	273	445	632	904	416	312	841	995	889
gene_1025396	Bacteria	Bacteroidetes	Flavisolibacter	17	28	21	0	0	13	22	4	0	4	0	6	2	0	0	0	0
gene_1025465	Bacteria	Alphaproteobacteria	Phenylobacterium	107	90	86	146	54	294	277	64	156	212	194	45	237	115	68	100	28
gene_1025553	Plants	Mosses	Physcomitrium	0	0	0	6	9	0	8	14	4	4	7	4	0	4	0	0	2
gene_1025976	Bacteria	Actinobacteria	Candidatus Nanopelagicus	19	10	18	8	2	14	18	12	0	2	11	12	2	6	3	0	0
gene_1026005	Animals	Mollusks	Lottia	0	0	0	4	3	0	0	0	10	0	0	0	0	0	0	4	0
gene_1026795	Bacteria	Bacteroidetes	Sphingobacteriaceae bacterium GW460-11-11-14-LB5	2	0	0	0	0	0	0	0	1	0	0	0	0	0	0	0	0
gene_1027029	Bacteria	Betaproteobacteria	Pandoraea	10	3	15	5	3	39	24	8	1	10	7	0	5	3	3	4	8
gene_1027666	Archaea	Euryarchaeota	Methanocaldococcus	0	0	0	0	0	0	17	0	0	0	0	0	0	0	0	0	14
gene_1027972	Bacteria	Actinobacteria	Ilumatobacter	17	27	3	1	0	0	0	0	0	2	1	0	0	0	0	0	0
gene_1029273	Bacteria	Actinobacteria	Candidatus Nanopelagicus	3	2	11	8	0	4	5	3	2	4	1	10	4	2	0	1	2
gene_103058	Bacteria	Gammaproteobacteria - Others	Pseudolysobacter	107	98	57	274	219	925	1064	421	416	464	413	174	345	239	215	179	48
gene_1031042	Bacteria	Alphaproteobacteria	Hyphomonadaceae bacterium UKL13-1	1	1	2	2	5	17	12	1	10	9	7	1	13	10	2	3	6
gene_1032268	Bacteria	Other Terrabacteria group	Fimbriimonas	162	163	154	33	71	0	0	0	74	83	47	137	54	55	16	16	17
gene_1034448	Bacteria	Bacteroidetes	Pseudopedobacter	0	1	3	4	0	0	1	0	0	0	0	0	0	0	0	0	0
gene_1034603	Bacteria	Actinobacteria	Rhodoluna	10	13	31	31	16	48	25	6	16	18	24	41	25	21	4	8	9
gene_1034918	Bacteria	Alphaproteobacteria	Hyphomonadaceae bacterium UKL13-1	5	6	12	39	12	25	19	14	34	28	46	14	40	22	9	11	7
gene_1037021	Bacteria	Verrucomicrobia	Methylacidimicrobium	7	2	5	3	4	0	0	0	4	0	0	5	1	1	1	0	0
gene_1037081	Animals	Vertebrates	Xenopus	0	0	0	1	0	0	0	0	2	4	0	0	2	1	0	0	4
gene_1037408	Bacteria	Cyanobacteria	Oxynema	0	0	0	0	0	0	0	0	2	0	0	0	4	4	0	0	0
gene_103819	Plants	Eudicots	Arabidopsis	4	6	3	4	5	0	0	0	4	0	2	0	0	2	0	0	0
gene_1039398	Bacteria	Other	Candidatus Babela	0	0	2	0	0	0	0	2	0	0	0	8	6	0	0	0	0
gene_1040308	Bacteria	Planctomycetes	Poriferisphaera	3	0	3	7	1	2	1	0	0	0	5	0	2	3	1	1	0
gene_1041537	Bacteria	Bacteroidetes	Bacteroidetes bacterium UKL13-3	8	6	13	0	0	7	18	2	0	0	7	0	0	2	0	0	0
gene_1041759	Bacteria	Gemmatimonadetes	Gemmatimonas	9	7	1	3	0	2	1	0	0	3	0	0	5	0	2	0	2
gene_1043503	Bacteria	Cyanobacteria	Microcystis	1655	1279	1066	1410	1328	1310	1294	608	625	822	948	1131	1476	1154	2105	2631	2109
gene_1043850	Bacteria	Actinobacteria	Candidatus Planktophila	15	18	16	4	6	9	15	13	8	7	4	8	7	4	2	3	0
gene_1044075	Bacteria	Deltaproteobacteria	Geoalkalibacter	0	1	0	0	0	2	11	10	0	0	0	0	0	0	0	0	0
gene_1044680	Plants	Green algae	Ostreococcus	0	0	0	1	0	0	0	0	0	0	2	0	0	0	0	0	0
gene_1045067	Protists	Stramenopiles	Phytophthora	0	0	0	0	0	0	0	0	0	0	0	0	0	0	0	0	0
gene_1045840	Bacteria	Bacteroidetes	Mucilaginibacter	1	0	0	0	1	8	4	8	0	0	2	0	3	0	1	0	1
gene_1046645	Bacteria	Cyanobacteria	Prochlorococcus	9	12	14	3	9	79	76	22	5	6	5	6	8	3	12	14	4
gene_1046853	Bacteria	Cyanobacteria	Prochlorococcus	0	1	2	0	3	22	15	8	5	3	1	2	3	1	4	0	0
gene_1046863	Bacteria	Cyanobacteria	Cyanobium	4	8	15	45	49	22	45	15	17	20	67	39	25	15	48	39	21
gene_1046864	Bacteria	Cyanobacteria	Cyanobium	0	6	4	10	13	7	12	13	2	6	10	10	10	10	10	3	7
gene_1047506	Bacteria	Alphaproteobacteria	Hyphomonadaceae bacterium UKL13-1	0	0	0	3	3	0	0	0	5	0	0	0	1	0	3	4	0
gene_1049110	Fungi	Ascomycetes	Pichia	2	0	0	0	0	0	0	0	0	0	0	0	0	0	2	4	4
gene_1050444	Bacteria	Oligoflexia	Halobacteriovorax	0	0	0	0	0	0	0	0	0	0	0	0	0	0	0	0	0
gene_1050445	Bacteria	Oligoflexia	Bacteriovorax	8	2	2	1	4	9	5	0	14	8	4	6	10	5	0	0	3
gene_1053070	Bacteria	Actinobacteria	Candidatus Planktophila	13	23	13	7	5	18	7	11	10	7	4	1	17	3	3	0	0
gene_1053155	Bacteria	Alphaproteobacteria	Granulibacter	18	17	17	5	5	21	25	1	6	12	16	7	12	4	7	2	2
gene_1053867	Bacteria	Actinobacteria	Candidatus Planktophila	14	16	20	4	2	23	8	10	9	20	12	17	9	8	3	0	0
gene_1054358	Bacteria	Actinobacteria	Candidatus Planktophila	19	17	17	2	5	34	25	8	2	12	5	22	6	8	3	3	0
gene_1054689	Bacteria	Actinobacteria	Ilumatobacter	8	35	27	6	1	18	11	3	2	4	11	9	3	6	1	1	0
gene_1055120	Bacteria	Actinobacteria	Candidatus Planktophila	2	0	2	0	1	7	2	0	0	0	2	1	0	1	0	0	0
gene_1055294	Protists	Stramenopiles	Phytophthora	0	0	0	2	0	0	0	0	0	2	1	0	0	0	0	0	0
gene_1055696	Bacteria	Alphaproteobacteria	Hyphomonadaceae bacterium UKL13-1	2	4	5	22	12	11	12	7	12	14	6	11	11	7	9	4	0
gene_1056392	Bacteria	Alphaproteobacteria	Hyphomonadaceae bacterium UKL13-1	8	11	8	2	11	14	10	8	3	16	13	11	4	10	5	16	5
gene_1056457	Bacteria	Alphaproteobacteria	Hyphomonas	2	3	0	0	3	9	9	3	0	0	0	0	0	2	0	0	1
gene_1056633	Bacteria	Alphaproteobacteria	Phenylobacterium	5	1	13	14	9	21	11	5	7	2	11	3	10	9	0	5	5
gene_105698	Bacteria	Alphaproteobacteria	Magnetospirillum	10	1	1	4	2	8	0	0	1	6	5	6	17	1	2	2	1
gene_1057084	Bacteria	Bacteroidetes	Fluviicola	26	28	24	73	37	25	6	34	73	92	58	103	46	39	66	20	27
gene_1059054	Fungi	Basidiomycetes	Ustilago	1	0	0	6	4	0	0	0	0	4	3	10	0	0	0	0	0
gene_1059372	Bacteria	Gemmatimonadetes	Gemmatimonas	0	0	0	0	0	0	0	0	5	1	1	0	0	0	0	0	0
gene_1059752	Bacteria	Alphaproteobacteria	Rhodoplanes	0	1	3	6	0	3	6	2	7	4	7	2	0	2	2	0	0
gene_1060627	Bacteria	Actinobacteria	Candidatus Aquiluna	2	5	1	0	0	2	1	2	0	0	6	0	0	0	0	2	0
gene_1060723	Bacteria	Verrucomicrobia	Candidatus Xiphinematobacter	20	14	21	9	9	0	0	0	12	16	4	3	12	8	0	6	0
gene_1060880	Bacteria	Bacteroidetes	Flavisolibacter	23	28	37	0	1	7	6	0	8	2	2	4	0	0	0	3	0
gene_1060896	Bacteria	Gemmatimonadetes	Gemmatimonas	4	9	1	2	1	7	3	0	3	2	4	2	0	1	3	3	7
gene_1061394	Bacteria	Alphaproteobacteria	Nitrospirillum	2	0	4	3	10	22	21	8	3	27	10	2	7	7	0	2	3
gene_1061850	Bacteria	Verrucomicrobia	Candidatus Xiphinematobacter	5	4	8	2	1	0	0	0	0	0	5	0	0	1	0	0	0
gene_1062042	Bacteria	Acidobacteria	Candidatus Solibacter	0	0	2	0	1	3	1	0	0	2	0	0	0	0	0	0	0
gene_1062130	Bacteria	Deltaproteobacteria	Labilithrix	0	0	0	0	0	1	0	0	0	0	0	0	0	0	0	0	0
gene_1062507	Bacteria	Planctomycetes	Poriferisphaera	4	1	0	8	4	9	13	16	17	1	2	8	9	6	0	0	0
gene_1062584	Bacteria	Alphaproteobacteria	Roseomonas	57	68	62	24	15	82	58	6	36	42	42	32	54	44	17	22	4
gene_1062950	Bacteria	Bacteroidetes	Algoriphagus	27	31	32	4	3	52	24	8	14	11	10	22	10	5	11	2	4
gene_1064068	Plants	Eudicots	Populus	0	0	0	36	27	0	0	0	16	23	14	25	5	10	4	4	8
gene_1065495	Bacteria	Cyanobacteria	Cyanobium	6	3	5	4	0	8	7	6	1	5	3	4	0	1	4	2	3
gene_1065827	Bacteria	Bacteroidetes	Alkalitalea	0	1	0	0	0	2	4	1	7	9	4	2	6	4	0	2	0
gene_1066221	Bacteria	Alphaproteobacteria	Dinoroseobacter	0	0	0	0	4	0	0	0	0	0	0	2	0	0	0	0	1
gene_1066827	Bacteria	Alphaproteobacteria	Skermanella	0	7	0	5	1	2	3	0	4	4	2	4	3	0	0	1	0
gene_1066876	Bacteria	Alphaproteobacteria	Pararhodospirillum	0	0	0	0	0	0	0	0	2	0	8	2	0	0	0	0	0
gene_1066990	Animals	Arthropods	Ixodes	1	0	0	2	5	0	0	0	0	3	0	0	0	1	0	0	0
gene_1067207	Bacteria	Bacteroidetes	Fluviicola	0	0	0	0	1	0	5	2	0	2	0	4	4	4	0	0	0
gene_1067263	Bacteria	Actinobacteria	Ilumatobacter	6	4	10	0	0	2	0	0	0	0	0	1	0	0	1	0	0
gene_1068692	Bacteria	Cyanobacteria	Stanieria	0	0	0	2	0	1	3	8	0	0	0	2	0	0	0	0	2
gene_1068833	Bacteria	Betaproteobacteria	Rubrivivax	0	3	1	0	1	1	3	0	0	2	3	0	4	0	0	0	0
gene_1069084	Bacteria	Betaproteobacteria	Orrella	16	14	20	0	2	4	10	2	0	8	0	0	0	0	0	0	0
gene_1070087	Plants	Green algae	Chlamydomonas	0	0	0	0	0	0	4	0	2	0	0	0	2	2	0	0	0
gene_1070129	Plants	Eudicots	Glycine	10	2	0	8	2	0	0	0	2	7	7	0	2	0	6	2	1
gene_1070438	Bacteria	Alphaproteobacteria	Sphingomonas	0	0	0	0	0	1	0	0	0	0	0	0	0	0	1	0	0
gene_1070495	Bacteria	Bacteroidetes	Owenweeksia	221	253	227	35	33	148	143	46	38	52	41	37	41	37	7	13	12
gene_107056	Bacteria	Alphaproteobacteria	Chelativorans	0	0	0	0	0	0	0	0	0	0	0	0	0	0	0	0	0
gene_1072116	Bacteria	Betaproteobacteria	Sulfuricella	1	0	1	0	0	1	1	0	0	0	0	0	3	2	1	0	0
gene_1073374	Bacteria	Alphaproteobacteria	Novosphingobium	0	0	0	0	0	0	2	0	0	1	0	0	0	3	0	0	0
gene_1074123	Bacteria	Cyanobacteria	Microcystis	998	741	534	716	574	669	687	253	328	419	677	362	643	394	721	922	597
gene_1074563	Animals	Arthropods	Zootermopsis	0	0	0	0	2	0	0	0	0	0	0	0	0	25	0	0	4
gene_1075194	Plants	Red algae	Cyanidioschyzon	4	8	15	26	12	2	2	0	6	13	2	5	0	14	5	4	2	T0.A	T0.B	T0.C	Co.B	Co.C	Am.A	Am.B	Am.C	Bi.A	Bi.B	Bi.C	No.A	No.B	No.C	Ur.A	Ur.B	Ur.C	Po.A	Po.B	Po.C		T0	Co	Bi	Am	No	Ur	Po
gene_1075288	Bacteria	Bacteroidetes	Flavobacterium	394	255	249	34	13	512	537	88	78	39	40	88	37	25	102	88	34
gene_1075527	Bacteria	Gammaproteobacteria - Others	Xanthomonas	5	5	7	0	0	2	2	0	0	0	0	0	0	0	2	0	0
gene_1075672	Bacteria	Actinobacteria	Thermobispora	3	1	6	0	1	8	8	5	4	0	1	6	5	2	0	0	1
gene_1075821	Bacteria	Betaproteobacteria	Mitsuaria	28	16	4	11	3	21	20	8	13	14	3	2	14	3	9	7	0
gene_1076280	Bacteria	Gemmatimonadetes	Gemmatimonas	2	0	0	1	0	6	0	0	2	0	1	2	0	0	0	1	0
gene_1076327	Bacteria	Alphaproteobacteria	Granulibacter	19	22	24	10	2	17	20	7	8	15	12	11	13	4	4	3	3
gene_107663	Animals	Echinoderms	Strongylocentrotus	0	0	0	0	0	0	0	0	0	0	2	2	0	0	0	1	0
gene_1080451	Bacteria	Bacteroidetes	Pseudopedobacter	33	18	3	11	10	0	0	0	11	12	11	59	12	6	2	11	3
gene_1080541	Bacteria	Betaproteobacteria	Vitreoscilla	25	25	35	53	25	78	168	44	62	68	44	34	80	50	29	28	15
gene_1081107	Bacteria	Chlamydiae	Waddlia	0	0	0	1	0	0	0	0	2	0	0	1	0	4	0	0	0
gene_1082404	Bacteria	Betaproteobacteria	Rubrivivax	30	26	37	42	25	19	29	12	51	63	52	10	53	29	11	12	32
gene_1082504	Bacteria	Betaproteobacteria	Rhodoferax	0	6	0	0	2	0	0	0	0	0	0	0	0	0	0	0	0
gene_1084025	Bacteria	Actinobacteria	Ilumatobacter	11	17	7	3	0	19	15	4	0	2	4	0	0	3	0	4	0
gene_108458	Bacteria	Betaproteobacteria	Variovorax	0	4	0	0	0	0	0	0	2	0	0	0	0	0	0	0	0
gene_1085022	Bacteria	Cyanobacteria	Dolichospermum	108	145	441	16	76	143	167	92	79	39	153	121	56	47	172	179	159
gene_1085063	Bacteria	Betaproteobacteria	Caballeronia	9	14	7	4	4	0	2	0	0	6	0	0	0	0	6	0	2
gene_1087382	Protists	Amoebozoa	Cavenderia	0	0	2	9	7	0	0	0	4	6	2	9	9	6	0	1	0
gene_1087778	Bacteria	Betaproteobacteria	Limnohabitans	10	7	7	4	4	0	1	2	2	0	0	4	2	0	0	0	1
gene_1088747	Bacteria	Alphaproteobacteria	Rickettsia	0	2	6	24	21	27	43	42	58	25	49	39	26	15	17	11	12
gene_109084	Bacteria	Bacteroidetes	Sphingobacterium	8	9	6	4	2	18	11	9	2	0	0	2	0	0	0	3	0
gene_1091860	Bacteria	Cyanobacteria	Thermoleptolyngbya	0	0	1	0	0	2	0	0	0	0	1	0	0	0	2	0	0
gene_1092248	Archaea	Euryarchaeota	Methanocaldococcus	0	0	0	5	8	0	0	0	2	5	10	0	2	8	0	0	0
gene_1093658	Protists	Alveolates	Toxoplasma	0	0	0	0	3	0	0	0	2	3	1	0	0	0	0	0	0
gene_1094710	Plants	Green algae	Chlamydomonas	0	0	1	0	0	0	0	0	0	0	0	0	0	0	0	0	1
gene_1094898	Fungi	Basidiomycetes	Auricularia	2	0	0	0	2	0	0	0	2	1	1	0	3	0	0	2	0
gene_1095678	Bacteria	Planctomycetes	Phycisphaera	7	11	11	24	25	2	1	12	47	41	52	4	24	28	16	24	12
gene_1095793	Bacteria	Bacteroidetes	Owenweeksia	224	192	200	45	27	79	63	22	32	21	33	46	18	19	6	13	9
gene_1096058	Bacteria	Bacteroidetes	Flavobacterium	18	16	23	8	0	12	14	18	17	11	5	20	16	12	6	16	7
gene_1099091	Animals	Brachiopodas	Lingula	0	2	0	2	10	4	18	4	2	4	13	11	10	3	4	11	10
gene_1099892	Bacteria	Bacteroidetes	Saprospira	0	0	0	0	4	0	0	0	4	3	2	2	0	2	0	0	0
gene_1099924	Bacteria	Bacteroidetes	Fluviicola	4	1	2	0	0	0	0	0	1	0	0	2	0	0	0	1	0
gene_1100182	Protists	Amoebozoa	Dictyostelium	0	0	0	0	0	0	4	0	0	0	2	0	0	1	0	0	1
gene_110026	Bacteria	Bacteroidetes	Pedobacter	13	9	14	27	21	8	15	23	15	19	13	48	28	8	11	6	2
gene_1100330	Bacteria	Planctomycetes	Phycisphaera	19	15	13	28	19	0	0	5	41	20	46	0	8	2	6	3	5
gene_1101009	Plants	Ferns	Selaginella	0	0	0	0	2	0	0	0	2	9	0	2	1	0	0	2	0
gene_1102670	Bacteria	Deltaproteobacteria	Labilithrix	3	2	0	0	0	11	31	8	0	0	0	0	0	0	0	0	0
gene_1103421	Bacteria	Alphaproteobacteria	Candidatus Paracaedibacter	2	0	0	0	2	0	1	0	0	0	0	0	0	0	0	0	0
gene_1104111	Bacteria	Verrucomicrobia	Candidatus Xiphinematobacter	2	2	0	3	4	0	9	0	0	0	0	2	3	0	0	3	5
gene_1104371	Bacteria	Alphaproteobacteria	Hyphomonadaceae bacterium UKL13-1	42	47	32	74	43	85	64	24	74	83	99	67	81	66	50	67	29
gene_1105869	Animals	Arthropods	Solenopsis	8	7	23	15	30	0	0	4	5	12	8	24	3	37	10	0	2
gene_1107321	Bacteria	Actinobacteria	Candidatus Nanopelagicus	0	0	0	1	3	6	2	0	2	0	1	0	0	0	0	0	0
gene_1107339	Bacteria	Betaproteobacteria	Candidatus Methylopumilus	19	25	36	0	0	6	2	0	0	0	4	7	0	0	0	0	0
gene_1108136	Animals	Annelids	Helobdella	0	0	0	0	1	0	0	0	0	0	0	0	0	0	0	0	0
gene_1108155	Animals	Vertebrates	Sinocyclocheilus	0	0	0	0	0	0	0	0	0	0	0	0	1	0	0	0	0
gene_1108670	Bacteria	Alphaproteobacteria	Bosea	0	7	3	2	1	4	5	3	1	4	1	1	0	1	0	1	1
gene_110888	Bacteria	Betaproteobacteria	Pandoraea	103	62	74	49	31	61	96	61	87	101	24	22	34	14	17	4	0
gene_1111892	Plants	Green algae	Chlamydomonas	0	0	0	0	0	0	0	0	0	0	0	0	0	0	0	0	2
gene_1112458	Animals	Echinoderms	Acanthaster	0	2	0	0	0	0	0	0	0	0	0	2	0	0	0	0	0
gene_1114129	Bacteria	Cyanobacteria	Microcystis	211	135	213	95	88	147	140	52	78	85	146	26	121	108	91	125	113
gene_1114479	Bacteria	Spirochaetes	Leptospira	0	0	2	0	3	0	0	0	0	0	0	0	0	0	0	0	0
gene_111488	Bacteria	Bacteroidetes	Algoriphagus	95	100	55	18	14	107	100	16	34	36	55	45	29	30	7	12	9
gene_1115184	Bacteria	Alphaproteobacteria	Porphyrobacter	0	1	0	10	0	16	6	4	19	4	3	1	5	3	2	3	2
gene_1115198	Bacteria	Other Terrabacteria group	Chthonomonas	31	14	21	23	23	0	0	0	28	20	48	5	10	11	8	12	12
gene_1116114	Bacteria	Verrucomicrobia	Opitutus	4	5	7	0	0	1	5	0	0	2	0	0	1	0	0	0	0
gene_1117703	Bacteria	Gammaproteobacteria - Others	Acinetobacter	0	2	2	0	0	0	0	0	13	0	0	0	0	0	1	2	0
gene_1117785	Bacteria	Planctomycetes	Aureliella	0	0	1	27	18	4	2	4	3	4	14	5	7	6	2	4	4
gene_1118488	Bacteria	Bacteroidetes	Fluviicola	0	0	2	0	0	0	2	0	4	0	0	3	0	0	0	2	0
gene_111855	Plants	Green algae	Chlamydomonas	4	2	6	9	10	3	4	6	20	9	5	8	17	3	25	22	0
gene_1120475	Bacteria	Bacteroidetes	Chitinophaga	3	4	0	0	0	0	0	1	5	0	2	8	0	0	3	0	1
gene_112140	Bacteria	Bacteroidetes	Sphingobacteriaceae bacterium GW460-11-11-14-LB5	15	8	4	10	8	4	5	0	4	6	7	18	11	2	4	0	1
gene_1122054	Bacteria	Actinobacteria	Candidatus Nanopelagicus	7	17	10	3	3	42	28	6	24	7	9	15	5	0	0	2	1
gene_112298	Bacteria	Other Terrabacteria group	Fimbriimonas	0	0	0	1	0	0	0	0	0	0	2	0	0	0	0	1	0
gene_1124666	Bacteria	Bacteroidetes	Aquirufa	7	10	8	0	0	4	1	1	1	2	2	1	0	0	0	6	0
gene_1127117	Bacteria	Bacteroidetes	Rhodocytophaga	0	0	2	4	16	6	21	0	12	7	2	15	3	2	4	9	1
gene_1127118	Bacteria	Bacteroidetes	Rhodocytophaga	0	2	0	4	2	8	10	0	3	5	4	2	1	0	0	4	0
gene_1127837	Bacteria	Bacteroidetes	Fluviicola	4	8	6	17	10	6	2	0	20	16	24	14	8	4	8	6	0
gene_112822	Bacteria	Betaproteobacteria	Rubrivivax	6	0	6	0	1	3	5	1	0	1	3	0	2	0	1	0	0
gene_1129311	Animals	Arthropods	Penaeus	0	0	0	0	0	4	20	17	0	0	0	0	0	0	0	0	2
gene_1129552	Bacteria	Cyanobacteria	Synechocystis	2	0	0	0	2	0	0	0	0	2	0	2	2	0	0	0	0
gene_11298	Bacteria	Verrucomicrobia	Opitutus	1296	1113	1232	6	5	655	553	194	13	9	8	6	8	5	6	0	0
gene_1129804	Bacteria	Bacteroidetes	Aquirufa	4	1	4	2	0	0	0	0	0	0	0	1	0	0	4	0	0
gene_1130826	Bacteria	Actinobacteria	Candidatus Planktophila	0	4	1	0	1	7	2	0	0	2	1	1	0	1	0	0	0
gene_1132043	Bacteria	Bacteroidetes	Saprospira	6	0	0	0	4	4	2	0	2	2	3	3	0	3	2	0	0
gene_113217	Bacteria	Alphaproteobacteria	Hyphomonadaceae bacterium UKL13-1	1	2	0	2	0	0	0	0	0	3	0	0	1	0	0	0	0
gene_11325	Bacteria	Actinobacteria	Candidatus Nanopelagicus	7	9	11	4	0	10	10	3	0	4	4	6	3	4	3	3	1
gene_1132805	Bacteria	Actinobacteria	Candidatus Planktophila	16	32	33	16	8	45	28	34	11	27	17	16	10	7	1	0	4
gene_1134284	Protists	Stramenopiles	Phytophthora	0	0	0	0	0	2	0	0	0	0	0	0	0	0	0	0	0
gene_1134326	Protists	Cryptomonads	Guillardia	0	0	0	0	2	0	0	0	0	0	0	0	2	0	0	0	2
gene_113488	Bacteria	Actinobacteria	Candidatus Planktophila	14	30	14	3	2	26	24	4	8	5	8	5	1	2	1	5	0
gene_1134963	Bacteria	Oligoflexia	Bdellovibrio	0	0	0	2	2	0	2	0	0	0	0	4	2	0	1	0	0
gene_1136860	Bacteria	Bacteroidetes	Chryseolinea	3	7	1	3	4	10	4	0	6	6	9	15	8	10	2	6	2
gene_1137676	Bacteria	Bacteroidetes	Chryseolinea	6	6	11	5	6	12	4	2	4	19	13	23	4	14	2	1	2
gene_1138856	Bacteria	Deltaproteobacteria	Anaeromyxobacter	0	2	4	0	0	736	910	331	0	0	0	0	0	0	2	0	0
gene_1140908	Animals	Mollusks	Crassostrea	0	0	8	0	0	0	0	0	4	4	4	0	2	0	0	0	0
gene_1141157	Protists	Stramenopiles	Saprolegnia	0	0	0	0	0	0	0	0	0	0	0	0	0	0	0	1	0
gene_1141644	Bacteria	Alphaproteobacteria	Hypericibacter	3	12	4	3	2	12	13	9	8	5	4	3	12	1	3	0	3
gene_1142155	Bacteria	Verrucomicrobia	Opitutus	8	8	7	0	2	21	4	2	0	3	2	2	2	0	0	2	0
gene_114334	Bacteria	Alphaproteobacteria	Hyphomonadaceae bacterium UKL13-1	0	0	0	1	0	3	1	1	1	5	2	2	3	1	2	0	2
gene_1143552	Bacteria	Actinobacteria	Candidatus Aquiluna	0	0	2	0	2	0	2	0	2	3	3	4	0	1	0	0	0
gene_1143784	Bacteria	Bacteroidetes	Arachidicoccus	44	45	46	2	4	3	5	0	3	12	18	13	5	13	0	4	3
gene_1144220	Bacteria	Alphaproteobacteria	Maricaulis	0	1	0	0	0	0	4	0	0	0	0	0	1	0	0	0	0
gene_1144335	Bacteria	Betaproteobacteria	Serpentinomonas	4	15	4	2	1	5	3	0	2	4	6	3	2	3	1	1	0
gene_1144895	Bacteria	Gammaproteobacteria - Others	Rheinheimera	4	16	15	2	1	54	48	59	2	7	6	11	4	22	4	4	0
gene_1145155	Bacteria	Gammaproteobacteria - Others	Rheinheimera	0	5	11	2	0	1	0	4	0	0	0	4	0	0	0	0	0
gene_1146123	Bacteria	Planctomycetes	Phycisphaera	2	0	0	2	6	0	0	6	10	6	6	0	2	5	2	4	0
gene_1149348	Plants	Mosses	Physcomitrium	2	0	0	6	8	0	3	8	17	10	12	2	1	4	0	2	2
gene_1149506	Bacteria	Bacteroidetes	Algoriphagus	15	8	8	1	2	7	10	3	2	7	4	23	5	7	1	3	5
gene_1149904	Protists	Stramenopiles	Saprolegnia	0	1	0	2	2	7	2	4	4	2	0	5	2	8	0	0	2
gene_1150459	Bacteria	Alphaproteobacteria	Roseomonas	24	22	27	14	8	27	25	8	22	12	7	8	23	3	9	3	5
gene_1151220	Bacteria	Acidobacteria	Candidatus Solibacter	0	4	0	2	2	0	2	0	0	0	0	0	0	0	0	0	0
gene_1151897	Bacteria	Other Terrabacteria group	Fimbriimonas	11	0	1	8	2	0	0	0	0	5	6	4	4	3	0	6	2
gene_1152883	Bacteria	Actinobacteria	Candidatus Planktophila	16	37	26	6	8	43	36	11	5	12	5	18	7	2	1	0	1
gene_1153150	Bacteria	Actinobacteria	Candidatus Nanopelagicus	1	11	1	3	4	6	0	2	4	1	0	6	4	2	1	0	2
gene_1153705	Bacteria	Alphaproteobacteria	Phenylobacterium	186	297	265	274	72	401	363	171	202	270	275	64	284	205	74	97	36
gene_1154420	Bacteria	Alphaproteobacteria	Rickettsiales bacterium Ac37b	6	2	8	14	5	0	0	0	14	5	8	8	0	8	0	5	5
gene_1154441	Protists	Stramenopiles	Phytophthora	6	0	14	6	25	0	0	0	14	16	29	15	16	4	6	0	2
gene_1156128	Bacteria	Actinobacteria	Candidatus Planktophila	8	10	7	6	5	18	15	3	8	1	1	9	7	2	0	0	0
gene_1156691	Bacteria	Verrucomicrobia	Candidatus Xiphinematobacter	1	3	2	0	4	0	0	0	2	0	0	0	0	1	0	0	0
gene_1157419	Bacteria	Alphaproteobacteria	Beijerinckia	0	2	5	0	0	0	0	0	1	2	4	0	0	2	0	0	0
gene_115778	Bacteria	Cyanobacteria	Microcystis	488	320	214	277	220	329	268	114	152	239	330	180	278	164	348	417	316
gene_1159429	Bacteria	Betaproteobacteria	Burkholderiales bacterium GJ-E10	659	594	425	190	169	481	388	154	178	362	299	165	477	158	157	194	146
gene_1159517	Bacteria	Betaproteobacteria	Polaromonas	15	2	4	0	0	4	8	0	0	2	0	0	1	2	0	0	0
gene_1160341	Protists	Stramenopiles	Phytophthora	0	0	0	2	3	0	0	0	4	0	0	4	4	1	0	0	0
gene_1162255	Plants	Green algae	Chlamydomonas	0	2	0	0	0	0	0	0	0	0	0	0	2	3	2	0	0
gene_116249	Bacteria	Actinobacteria	Candidatus Nanopelagicus	2	4	3	2	1	14	7	10	8	3	2	4	2	2	0	1	0
gene_116341	Bacteria	Actinobacteria	Ilumatobacter	32	46	50	7	4	34	66	8	2	3	3	2	4	2	0	0	1
gene_1164560	Bacteria	Alphaproteobacteria	Sphingosinithalassobacter	2	0	0	0	0	0	0	0	0	0	4	2	1	0	0	0	0
gene_1165268	Protists	Stramenopiles	Phaeodactylum	0	0	0	2	2	0	0	0	0	0	0	0	0	2	0	2	0
gene_1165771	Bacteria	Cyanobacteria	Limnospira	0	0	0	0	0	0	0	0	0	0	0	0	0	0	0	0	0
gene_1166018	Bacteria	Bacteroidetes	Flavobacterium	19	15	27	32	29	127	96	21	38	95	46	55	21	49	72	133	333
gene_1169349	Bacteria	Bacteroidetes	Chitinophaga	10	2	11	11	8	2	4	0	14	13	13	15	0	10	4	6	2
gene_116958	Bacteria	Cyanobacteria	Microcystis	517	510	346	364	415	327	370	233	225	272	339	280	379	299	673	793	620
gene_1171013	Bacteria	Bacteroidetes	Chitinophaga	0	6	5	26	2	2	0	3	31	22	12	25	10	5	7	2	0
gene_117455	Protists	Amoebozoa	Cavenderia	4	3	0	4	0	0	0	0	0	7	6	0	0	0	4	0	0
gene_1175424	Bacteria	Alphaproteobacteria	Candidatus Paracaedibacter	0	0	0	0	0	0	0	0	0	2	0	0	0	0	0	4	0
gene_117585	Bacteria	Bacteroidetes	Flavisolibacter	28	40	19	3	6	48	34	8	7	4	2	12	10	2	3	4	2
gene_1175975	Bacteria	Bacteroidetes	Fluviicola	42	32	56	2	0	0	0	0	0	3	6	3	0	0	0	2	1
gene_1175994	Bacteria	Verrucomicrobia	Opitutus	28	27	21	0	0	19	0	2	2	0	0	0	0	0	0	0	0
gene_1176630	Bacteria	Bacteroidetes	Fluviicola	13	11	20	0	0	3	0	0	0	0	0	0	0	2	0	0	0
gene_1177173	Bacteria	Betaproteobacteria	Noviherbaspirillum	0	2	0	0	0	4	1	0	2	4	2	0	0	0	0	0	0
gene_1177767	Bacteria	Betaproteobacteria	Schlegelella	5	14	16	19	10	40	74	30	25	41	20	5	27	27	2	14	11
gene_1177842	Protists	Cryptomonads	Guillardia	2	2	0	4	6	0	0	0	0	0	0	0	0	3	0	0	2
gene_1177978	Bacteria	Cyanobacteria	cyanobacterium endosymbiont of Rhopalodia gibberula	207	166	160	188	158	143	178	103	84	96	93	73	179	167	289	281	243
gene_1178091	Bacteria	Cyanobacteria	Dolichospermum	156	69	73	36	60	89	97	44	105	73	99	83	56	49	84	61	65
gene_1178442	Bacteria	Betaproteobacteria	Schlegelella	11	7	14	11	3	15	35	13	13	17	12	4	19	8	1	11	0
gene_1178494	Bacteria	Betaproteobacteria	Aquaspirillum	14	5	5	0	1	7	6	0	0	1	0	0	0	0	0	0	0
gene_1178891	Bacteria	Actinobacteria	Ilumatobacter	0	7	7	0	1	3	0	0	0	1	0	1	0	0	0	0	0
gene_1179823	Bacteria	Betaproteobacteria	Noviherbaspirillum	0	5	1	0	0	3	0	0	0	2	2	1	1	2	1	0	0
gene_11804	Bacteria	Deltaproteobacteria	Minicystis	18	0	2	3	12	0	6	0	8	18	3	4	7	4	4	4	3
gene_1180433	Protists	Cryptomonads	Guillardia	2	4	3	8	2	6	0	10	0	0	6	0	2	0	5	0	2
gene_1180565	Bacteria	Cyanobacteria	Cyanobium	6	9	9	2	5	72	46	35	6	7	1	1	7	6	16	11	11
gene_1182167	Bacteria	Bacteroidetes	Saprospira	0	0	0	4	2	4	2	0	1	4	2	0	0	0	0	0	0
gene_1182372	Bacteria	Cyanobacteria	Microcystis	33	41	37	53	85	49	55	21	14	36	28	101	46	17	179	254	227
gene_1183413	Protists	Alveolates	Tetrahymena	0	0	0	0	1	0	0	0	0	0	0	0	0	0	0	0	0
gene_1183523	Bacteria	Alphaproteobacteria	Phenylobacterium	9	12	7	22	2	20	13	5	8	7	12	2	13	7	2	9	0
gene_118384	Bacteria	Alphaproteobacteria	Gemmobacter	2	0	2	1	0	11	3	0	1	1	2	0	0	0	1	1	0
gene_1184243	Bacteria	Bacteroidetes	Fluviicola	38	33	15	116	69	47	55	48	95	122	108	191	115	59	86	31	32
gene_1185588	Bacteria	Planctomycetes	Phycisphaera	0	0	0	3	7	2	6	4	8	2	0	0	0	1	2	0	0
gene_1188624	Bacteria	Actinobacteria	Candidatus Planktophila	17	23	26	9	6	35	26	9	13	13	6	14	3	3	0	1	1
gene_1190182	Bacteria	Betaproteobacteria	beta proteobacterium CB	12	16	8	0	1	3	9	2	0	2	3	1	0	0	0	0	0
gene_1190892	Bacteria	Betaproteobacteria	Polaromonas	33	27	29	5	1	9	35	9	11	12	5	0	0	1	0	9	0
gene_1191705	Bacteria	Betaproteobacteria	Ramlibacter	3	7	1	2	0	0	0	1	2	0	0	2	0	0	0	0	0
gene_1192317	Bacteria	Bacteroidetes	Fluviicola	29	5	25	0	0	0	0	0	0	0	0	0	0	0	0	0	0
gene_1194571	Bacteria	Alphaproteobacteria	Sphingobium	1	4	3	0	0	1	0	4	1	0	0	1	0	0	0	0	0
gene_1198564	Bacteria	Bacteroidetes	Saprospira	0	0	0	1	0	2	8	0	0	1	0	2	0	4	0	0	0
gene_1199548	Bacteria	Alphaproteobacteria	Magnetospirillum	6	4	1	0	2	4	3	0	4	5	0	3	0	3	1	0	1
gene_1201988	Bacteria	Bacteroidetes	Flavisolibacter	5	14	4	0	0	15	11	0	0	2	6	5	1	0	0	0	2
gene_1202016	Bacteria	Cyanobacteria	Crocosphaera	33	47	13	14	2	20	32	5	3	16	30	19	6	3	70	61	47
gene_1203286	Plants	Green algae	Chlamydomonas	0	0	0	0	2	6	2	8	1	2	0	6	0	1	12	0	4
gene_1204541	Protists	Amoebozoa	Dictyostelium	2	2	0	2	0	0	0	0	2	2	0	0	0	0	4	1	0
gene_1205670	Bacteria	Bacteroidetes	Algoriphagus	16	11	20	2	2	12	17	5	9	11	14	28	6	12	3	5	6
gene_1207270	Bacteria	Alphaproteobacteria	alpha proteobacterium HIMB5	3	12	16	0	6	11	13	6	8	5	3	8	11	17	0	3	0
gene_1207776	Bacteria	Betaproteobacteria	Limnohabitans	11	7	12	2	0	4	1	0	3	6	0	0	0	0	0	0	0
gene_1207868	Protists	Stramenopiles	Saprolegnia	0	0	0	0	0	0	0	0	0	1	0	0	2	0	0	0	0
gene_1208743	Animals	Annelids	Helobdella	0	0	6	0	0	0	0	0	1	0	0	0	0	0	0	0	0
gene_1208961	Bacteria	Alphaproteobacteria	Phenylobacterium	21	40	29	48	9	45	49	10	29	49	74	14	52	36	6	23	6
gene_1209746	Bacteria	Betaproteobacteria	Orrella	21	37	37	0	1	0	0	0	0	0	0	2	0	0	0	0	0
gene_1211171	Animals	Mollusks	Crassostrea	0	0	2	1	2	0	0	0	1	0	1	0	0	0	0	0	0
gene_1211382	Bacteria	Actinobacteria	Candidatus Aquiluna	0	10	14	4	4	14	3	3	5	6	9	19	0	2	1	0	4
gene_1211710	Bacteria	Cyanobacteria	Tolypothrix	0	0	0	0	2	0	1	0	0	1	0	0	0	0	0	0	0
gene_121263	Bacteria	Cyanobacteria	Microcystis	205	155	161	145	125	129	166	43	58	66	138	199	109	96	171	127	113
gene_121276	Bacteria	Alphaproteobacteria	Roseomonas	18	6	11	5	3	13	14	6	3	11	12	5	3	2	3	3	4
gene_12128	Bacteria	Planctomycetes	Poriferisphaera	4	4	3	6	9	30	23	17	8	9	10	1	4	1	5	4	5
gene_1213287	Bacteria	Planctomycetes	Phycisphaera	0	0	0	13	6	4	10	0	10	2	4	2	7	4	9	4	4
gene_1213743	Bacteria	Deltaproteobacteria	Vulgatibacter	0	4	0	4	1	0	0	0	4	0	0	2	0	0	0	0	1
gene_1214440	Bacteria	Bacteroidetes	Pseudopedobacter	39	22	41	4	1	9	6	2	1	6	1	2	2	0	3	5	0
gene_1214616	Bacteria	Actinobacteria	Rhodoluna	32	48	50	0	11	71	46	7	4	5	7	6	14	14	2	3	0
gene_1215043	Bacteria	Alphaproteobacteria	Caulobacter	0	0	0	0	0	0	0	0	0	0	0	0	0	0	0	0	0
gene_1215707	Bacteria	Planctomycetes	Urbifossiella	54	113	92	48	55	87	84	18	50	57	85	134	50	42	71	69	104
gene_1216543	Bacteria	Bacteroidetes	Pedobacter	29	14	22	12	19	2	5	2	19	33	10	32	10	6	15	9	4
gene_1218613	Animals	Hemichordates	Saccoglossus	0	0	0	0	11	0	2	0	0	8	2	0	0	0	0	0	0
gene_1219523	Bacteria	Betaproteobacteria	Janthinobacterium	18	4	9	4	0	1	5	4	5	3	0	0	3	2	7	1	0
gene_12198	Bacteria	Alphaproteobacteria	Tabrizicola	68	35	27	13	22	35	30	6	18	33	37	6	25	8	17	7	11
gene_1220292	Bacteria	Alphaproteobacteria	Hirschia	0	3	0	2	4	4	3	2	2	5	3	5	4	4	2	0	0
gene_1220489	Bacteria	Alphaproteobacteria	Roseomonas	202	189	151	56	47	209	216	61	97	146	143	81	180	58	58	58	26
gene_1220686	Bacteria	Verrucomicrobia	Methylacidiphilum	45	103	137	69	52	437	443	180	56	78	58	33	89	25	4	8	15
gene_1221439	Bacteria	Bacteroidetes	Pseudobacter	5	2	0	0	2	0	0	0	4	2	2	9	2	2	2	2	0
gene_1221885	Bacteria	Gemmatimonadetes	Gemmatimonas	0	3	9	7	7	8	3	0	28	6	5	2	3	5	2	0	5
gene_1221940	Bacteria	Bacteroidetes	Aquirufa	10	12	2	0	2	2	2	0	6	2	2	6	0	6	0	1	1
gene_122244	Bacteria	Bacteroidetes	Niastella	95	63	68	10	8	8	6	3	3	9	3	16	9	6	0	7	9
gene_1222500	Animals	Arthropods	Ceratosolen	0	0	0	0	0	0	0	0	0	0	0	0	0	8	0	0	0
gene_1222757	Bacteria	Bacteroidetes	Fluviicola	564	370	443	23	34	285	310	45	36	71	46	72	33	22	8	14	8
gene_122296	Plants	Green algae	Auxenochlorella	2	0	0	9	2	0	0	0	2	0	0	0	4	2	2	0	2
gene_1223013	Bacteria	Bacteroidetes	Panacibacter	10	9	10	4	2	3	9	2	2	3	11	12	7	13	4	2	6
gene_122323	Bacteria	Alphaproteobacteria	Roseomonas	14	9	16	11	9	15	22	7	7	16	2	3	15	9	7	12	6
gene_122373	Bacteria	Actinobacteria	Ilumatobacter	17	6	19	1	2	13	9	6	1	4	1	0	0	2	0	0	1
gene_1225731	Bacteria	Planctomycetes	Phycisphaera	2	0	3	1	1	0	2	4	8	11	0	0	3	5	0	1	0
gene_1225843	Bacteria	Betaproteobacteria	Acidovorax	3	0	4	1	0	1	3	2	2	1	1	0	0	2	0	0	0
gene_1226225	Plants	Green algae	Chlamydomonas	2	2	6	0	2	2	0	0	0	0	0	0	0	0	4	0	1
gene_1227470	Animals	Mollusks	Pomacea	0	2	0	6	0	0	0	0	4	0	10	0	0	2	0	0	2
gene_122752	Bacteria	Actinobacteria	Rhodoluna	4	0	10	2	2	10	1	2	0	4	0	2	0	1	2	1	0
gene_1227692	Bacteria	Other Terrabacteria group	Chthonomonas	5	2	8	10	13	0	0	0	14	11	13	0	4	6	2	8	10
gene_1229011	Protists	Stramenopiles	Thalassiosira	0	0	0	2	2	0	0	0	0	0	0	2	0	0	0	0	0
gene_1229131	Bacteria	Betaproteobacteria	Betaproteobacteria bacterium UKL13-2	161	114	35	50	56	37	22	3	18	32	90	35	31	38	3	10	2
gene_1229710	Bacteria	Actinobacteria	Ilumatobacter	6	13	17	1	0	3	1	10	0	0	0	0	0	1	0	0	0
gene_1230245	Bacteria	Actinobacteria	Ilumatobacter	10	5	16	2	0	9	16	2	1	2	1	0	0	2	0	0	0
gene_1230773	Bacteria	Actinobacteria	Ilumatobacter	0	7	3	2	0	1	3	2	1	1	0	0	1	0	0	0	0
gene_1231792	Bacteria	Deltaproteobacteria	Haliangium	0	4	2	0	0	210	166	16	0	0	0	0	0	0	0	0	0
gene_1232061	Bacteria	Alphaproteobacteria	Labrys	5	0	7	6	8	13	9	0	0	5	3	7	9	0	6	2	4
gene_1233103	Bacteria	Bacteroidetes	Flavisolibacter	0	5	9	2	1	15	7	0	12	4	8	8	0	3	10	5	0
gene_1234035	Bacteria	Bacteroidetes	Echinicola	7	4	16	2	1	14	5	1	9	5	1	4	5	6	0	0	2
gene_1234066	Bacteria	Verrucomicrobia	Roseimicrobium	8	15	13	4	2	1	0	4	0	5	2	0	5	4	0	0	0
gene_1234608	Bacteria	Actinobacteria	Candidatus Planktophila	0	1	1	0	0	2	2	0	0	0	6	0	3	0	0	0	0
gene_1235411	Animals	Mollusks	Pomacea	0	0	0	1	2	0	0	0	6	0	0	0	0	0	0	2	4
gene_124088	Bacteria	Actinobacteria	Candidatus Aquiluna	6	14	12	4	2	13	6	0	4	2	5	3	5	0	2	0	0
gene_1240885	Bacteria	Alphaproteobacteria	Sphingosinithalassobacter	1	0	0	0	0	1	1	0	0	0	1	0	1	0	0	0	0
gene_1242583	Animals	Arthropods	Nicrophorus	0	2	0	4	3	0	0	0	9	3	0	0	0	0	2	0	2
gene_1242769	Bacteria	Verrucomicrobia	Candidatus Xiphinematobacter	2	5	8	18	7	0	0	0	24	20	28	30	18	10	6	14	1
gene_124277	Bacteria	Nitrospirae	Thermodesulfovibrio	0	0	2	0	1	0	0	0	2	0	0	0	0	0	0	0	0
gene_1243460	Bacteria	Gammaproteobacteria - Others	endosymbiont of unidentified scaly snail isolate Monju	31	17	24	0	2	39	34	9	4	2	4	6	12	1	2	8	2
gene_124352	Bacteria	Betaproteobacteria	Ramlibacter	11	4	1	0	0	0	2	1	4	2	0	2	0	0	0	0	2
gene_1245862	Bacteria	Bacteroidetes	Chryseolinea	2	7	4	3	1	7	4	0	7	7	4	8	9	4	1	10	7
gene_124650	Bacteria	Betaproteobacteria	Oxalobacter	120	119	133	17	7	68	59	15	12	86	26	59	66	13	48	48	24
gene_1246545	Plants	Ferns	Selaginella	0	2	1	2	5	0	0	0	8	8	3	2	0	2	4	6	0
gene_1247149	Bacteria	Actinobacteria	Candidatus Planktophila	49	40	38	7	6	42	42	25	11	16	11	14	3	0	1	0	0
gene_1248995	Plants	Green algae	Chlamydomonas	0	3	4	0	0	1	0	1	0	2	0	2	2	2	7	2	0
gene_1248996	Plants	Green algae	Chlamydomonas	1	0	0	0	0	0	4	0	0	0	2	0	0	2	6	6	2
gene_1249483	Bacteria	Bacteroidetes	Algoriphagus	14	10	8	5	4	12	14	2	10	5	8	12	3	1	0	1	1
gene_1249883	Bacteria	Cyanobacteria	Microcystis	373	298	285	261	176	185	229	148	106	150	223	129	171	162	255	268	249
gene_1250081	Bacteria	Alphaproteobacteria	Gemmobacter	9	7	3	3	1	3	2	2	2	2	5	0	2	0	4	2	0
gene_1250602	Bacteria	Actinobacteria	Rhodoluna	0	0	1	3	2	4	0	0	0	5	3	1	0	0	0	0	1
gene_125158	Bacteria	Bacteroidetes	Bacteroidetes bacterium UKL13-3	34	60	70	0	3	60	110	44	3	3	0	3	3	3	0	4	2
gene_1252220	Bacteria	Bacteroidetes	Algoriphagus	91	77	80	36	24	56	91	24	30	24	14	51	24	15	9	9	7
gene_12523	Bacteria	Actinobacteria	Baekduia	144	138	300	5	3	75	54	7	4	4	11	4	25	0	5	0	0
gene_1252421	Bacteria	Bacteroidetes	Algoriphagus	56	59	75	14	5	59	40	4	17	4	15	37	20	12	15	8	2
gene_125391	Bacteria	Gammaproteobacteria - Others	Luteimonas	44	45	27	0	0	12	24	12	0	2	0	0	0	0	2	0	0
gene_1254509	Bacteria	Betaproteobacteria	Xylophilus	31	41	15	2	6	16	8	0	1	14	6	7	9	2	2	8	4
gene_1254747	Bacteria	Alphaproteobacteria	Roseomonas	90	63	50	2	6	52	21	10	1	10	14	0	1	8	2	2	2
gene_1254914	Bacteria	Bacteroidetes	Rhodocytophaga	0	0	0	1	3	0	6	0	1	3	1	0	6	2	3	3	2
gene_1256883	Bacteria	Bacteroidetes	Salinivirga	1	2	0	0	0	0	0	0	2	2	1	2	0	5	2	2	0
gene_125700	Bacteria	Bacteroidetes	Winogradskyella	0	2	5	0	0	0	0	0	1	1	5	1	0	0	0	0	0
gene_1258610	Bacteria	Bacteroidetes	Salinivirga	8	6	2	2	4	0	0	0	9	1	0	3	0	2	2	1	0
gene_1258679	Bacteria	Actinobacteria	Actinomarinicola	10	4	12	0	0	14	3	0	0	3	1	0	0	0	0	0	0
gene_1258816	Bacteria	Betaproteobacteria	Chromobacterium	0	0	0	0	0	0	0	4	0	0	0	0	0	0	0	0	0
gene_125945	Bacteria	Gemmatimonadetes	Gemmatimonas	121	104	78	79	45	175	65	18	74	89	95	12	121	67	40	47	71
gene_1259821	Bacteria	Gammaproteobacteria - Others	Xanthomonas	223	96	94	116	21	224	164	86	105	100	111	48	60	58	144	160	71
gene_1259852	Bacteria	Bacteroidetes	Fluviicola	104	118	78	8	14	0	0	0	21	8	8	19	6	8	19	7	23
gene_1260499	Bacteria	Actinobacteria	Candidatus Nanopelagicus	11	11	1	0	1	3	10	1	1	3	4	9	0	0	0	0	0
gene_1260570	Plants	Ferns	Selaginella	0	0	0	0	0	0	0	0	0	0	0	0	0	0	0	0	0
gene_1260626	Animals	Arthropods	Acyrthosiphon	0	0	0	0	4	0	0	0	2	6	0	0	1	0	0	2	0
gene_1260790	Bacteria	Actinobacteria	Ilumatobacter	0	7	8	0	3	7	11	0	1	2	3	1	0	2	0	2	1
gene_1261005	Bacteria	Betaproteobacteria	Massilia	2	1	0	0	0	0	0	0	0	0	0	0	0	0	0	0	0
gene_1261711	Protists	Alveolates	Tetrahymena	0	0	0	0	0	0	0	0	0	0	0	0	0	2	0	1	0
gene_1261877	Animals	Nematodes	Necator	0	0	0	0	0	0	0	0	2	0	0	0	0	0	0	0	0
gene_1262556	Bacteria	Firmicutes - Bacilli	[Bacillus] selenitireducens	0	4	3	0	0	0	0	0	0	0	0	1	0	0	0	0	0
gene_1262578	Protists	Stramenopiles	Phytophthora	0	0	0	0	0	0	0	0	0	0	0	0	0	2	0	0	0
gene_1262888	Bacteria	Alphaproteobacteria	Beijerinckia	31	8	16	6	1	19	32	16	15	10	10	0	4	2	1	1	0
gene_1265219	Bacteria	Bacteroidetes	Saprospira	0	2	0	0	0	0	4	0	0	0	0	3	2	0	0	2	0
gene_12657	Bacteria	Alphaproteobacteria	Granulibacter	0	0	2	0	1	6	3	1	2	7	1	0	6	1	2	1	0
gene_1266194	Bacteria	Cyanobacteria	Prochlorococcus	0	0	0	4	2	15	8	4	2	0	4	3	1	2	2	0	2
gene_1266412	Bacteria	Gammaproteobacteria - Others	Candidatus Tenderia	20	19	33	0	0	53	63	12	5	8	2	5	0	1	3	0	0
gene_1266693	Bacteria	Actinobacteria	Candidatus Planktophila	34	49	51	4	5	57	36	14	4	12	6	5	5	3	0	1	0
gene_1267182	Bacteria	Cyanobacteria	Crocosphaera	1	1	7	3	2	14	22	8	5	2	6	2	4	2	5	7	9
gene_1267183	Bacteria	Cyanobacteria	Cyanobium	0	3	0	0	0	11	2	0	0	0	0	0	2	0	0	0	0
gene_1267936	Bacteria	Betaproteobacteria	Polaromonas	33	27	27	49	16	59	126	55	76	59	44	20	56	35	8	24	7
gene_1268799	Bacteria	Alphaproteobacteria	Rhodoplanes	18	2	10	0	8	34	15	4	6	4	7	5	7	2	0	2	3
gene_1269443	Protists	Stramenopiles	Phaeodactylum	0	0	0	4	2	0	0	0	4	0	0	0	2	4	0	0	2
gene_1270875	Bacteria	Chloroflexi	Roseiflexus	1	2	0	0	4	2	8	0	0	1	0	4	0	0	4	0	0
gene_1271759	Bacteria	Betaproteobacteria	Roseateles	12	12	20	5	8	22	22	18	25	19	37	10	22	8	20	33	8
gene_1274791	Bacteria	Bacteroidetes	Haliscomenobacter	13	36	17	169	207	18	14	2	405	265	180	549	195	170	79	106	27
gene_1275223	Bacteria	Verrucomicrobia	Roseimicrobium	2	4	6	2	0	0	0	0	2	0	0	0	0	4	4	0	0
gene_1277979	Bacteria	Cyanobacteria	Cyanobium	6	5	9	2	0	20	4	1	0	0	0	0	0	1	1	2	3
gene_1278003	Bacteria	Planctomycetes	Planctopirus	0	0	0	2	0	0	4	6	0	2	2	1	0	0	0	0	0
gene_1278414	Bacteria	Other Terrabacteria group	Chthonomonas	9	1	3	8	14	0	0	0	7	9	8	1	10	4	3	5	3
gene_1278472	Bacteria	Alphaproteobacteria	Phreatobacter	0	0	0	0	0	0	0	0	0	0	0	0	0	0	0	0	0
gene_1279190	Protists	Amoebozoa	Cavenderia	0	0	0	0	0	1	1	0	12	2	5	0	0	0	0	0	2
gene_1281193	Bacteria	Bacteroidetes	Flavisolibacter	30	29	26	4	0	33	8	0	0	4	1	6	2	5	0	1	1
gene_1281194	Bacteria	Bacteroidetes	Fluviicola	6	10	14	2	1	4	6	0	5	16	6	12	7	0	3	2	1
gene_1281253	Bacteria	Gammaproteobacteria - Others	Rheinheimera	1	0	3	0	2	14	26	6	0	0	2	2	0	0	0	0	0
gene_1281345	Bacteria	Alphaproteobacteria	Sphingorhabdus	7	3	1	5	1	0	4	1	3	0	2	0	0	0	2	0	0
gene_1281360	Bacteria	Gemmatimonadetes	Gemmatirosa	59	38	23	0	2	19	7	0	0	0	4	0	1	0	4	2	0
gene_1281971	Bacteria	Actinobacteria	Pseudonocardia	7	4	2	1	1	1	1	2	4	5	2	5	1	3	0	0	0
gene_1282617	Bacteria	Alphaproteobacteria	Gemmobacter	8	18	0	1	2	6	9	2	0	7	2	0	6	1	3	7	0
gene_1283844	Bacteria	Cyanobacteria	Microcystis	3083	2010	1668	2071	1668	2200	2119	980	1094	1309	2474	2708	1888	1275	2359	2908	2248
gene_1284670	Bacteria	Alphaproteobacteria	Tabrizicola	30	27	26	12	1	15	16	4	13	5	33	8	4	3	7	7	2
gene_1286700	Protists	Alveolates	Toxoplasma	0	0	0	0	2	0	2	0	1	3	0	2	0	1	0	0	0
gene_1286701	Protists	Alveolates	Tetrahymena	2	0	0	0	0	0	0	0	1	7	0	0	0	0	0	0	0
gene_1286889	Bacteria	Bacteroidetes	Candidatus Amoebophilus	53	156	102	18	75	86	153	236	83	35	23	170	96	181	0	5	2
gene_1288367	Bacteria	Actinobacteria	Sanguibacter	0	4	3	2	0	5	2	0	2	0	1	0	0	1	0	0	0
gene_1288976	Bacteria	Alphaproteobacteria	Porphyrobacter	4	0	4	6	0	4	10	1	2	4	6	2	2	0	1	1	0
gene_1290364	Bacteria	Alphaproteobacteria	Methylobacterium	13	7	7	2	0	0	4	1	5	0	1	0	0	0	0	1	2
gene_1291633	Bacteria	Betaproteobacteria	Serpentinomonas	9	6	6	0	0	1	1	7	6	0	6	0	4	0	0	0	0
gene_1293699	Bacteria	Bacteroidetes	Algoriphagus	45	22	23	12	6	16	21	7	10	1	22	19	4	7	3	7	4
gene_1293891	Bacteria	Verrucomicrobia	Opitutus	7	3	2	0	0	9	0	4	5	0	0	1	0	0	0	0	0
gene_1294966	Bacteria	Bacteroidetes	Fluviicola	7	8	12	0	1	3	2	0	0	4	0	0	0	0	0	0	0
gene_1295174	Bacteria	Cyanobacteria	Cyanobium	1	1	7	5	1	39	20	11	2	5	8	4	3	2	2	5	3
gene_1295757	Animals	Poriferans	Amphimedon	0	0	1	0	6	0	0	0	0	8	0	10	14	0	0	0	0
gene_1296324	Bacteria	Cyanobacteria	Cyanobium	10	3	10	2	9	34	27	12	4	14	5	0	4	3	3	12	2
gene_1297537	Bacteria	Verrucomicrobia	Luteolibacter	3	0	1	4	1	0	0	0	7	2	5	1	3	1	5	0	2
gene_1297595	Bacteria	Betaproteobacteria	Xylophilus	5	2	12	0	0	0	0	2	0	0	0	0	0	0	0	0	0
gene_1299345	Bacteria	Betaproteobacteria	Burkholderiales bacterium GJ-E10	8	15	8	4	2	7	6	4	2	4	8	0	4	2	4	0	0
gene_1300044	Bacteria	Alphaproteobacteria	Luteovulum	2	5	7	1	0	7	4	5	1	2	0	0	3	0	0	2	0
gene_1301707	Bacteria	Bacteroidetes	Bacteroides	0	1	0	1	0	0	7	0	1	4	8	1	0	0	4	1	0
gene_130299	Bacteria	Alphaproteobacteria	Granulibacter	12	16	1	7	1	23	12	0	0	9	16	8	13	3	1	0	0
gene_1303061	Bacteria	Bacteroidetes	Rhodocytophaga	0	0	0	8	9	6	11	4	8	2	4	5	2	5	0	6	0
gene_1305212	Bacteria	Actinobacteria	Candidatus Aquiluna	5	6	7	1	1	2	0	0	0	2	0	3	2	1	0	0	0
gene_1305338	Bacteria	Actinobacteria	Candidatus Planktophila	2	7	9	2	3	6	5	2	2	6	1	0	0	0	2	0	0
gene_1308373	Bacteria	Bacteroidetes	Fluviicola	25	21	20	44	22	1	9	9	45	49	31	46	34	19	26	7	12
gene_1308453	Bacteria	Alphaproteobacteria	Sphingobium	14	13	10	9	1	25	27	11	3	1	8	2	5	7	0	0	0
gene_1309285	Bacteria	Chloroflexi	Ktedonosporobacter	5	1	6	2	0	4	1	2	1	3	6	0	1	0	0	0	0
gene_1309639	Plants	Eudicots	Theobroma	0	0	0	2	0	0	0	0	0	0	4	3	0	0	0	0	0
gene_1315643	Bacteria	Bacteroidetes	Fluviicola	0	0	3	1	0	0	0	1	6	8	0	4	1	0	8	0	1
gene_1315893	Bacteria	Betaproteobacteria	Methylotenera	22	14	22	0	0	0	8	2	2	0	0	0	0	0	0	0	0
gene_1316192	Bacteria	Alphaproteobacteria	Magnetospirillum	22	32	8	7	8	30	16	8	2	21	5	12	20	10	0	0	8
gene_1316505	Bacteria	Bacteroidetes	Flavisolibacter	36	30	24	9	4	34	24	8	4	14	19	8	12	3	2	6	12
gene_1316780	Bacteria	Bacteroidetes	Algoriphagus	12	17	26	7	2	14	10	6	4	6	14	3	8	6	1	7	1
gene_1316855	Bacteria	Planctomycetes	Phycisphaera	2	3	0	4	7	0	2	10	7	8	8	0	3	2	0	1	3
gene_1317478	Bacteria	Alphaproteobacteria	Hyphomonadaceae bacterium UKL13-1	3	8	3	6	0	9	3	0	0	7	2	1	7	4	2	1	5
gene_1318031	Bacteria	Alphaproteobacteria	Pseudorhodoplanes	25	10	4	4	2	19	15	12	2	5	5	1	2	0	0	0	0
gene_1318928	Protists	Stramenopiles	Phaeodactylum	0	0	0	3	2	0	0	0	0	0	2	6	0	0	0	0	0
gene_1320332	Protists	Stramenopiles	Phytophthora	0	0	0	1	0	0	0	0	0	0	2	0	4	0	0	0	0
gene_1322572	Plants	Green algae	Chlorella	0	0	0	0	2	0	2	0	0	0	0	4	0	0	0	0	0
gene_1322698	Plants	Red algae	Chondrus	0	0	0	0	0	2	1	0	0	0	0	0	2	0	0	0	0
gene_1324093	Bacteria	Alphaproteobacteria	Skermanella	0	0	2	0	1	2	2	0	0	2	0	0	0	0	0	2	0
gene_1325915	Plants	Green algae	Chlamydomonas	0	0	0	0	0	0	0	0	0	0	0	2	0	0	0	0	0
gene_1326432	Bacteria	Bacteroidetes	Fluviicola	15	3	1	0	0	0	1	0	0	0	0	1	0	0	0	0	0
gene_1327774	Bacteria	Alphaproteobacteria	Microvirga	0	0	0	0	0	6	3	4	2	1	4	2	3	0	2	4	4
gene_1327877	Bacteria	Alphaproteobacteria	Roseomonas	27	20	20	19	8	22	27	3	16	16	19	14	18	9	9	8	1
gene_1328062	Bacteria	Bacteroidetes	Niastella	14	21	11	2	2	23	22	8	6	8	6	7	1	5	0	9	8
gene_1328191	Bacteria	Verrucomicrobia	Candidatus Xiphinematobacter	4	3	4	2	10	0	0	0	0	1	0	2	0	0	0	0	0
gene_1330284	Plants	Green algae	Chlamydomonas	0	0	0	0	1	0	0	0	2	0	0	0	0	0	0	0	0
gene_1330335	Bacteria	Alphaproteobacteria	Rickettsia	0	1	0	0	2	2	2	0	0	1	6	0	0	2	0	0	0
gene_1330589	Bacteria	Deltaproteobacteria	Anaeromyxobacter	2	0	0	0	0	19	20	46	2	0	0	0	0	0	0	0	0
gene_1331346	Bacteria	Betaproteobacteria	Rubrivivax	21	30	8	5	8	18	22	18	4	35	20	9	29	8	6	7	4
gene_1332381	Bacteria	Deltaproteobacteria	Labilithrix	2	0	1	0	0	14	19	10	0	0	0	0	0	0	1	0	0
gene_1332580	Bacteria	Alphaproteobacteria	Erythrobacter	0	0	0	0	0	0	1	0	0	0	0	0	0	0	0	0	0
gene_1333005	Bacteria	Bacteroidetes	Flavobacterium	5	7	6	1	4	2	2	0	2	1	8	4	3	1	0	1	1
gene_1333463	Bacteria	Oligoflexia	Bdellovibrio	0	2	4	1	4	16	8	0	2	3	0	0	3	0	0	4	2
gene_1335811	Bacteria	Verrucomicrobia	Opitutus	3	2	4	0	0	4	1	0	0	0	2	0	0	0	0	0	0
gene_1338178	Bacteria	Bacteroidetes	Chryseolinea	16	33	12	8	19	34	35	15	23	35	39	40	43	20	9	15	14
gene_133824	Bacteria	Bacteroidetes	Lacibacter	0	0	0	4	0	0	0	0	0	2	2	0	0	0	0	0	0
gene_1338254	Bacteria	Alphaproteobacteria	Bosea	0	1	0	2	3	0	2	0	6	1	0	6	5	4	0	0	1
gene_1338710	Bacteria	Actinobacteria	Ilumatobacter	14	19	20	2	7	21	26	2	7	4	5	6	7	0	0	3	0
gene_1338789	Bacteria	Planctomycetes	Poriferisphaera	5	3	13	6	5	34	58	39	2	6	6	4	0	3	3	0	1
gene_1343807	Bacteria	Betaproteobacteria	Rubrivivax	341	281	136	82	73	183	250	111	132	295	199	105	306	78	184	306	180
gene_134560	Bacteria	Bacteroidetes	Fluviicola	10	8	3	0	0	0	0	0	0	0	0	0	0	0	0	0	0
gene_1345997	Plants	Eudicots	Cucumis	0	0	0	0	0	0	7	1	4	0	0	0	0	2	0	0	0
gene_1345998	Plants	Eudicots	Juglans	0	0	0	1	0	2	0	0	0	0	0	0	0	0	0	0	0
gene_1346586	Bacteria	Alphaproteobacteria	Hyphomonadaceae bacterium UKL13-1	0	0	0	1	0	0	0	0	0	0	0	0	1	0	0	0	0
gene_134663	Bacteria	Actinobacteria	Candidatus Planktophila	51	63	59	18	14	87	41	21	27	18	7	46	5	9	6	4	2
gene_1350719	Bacteria	Cyanobacteria	Cyanobium	6	2	9	9	3	21	16	15	0	9	7	0	5	3	2	10	9
gene_1351587	Bacteria	Firmicutes - Clostridia	Ammonifex	3	0	4	0	4	0	0	0	2	4	0	0	4	2	0	0	0
gene_1352014	Bacteria	Bacteroidetes	Saprospira	10	9	7	0	1	3	1	6	7	3	7	20	12	8	1	5	3
gene_1353519	Protists	Alveolates	Plasmodium	0	0	0	0	0	0	0	0	0	0	2	0	0	0	0	0	0
gene_1355246	Bacteria	Cyanobacteria	Microcystis	390	263	280	362	260	235	253	88	100	185	304	505	184	134	322	489	431
gene_1355324	Bacteria	Alphaproteobacteria	Roseomonas	0	3	5	0	0	0	4	0	0	0	1	1	0	0	0	0	0
gene_1357397	Bacteria	Cyanobacteria	Prochlorococcus	4	4	8	4	7	50	30	18	7	7	1	3	5	0	3	7	1
gene_1358198	Bacteria	Planctomycetes	Phycisphaera	4	7	11	17	16	0	0	0	15	10	10	2	6	7	0	0	0
gene_1358816	Bacteria	Deltaproteobacteria	Stigmatella	2	12	7	0	0	0	0	0	0	0	1	0	0	0	0	0	0
gene_1360015	Bacteria	Actinobacteria	Ilumatobacter	2	11	5	0	5	8	6	0	0	0	5	0	1	0	0	1	0
gene_1360214	Bacteria	Planctomycetes	Aeoliella	4	7	8	10	9	6	2	4	4	3	0	6	6	5	2	2	8
gene_136126	Plants	Green algae	Chlamydomonas	0	0	2	0	4	0	4	0	0	0	0	2	0	5	0	0	0
gene_1362738	Bacteria	Bacteroidetes	Algoriphagus	71	59	58	13	17	83	66	37	33	32	30	53	43	21	1	12	6
gene_1363090	Bacteria	Gemmatimonadetes	Gemmatimonas	218	164	204	148	107	208	131	28	147	174	146	129	212	88	172	138	87
gene_1363312	Bacteria	Cyanobacteria	Cyanobium	2	0	2	2	6	14	12	8	3	1	2	0	1	1	0	3	5
gene_1363495	Protists	Choanoflagellates	Monosiga	0	1	0	0	2	0	0	0	2	2	2	1	4	4	0	0	0
gene_1363640	Animals	Vertebrates	Rhincodon	0	0	0	0	0	0	0	2	0	0	0	0	0	0	0	0	0
gene_1363795	Bacteria	Betaproteobacteria	Limnohabitans	29	35	32	3	4	21	26	7	2	12	5	4	14	13	2	5	2
gene_1364701	Bacteria	Alphaproteobacteria	Swingsia	4	0	0	2	2	2	0	0	0	0	0	0	0	0	0	0	2
gene_1365464	Bacteria	Cyanobacteria	Microcystis	114	105	62	114	63	89	92	47	29	43	95	36	59	56	90	64	78
gene_1368898	Plants	Green algae	Chlamydomonas	2	0	0	0	0	0	0	0	0	0	0	0	0	1	0	0	8
gene_1369088	Bacteria	Alphaproteobacteria	Beijerinckiaceae bacterium RH AL1	5	5	4	0	0	6	4	0	0	0	0	2	0	0	0	0	0
gene_1369864	Bacteria	Actinobacteria	Ilumatobacter	10	9	23	0	4	12	1	2	2	0	0	0	1	0	0	2	2
gene_1370076	Bacteria	Gammaproteobacteria - Others	Acinetobacter	0	0	0	0	0	0	4	1	0	0	0	0	0	0	0	5	0
gene_1372719	Bacteria	Bacteroidetes	Niastella	0	5	0	0	1	2	6	0	0	0	3	1	0	1	0	0	0
gene_1372722	Bacteria	Actinobacteria	Ilumatobacter	86	113	83	7	1	82	86	27	2	3	10	0	4	2	2	0	0
gene_1373451	Bacteria	Cyanobacteria	Cyanobium	5	15	7	3	4	43	35	24	0	6	4	2	2	0	7	1	1
gene_1374979	Bacteria	Bacteroidetes	Algoriphagus	4	9	4	0	0	12	3	4	1	0	0	3	9	1	0	0	1
gene_1375263	Bacteria	Gemmatimonadetes	Gemmatirosa	21	13	12	0	0	3	3	0	1	1	0	0	1	1	0	0	0
gene_1375749	Bacteria	Alphaproteobacteria	Bosea	9	21	15	4	6	16	14	2	22	19	30	14	16	11	2	13	6
gene_1382541	Bacteria	Bacteroidetes	Fluviicola	14	9	10	1	0	0	0	0	1	0	0	4	0	0	0	0	0
gene_1382669	Animals	Poriferans	Amphimedon	3	0	0	0	0	0	0	0	2	0	6	0	3	0	0	0	0
gene_1384244	Bacteria	Actinobacteria	Ilumatobacter	29	63	94	6	8	38	37	6	3	5	5	4	4	5	8	2	6
gene_1384320	Bacteria	Alphaproteobacteria	Gemmobacter	6	7	3	0	0	3	1	2	0	0	0	0	0	0	3	2	0
gene_138520	Bacteria	Bacteroidetes	Saprospira	0	0	2	0	0	2	1	0	0	6	1	0	1	4	0	0	4
gene_138547	Bacteria	Betaproteobacteria	Lautropia	1	4	4	0	2	0	4	2	0	2	2	0	0	1	0	0	0
gene_1386200	Bacteria	Bacteroidetes	Fluviicola	61	38	47	23	4	16	15	2	34	18	23	37	16	6	10	11	4
gene_1387045	Bacteria	Bacteroidetes	Fluviicola	35	25	34	3	8	1	0	2	2	0	1	2	1	0	8	10	2
gene_1387462	Animals	Arthropods	Tetranychus	2	0	0	53	74	0	4	0	148	93	122	140	67	77	19	10	34
gene_1388298	Bacteria	Bacteroidetes	Flavisolibacter	2	0	0	0	0	0	2	2	0	4	0	4	2	2	0	2	0
gene_1388927	Bacteria	Bacteroidetes	Flavobacterium	25	9	5	22	10	11	11	9	29	23	11	60	2	16	7	7	0
gene_1389191	Plants	Ferns	Selaginella	0	0	0	2	11	2	9	0	0	5	2	9	8	3	2	6	3
gene_1389318	Bacteria	Bacteroidetes	Aquirufa	7	10	19	1	4	6	0	3	10	4	2	10	6	13	0	7	0
gene_138987	Bacteria	Gemmatimonadetes	Gemmatirosa	13	28	11	0	0	20	2	0	0	2	0	2	0	0	0	0	0
gene_1389870	Bacteria	Bacteroidetes	Algoriphagus	253	430	337	263	225	572	514	141	216	261	407	350	291	181	305	420	440
gene_13914	Bacteria	Alphaproteobacteria	Gemmobacter	45	36	56	8	0	40	66	21	13	14	27	9	8	7	12	17	0
gene_1391418	Bacteria	Bacteroidetes	Saprospira	0	4	2	6	2	19	6	0	7	3	2	9	1	11	4	11	3
gene_1391735	Bacteria	Verrucomicrobia	Opitutus	5	13	8	2	0	13	10	3	0	0	0	0	1	0	0	0	2
gene_139208	Protists	Stramenopiles	Phytophthora	0	0	0	0	0	0	0	0	0	0	0	0	0	0	0	0	1
gene_1393484	Bacteria	Alphaproteobacteria	Roseomonas	14	7	5	1	0	7	12	4	1	4	0	6	4	10	3	1	1
gene_1393777	Bacteria	Alphaproteobacteria	Salipiger	0	0	0	0	0	0	0	0	0	0	0	1	0	0	0	0	4
gene_1394410	Bacteria	Actinobacteria	Rhodoluna	2	4	2	1	1	1	0	0	0	3	2	4	3	8	0	0	0
gene_1394512	Bacteria	Bacteroidetes	Bernardetia	4	5	5	4	7	10	8	4	10	4	8	18	11	9	5	1	0
gene_1396479	Bacteria	Cyanobacteria	Pleurocapsa	2	2	1	10	0	0	0	0	0	0	0	2	0	6	2	0	2
gene_1396601	Bacteria	Actinobacteria	Candidatus Nanopelagicus	11	25	12	0	9	17	6	4	10	13	12	27	5	1	7	3	2
gene_1396667	Bacteria	Actinobacteria	Actinomarinicola	1	7	4	2	1	5	5	0	4	1	1	0	1	1	0	0	0
gene_1397392	Bacteria	Actinobacteria	Candidatus Nanopelagicus	4	3	3	2	2	2	3	1	2	3	0	2	0	0	0	0	0
gene_1397449	Bacteria	Betaproteobacteria	Taylorella	2	0	4	0	0	2	2	2	0	2	0	0	0	0	0	0	2
gene_1398966	Bacteria	Bacteroidetes	Alkalitalea	0	0	0	0	0	0	0	4	0	0	0	0	0	0	0	0	0
gene_1399615	Bacteria	Bacteroidetes	Chryseolinea	0	0	0	4	2	16	12	0	1	5	10	18	14	2	0	4	2
gene_1400182	Bacteria	Bacteroidetes	Fluviicola	10	5	2	0	1	5	1	0	0	0	3	0	1	4	1	0	0
gene_1400595	Bacteria	Bacteroidetes	Saprospira	4	0	0	0	0	3	0	1	1	6	2	2	0	0	2	0	0
gene_1401686	Bacteria	Actinobacteria	Candidatus Planktophila	33	42	46	36	21	41	31	18	16	20	20	28	34	19	4	3	0
gene_1403	Plants	Green algae	Coccomyxa	2	0	0	0	0	0	1	0	0	0	2	0	2	2	4	4	0
gene_1403675	Bacteria	Betaproteobacteria	Betaproteobacteria bacterium UKL13-2	4	2	8	0	0	3	8	0	0	6	1	2	1	2	0	4	1
gene_1403817	Bacteria	Cyanobacteria	Cyanobium	2	5	5	0	1	19	8	11	2	4	0	0	0	0	1	0	0
gene_140397	Bacteria	Verrucomicrobia	Luteolibacter	0	0	1	6	0	0	0	0	4	0	0	0	0	0	0	2	0
gene_1404275	Plants	Green algae	Micromonas	0	0	0	0	0	0	0	0	4	0	0	0	0	2	0	0	0
gene_1404325	Bacteria	Planctomycetes	Phycisphaera	16	9	4	10	5	19	30	10	12	8	2	0	7	2	4	4	2
gene_1407481	Bacteria	Actinobacteria	Candidatus Planktophila	2	8	4	0	2	5	1	10	8	7	4	0	1	0	0	0	0
gene_1407524	Bacteria	Actinobacteria	Candidatus Aquiluna	5	3	18	19	7	11	8	7	11	18	28	22	29	20	0	4	6
gene_1408048	Bacteria	Bacteroidetes	Algoriphagus	33	17	14	1	3	10	18	0	3	7	17	19	6	4	3	0	4
gene_1408244	Protists	Alveolates	Babesia	0	2	0	0	0	0	0	0	0	0	0	1	0	0	0	0	0
gene_14084	Bacteria	Gemmatimonadetes	Gemmatimonas	56	28	26	3	0	9	9	2	6	2	9	4	12	7	4	1	0
gene_1408569	Bacteria	Alphaproteobacteria	Rhodoblastus	1	1	0	2	0	2	0	0	1	1	2	0	0	0	0	0	0
gene_1409078	Bacteria	Betaproteobacteria	Pandoraea	161	247	126	10	6	41	35	10	12	47	32	27	20	19	80	21	45
gene_1409087	Bacteria	Betaproteobacteria	Rhizobacter	15	31	14	12	6	22	26	23	10	9	14	2	0	0	0	6	2
gene_1409121	Bacteria	Actinobacteria	Candidatus Aquiluna	0	0	2	1	2	2	2	0	2	3	2	7	0	7	0	0	0
gene_1409177	Bacteria	Bacteroidetes	Sphingobacterium	6	8	6	7	0	0	0	0	7	2	16	12	4	4	6	1	0
gene_1410924	Animals	Arthropods	Daphnia	0	1	0	0	0	4	0	0	0	0	0	0	0	0	0	0	0
gene_141189	Bacteria	Alphaproteobacteria	Bosea	24	30	27	4	3	28	18	11	9	3	2	12	8	0	0	2	0
gene_14126	Protists	Amoebozoa	Cavenderia	0	2	0	0	4	0	0	0	0	0	0	0	0	0	0	0	0
gene_1412929	Bacteria	Alphaproteobacteria	Chelatococcus	4	1	2	0	0	7	1	0	1	4	0	0	4	6	1	0	0
gene_1413719	Bacteria	Alphaproteobacteria	Porphyrobacter	13	0	2	4	0	4	1	4	6	1	5	0	0	3	0	1	1
gene_1413930	Bacteria	Betaproteobacteria	Castellaniella	2	8	2	0	0	8	7	0	0	0	4	0	0	0	0	0	0
gene_1413987	Animals	Brachiopodas	Lingula	0	0	0	0	2	0	0	0	8	4	0	2	0	0	0	0	0
gene_1414580	Bacteria	Alphaproteobacteria	Roseomonas	112	132	99	0	0	50	60	23	13	13	7	6	9	8	1	0	0
gene_1415629	Bacteria	Betaproteobacteria	Methylibium	6	2	4	4	2	19	8	7	4	9	7	0	2	2	18	8	9
gene_1416641	Bacteria	Alphaproteobacteria	Nordella	7	7	1	0	0	3	7	4	0	1	0	0	2	0	0	0	1
gene_1416937	Bacteria	Bacteroidetes	Bacteroidetes bacterium UKL13-3	10	10	4	0	2	0	4	0	0	0	0	0	1	0	0	4	0
gene_1416997	Bacteria	Bacteroidetes	Bacteroidetes bacterium UKL13-3	22	3	11	0	0	4	2	2	1	0	5	2	4	0	0	0	0
gene_1418200	Bacteria	Alphaproteobacteria	Nitrospirillum	2	0	0	4	0	0	0	0	2	4	2	0	6	0	0	0	0
gene_1418625	Bacteria	Alphaproteobacteria	Granulibacter	22	13	20	0	0	17	9	1	5	8	12	4	6	8	5	3	2
gene_1418803	Bacteria	Alphaproteobacteria	Roseomonas	6	8	7	7	1	3	5	2	2	2	4	2	5	0	1	0	0
gene_1420056	Bacteria	Chloroflexi	Chloroflexus	0	0	0	7	0	2	3	0	2	0	0	0	3	0	0	0	0
gene_1420224	Bacteria	Bacteroidetes	Haliscomenobacter	0	1	0	3	2	0	0	0	0	0	0	2	0	5	0	2	0
gene_1420439	Bacteria	Alphaproteobacteria	Methylovirgula	9	4	17	11	2	28	18	1	7	3	5	0	5	3	2	0	1
gene_1421975	Bacteria	Verrucomicrobia	Candidatus Xiphinematobacter	0	0	0	9	0	0	0	0	2	0	0	0	0	1	0	0	0
gene_1422054	Bacteria	Alphaproteobacteria	Haematospirillum	0	2	2	3	9	20	15	12	3	1	6	4	7	4	4	7	7
gene_1422659	Bacteria	Betaproteobacteria	Ramlibacter	11	15	14	0	0	7	5	1	1	2	0	1	1	1	0	0	1
gene_1424721	Bacteria	Other Terrabacteria group	Chthonomonas	165	176	167	269	327	0	0	0	319	239	395	205	170	174	105	148	94
gene_1424799	Bacteria	Betaproteobacteria	Aquabacterium	0	0	0	0	0	0	2	0	0	0	0	0	0	0	2	0	0
gene_1425117	Archaea	Euryarchaeota	Methanotorris	0	0	0	5	0	0	0	0	5	0	0	0	0	0	0	0	0
gene_142614	Bacteria	Bacteroidetes	Saprospira	0	2	5	1	5	9	9	0	5	2	0	9	0	6	2	0	1
gene_1426618	Bacteria	Betaproteobacteria	Burkholderiales bacterium GJ-E10	41	13	20	7	1	6	18	3	3	20	8	2	6	0	2	0	8
gene_1426673	Bacteria	Verrucomicrobia	Candidatus Xiphinematobacter	2	5	8	4	0	0	0	0	2	7	7	3	0	1	4	0	0
gene_1426969	Bacteria	Betaproteobacteria	Roseateles	13	9	22	6	6	44	41	18	15	13	11	4	3	10	19	18	8
gene_1427684	Bacteria	Actinobacteria	Kribbella	12	22	21	0	2	16	14	8	0	2	0	0	0	0	2	3	2
gene_1428266	Bacteria	Verrucomicrobia	Coraliomargarita	9	1	5	4	4	0	6	4	0	2	0	0	0	0	0	0	0
gene_1428742	Bacteria	Verrucomicrobia	Luteolibacter	27	19	16	8	18	0	0	0	23	18	18	21	17	17	2	1	3
gene_1429495	Bacteria	Alphaproteobacteria	Haematospirillum	0	0	0	1	2	0	1	0	3	2	0	0	0	1	0	0	4
gene_1433529	Bacteria	Alphaproteobacteria	Luteovulum	5	0	5	4	0	3	1	0	0	1	2	0	0	4	2	0	1
gene_1434580	Animals	Arthropods	Parasteatoda	0	0	0	15	12	0	0	0	33	0	0	0	0	0	0	10	0
gene_1434814	Bacteria	Betaproteobacteria	Schlegelella	23	19	27	38	17	52	94	30	78	61	26	5	40	34	6	17	3
gene_1437231	Animals	Arthropods	Ixodes	0	2	0	6	2	0	0	0	2	4	0	2	2	2	0	0	0
gene_1438324	Bacteria	Bacteroidetes	Algoriphagus	13	19	5	3	1	5	6	1	0	4	10	4	0	0	2	2	1
gene_1439884	Animals	Mollusks	Crassostrea	4	1	6	10	9	0	0	0	9	9	24	28	6	4	6	4	2
gene_1440238	Bacteria	Other Terrabacteria group	Fimbriimonas	2	2	0	0	0	0	6	0	0	0	0	0	0	0	0	0	3
gene_1442377	Bacteria	Bacteroidetes	Flavobacteriaceae bacterium 3519-10	21	17	18	0	0	1	0	4	0	2	0	0	2	0	0	0	0
gene_1442916	Bacteria	Gammaproteobacteria - Others	Moraxellaceae bacterium HYN0046	0	0	0	0	0	6	0	0	0	1	0	4	0	0	0	0	0
gene_1442970	Bacteria	Alphaproteobacteria	Phenylobacterium	6	8	0	9	1	10	4	9	3	17	4	8	13	12	1	4	4
gene_1443203	Bacteria	Acidobacteria	Acidobacterium	0	0	0	5	0	0	4	3	5	0	1	0	2	0	0	0	0
gene_1443652	Bacteria	Actinobacteria	Actinomarinicola	16	10	8	0	0	4	6	6	0	0	0	0	0	0	0	0	1
gene_1443695	Bacteria	Alphaproteobacteria	Candidatus Paracaedimonas	0	0	0	0	0	0	0	2	0	0	0	0	2	0	0	3	0
gene_1444662	Bacteria	Oligoflexia	Bdellovibrio	0	0	0	0	0	7	2	0	0	3	0	4	7	0	0	0	0
gene_1445887	Bacteria	Betaproteobacteria	Herminiimonas	2	4	0	0	0	0	0	2	2	0	0	2	0	0	0	0	0
gene_1446868	Bacteria	Betaproteobacteria	Lautropia	7	6	19	8	6	13	8	6	11	21	12	0	0	1	1	0	0
gene_144740	Bacteria	Alphaproteobacteria	Hyphomonadaceae bacterium UKL13-1	0	0	1	1	4	3	2	5	4	1	2	2	2	5	1	0	0
gene_1447701	Bacteria	Actinobacteria	Candidatus Nanopelagicus	3	0	1	4	3	3	12	0	0	2	0	7	0	1	1	0	0
gene_1447889	Bacteria	Deltaproteobacteria	Haliangium	0	0	0	0	0	12	12	1	0	0	0	0	0	0	0	0	0
gene_1448076	Bacteria	Actinobacteria	Ilumatobacter	0	0	0	0	0	0	0	0	0	0	0	0	0	0	0	0	0
gene_1449093	Bacteria	Planctomycetes	Aureliella	0	0	0	2	0	7	4	0	4	0	0	2	0	4	0	0	1
gene_1449281	Bacteria	Gammaproteobacteria - Others	Thioflavicoccus	35	20	12	1	2	34	37	10	3	8	1	5	1	3	1	4	1
gene_1450133	Plants	Green algae	Ostreococcus	0	0	0	0	0	0	0	0	0	0	0	0	0	0	0	0	0
gene_1452033	Bacteria	Actinobacteria	Ilumatobacter	112	88	153	4	2	77	77	50	0	8	13	4	3	2	0	0	5
gene_1452102	Archaea	Euryarchaeota	Natronomonas	0	0	0	2	0	0	0	0	0	0	4	14	0	0	0	0	0
gene_1453723	Bacteria	Gammaproteobacteria - Others	endosymbiont of unidentified scaly snail isolate Monju	4	14	7	44	47	0	2	0	24	28	12	19	16	4	1	6	0
gene_1455295	Bacteria	Actinobacteria	Candidatus Planktophila	7	8	19	0	4	8	8	3	1	0	0	2	0	0	1	0	1
gene_1457145	Bacteria	Actinobacteria	Candidatus Planktophila	35	35	46	13	4	42	34	26	5	13	9	22	2	5	2	2	1
gene_1458586	Plants	Basal Magnoliophyta	Amborella	0	0	0	16	7	0	0	0	4	8	7	0	0	4	0	6	2
gene_1460366	Bacteria	Bacteroidetes	Fluviicola	14	11	2	0	1	0	0	0	1	0	0	0	0	0	2	0	0
gene_1460842	Bacteria	Bacteroidetes	Fluviicola	18	10	8	9	2	2	0	0	17	19	12	9	15	6	2	0	5
gene_1460967	Bacteria	Bacteroidetes	Mucilaginibacter	157	173	142	14	10	106	80	20	18	22	17	44	6	11	2	2	2
gene_1461325	Bacteria	Alphaproteobacteria	Sphingosinicella	7	0	10	0	0	5	0	5	0	0	0	0	0	0	0	0	0
gene_1462552	Bacteria	Alphaproteobacteria	Tabrizicola	32	17	11	4	0	32	13	4	1	6	1	4	0	0	3	4	0
gene_1462866	Bacteria	Betaproteobacteria	Rubrivivax	9	3	2	0	1	1	2	8	1	3	1	4	2	1	0	4	2
gene_1464393	Protists	Alveolates	Babesia	0	0	0	0	1	0	0	0	0	2	0	0	0	0	0	0	0
gene_14646	Bacteria	Alphaproteobacteria	Aminobacter	10	18	20	9	2	7	12	5	5	13	5	13	10	3	4	6	2
gene_1464841	Protists	Amoebozoa	Dictyostelium	0	0	0	0	0	0	0	0	0	0	0	0	0	0	0	0	0
gene_1466316	Bacteria	Verrucomicrobia	Opitutus	519	437	506	0	0	241	173	90	0	0	0	0	0	1	0	0	0
gene_146708	Animals	Flatworms	Opisthorchis	0	0	0	0	0	0	0	0	0	0	1	0	0	0	0	0	2
gene_1467835	Bacteria	Alphaproteobacteria	Beijerinckia	4	18	4	1	3	13	8	7	2	6	0	0	2	0	0	0	2
gene_1468302	Bacteria	Actinobacteria	Streptosporangium	6	12	7	4	1	4	0	0	2	0	1	0	2	2	0	1	0
gene_1468943	Bacteria	Alphaproteobacteria	Roseomonas	30	26	36	10	2	13	14	5	4	0	3	4	5	4	0	1	0
gene_146995	Bacteria	Actinobacteria	Ilumatobacter	32	56	54	1	9	70	62	16	1	19	19	6	16	12	0	1	0
gene_1470153	Bacteria	Actinobacteria	Candidatus Aquiluna	0	0	4	0	0	0	2	1	0	0	2	0	4	1	0	1	0
gene_1470375	Bacteria	Verrucomicrobia	Methylacidiphilum	30	11	10	16	6	1	2	2	21	8	40	33	14	7	0	2	0
gene_1470686	Bacteria	Alphaproteobacteria	Gemmobacter	4	8	3	0	1	2	5	6	0	0	1	1	0	0	1	1	0
gene_1471570	Bacteria	Deltaproteobacteria	Desulfurella	2	0	0	0	1	0	6	0	1	0	1	0	0	0	0	0	0
gene_1472057	Plants	Eudicots	Eucalyptus	6	2	10	8	11	0	0	0	2	0	16	2	0	4	0	1	0
gene_1472124	Plants	Eudicots	Quercus	0	0	0	0	0	0	0	0	0	0	0	0	2	0	0	0	0
gene_1473657	Bacteria	Planctomycetes	Maioricimonas	0	0	0	0	0	0	0	0	0	0	0	0	0	0	0	0	0
gene_1473752	Bacteria	Bacteroidetes	Saprospira	10	11	16	103	262	361	347	130	339	256	170	497	185	162	201	374	61
gene_1473926	Bacteria	Deltaproteobacteria	Melittangium	2	0	1	0	0	21	43	22	1	0	0	0	1	0	0	0	0
gene_1474049	Bacteria	Bacteroidetes	Flavobacterium	3	5	5	2	0	4	3	0	0	0	0	0	1	3	0	2	0
gene_1474867	Bacteria	Alphaproteobacteria	Tsuneonella	17	6	5	0	3	11	6	9	4	1	2	3	8	0	1	1	1
gene_1475573	Bacteria	Bacteroidetes	Olivibacter	15	2	6	2	0	14	15	2	2	0	4	0	0	0	0	0	0
gene_147617	Bacteria	Actinobacteria	Candidatus Planktophila	9	5	7	0	1	3	4	1	0	2	0	0	1	1	0	0	0
gene_1476290	Bacteria	Planctomycetes	Poriferisphaera	0	0	1	2	1	2	9	2	7	1	1	0	0	4	2	0	0
gene_1476776	Animals	Arthropods	Parasteatoda	0	0	0	0	2	0	0	0	2	0	0	4	1	0	0	0	0
gene_1478544	Bacteria	Bacteroidetes	Niastella	16	11	15	7	7	21	28	19	20	9	20	14	9	4	2	9	4
gene_1479927	Bacteria	Deltaproteobacteria	Sorangium	0	0	0	3	2	1	3	2	2	13	0	0	2	0	2	0	0
gene_1480912	Bacteria	Alphaproteobacteria	Methyloligella	0	4	1	4	1	1	2	2	7	2	4	2	5	5	2	0	0
gene_1482883	Bacteria	Betaproteobacteria	Nitrosospira	6	5	5	2	6	5	10	0	1	7	6	0	0	0	2	6	0
gene_1482982	Bacteria	Planctomycetes	Phycisphaera	2	0	2	0	2	7	5	2	4	3	2	0	6	2	0	2	3
gene_148325	Bacteria	Betaproteobacteria	Limnohabitans	118	119	117	32	13	33	51	34	49	35	8	2	8	14	2	4	0
gene_1486160	Bacteria	Alphaproteobacteria	Brevundimonas	0	0	2	6	1	6	5	4	7	7	6	3	14	5	0	0	0
gene_1487046	Protists	Stramenopiles	Thalassiosira	0	0	4	0	0	0	0	0	1	0	0	0	0	0	0	0	0
gene_1487346	Plants	Green algae	Auxenochlorella	0	1	0	0	0	0	0	0	0	2	1	0	2	1	0	0	0
gene_1488235	Bacteria	Actinobacteria	Ilumatobacter	22	66	61	5	7	44	22	13	3	16	16	18	4	13	2	0	0
gene_1488731	Bacteria	Alphaproteobacteria	Labrys	0	4	5	1	1	4	0	0	8	6	0	1	8	2	0	6	0
gene_1489456	Bacteria	Cyanobacteria	Cyanobium	4	1	3	1	2	9	6	5	0	1	1	5	0	0	2	5	2
gene_1489589	Plants	Green algae	Chlorella	0	0	0	0	0	0	2	0	0	4	0	0	0	2	0	4	0
gene_1489927	Bacteria	Planctomycetes	Fuerstia	0	0	0	0	0	0	0	0	0	2	0	0	0	0	0	0	0
gene_1490643	Plants	Green algae	Chlamydomonas	2	0	3	0	0	0	0	0	0	0	0	0	0	0	2	0	0
gene_1490774	Bacteria	Alphaproteobacteria	Novosphingobium	3	3	14	6	0	17	4	7	5	5	10	0	7	1	0	4	0
gene_1491020	Bacteria	Betaproteobacteria	Nitrosospira	40	28	34	12	11	18	47	7	20	45	25	21	33	3	3	8	4
gene_1493347	Bacteria	Actinobacteria	Candidatus Planktophila	4	15	10	3	1	6	5	2	1	4	4	1	2	1	2	0	0
gene_1494802	Bacteria	Bacteroidetes	Bacteroidetes bacterium UKL13-3	2	1	0	0	0	2	0	0	0	0	1	0	0	0	0	0	0
gene_1494842	Bacteria	Betaproteobacteria	Pigmentiphaga	0	3	0	0	4	10	1	0	4	4	0	0	2	1	2	0	3
gene_1496194	Bacteria	Bacteroidetes	Pseudobacter	14	2	6	2	0	0	0	0	0	0	2	0	0	0	0	0	0
gene_1496734	Bacteria	Bacteroidetes	Fluviicola	7	0	4	1	0	1	0	0	2	1	4	9	2	1	3	2	0
gene_1497931	Bacteria	Alphaproteobacteria	alpha proteobacterium HIMB5	0	0	0	2	0	2	4	6	1	0	2	0	2	0	2	0	0
gene_1498233	Bacteria	Bacteroidetes	Fluviicola	2	0	0	0	1	0	6	0	10	1	0	0	1	2	0	2	0
gene_1498538	Plants	Eudicots	Ipomoea	0	0	0	0	0	0	0	0	0	4	0	7	0	0	0	2	0
gene_1498669	Bacteria	Bacteroidetes	Fluviicola	18	26	19	0	0	0	0	0	7	5	4	0	3	0	2	0	0
gene_14989	Bacteria	Bacteroidetes	Chryseolinea	4	0	0	0	0	0	0	0	4	2	0	3	4	3	4	0	2
gene_14991	Protists	Amoebozoa	Cavenderia	0	0	2	9	10	0	0	0	14	2	14	13	4	7	2	0	10
gene_1499538	Protists	Stramenopiles	Thalassiosira	22	21	31	15	125	59	43	38	85	33	69	76	54	40	66	31	35
gene_1500387	Bacteria	Alphaproteobacteria	endosymbiont of Acanthamoeba sp. UWC8	0	0	1	0	1	0	0	0	6	1	2	0	0	0	0	2	0
gene_1500531	Bacteria	Verrucomicrobia	Roseimicrobium	2	0	0	0	0	0	0	0	0	0	0	0	0	0	0	0	2
gene_1501328	Bacteria	Alphaproteobacteria	Rhodopseudomonas	7	11	5	9	5	21	13	15	23	29	5	0	7	8	5	0	4
gene_1502306	Bacteria	Cyanobacteria	Microcystis	141	174	106	125	74	76	82	43	43	57	58	84	49	59	164	162	127
gene_150474	Protists	Stramenopiles	Phytophthora	0	2	0	0	0	0	0	0	0	2	2	0	0	0	0	0	0
gene_1506377	Bacteria	Alphaproteobacteria	Hyphomonadaceae bacterium UKL13-1	2	3	3	7	6	3	8	5	12	7	5	4	14	9	11	4	4
gene_1507523	Bacteria	Alphaproteobacteria	Roseomonas	2	4	2	3	1	7	3	0	2	6	2	1	1	1	0	2	0
gene_1507616	Bacteria	Alphaproteobacteria	Hyphomonadaceae bacterium UKL13-1	5	3	5	18	8	12	13	4	18	14	13	11	21	11	10	8	8
gene_1508199	Plants	Green algae	Volvox	2	0	0	0	2	1	2	2	0	0	1	0	0	0	0	2	0
gene_1508366	Bacteria	Alphaproteobacteria	Roseomonas	13	2	7	2	0	6	12	2	3	3	3	4	1	4	2	0	1
gene_1508576	Bacteria	Actinobacteria	Candidatus Planktophila	8	24	15	8	5	11	5	4	11	10	4	4	2	6	4	0	0
gene_1508724	Bacteria	Betaproteobacteria	beta proteobacterium CB	74	78	106	32	15	21	50	19	37	27	12	20	41	20	0	2	4
gene_1508729	Bacteria	Bacteroidetes	Algoriphagus	23	15	13	2	3	23	17	6	5	2	2	8	2	2	0	0	0
gene_1509398	Plants	Green algae	Chlamydomonas	0	0	0	0	0	2	0	0	0	0	0	2	0	0	2	4	4
gene_1510260	Bacteria	Alphaproteobacteria	Bosea	9	11	3	2	0	5	3	2	0	4	5	2	9	3	4	2	1
gene_1510347	Bacteria	Actinobacteria	Ilumatobacter	23	29	39	5	5	53	40	6	3	6	11	2	3	3	1	0	0
gene_1510543	Bacteria	Betaproteobacteria	Paucibacter	33	59	48	65	36	151	177	55	194	166	84	27	111	54	35	19	10
gene_1510671	Bacteria	Alphaproteobacteria	Roseomonas	10	4	2	2	2	9	7	6	1	6	6	1	4	5	2	2	0
gene_1514078	Bacteria	Bacteroidetes	Filimonas	6	3	0	0	1	1	1	0	2	0	8	12	0	0	3	3	1
gene_1514293	Plants	Green algae	Volvox	0	2	0	0	2	0	0	0	2	0	2	0	4	0	0	2	1
gene_1514393	Bacteria	Alphaproteobacteria	Hypericibacter	1	3	0	0	0	0	0	0	1	1	0	0	0	0	0	0	0
gene_1514539	Bacteria	Alphaproteobacteria	Roseomonas	41	32	35	13	6	26	19	14	25	32	19	6	17	16	11	5	5
gene_1514787	Bacteria	Actinobacteria	Candidatus Nanopelagicus	7	14	7	5	4	14	10	7	7	9	13	12	7	3	0	2	2
gene_1515791	Bacteria	Bacteroidetes	Pseudobacter	17	25	34	4	5	4	5	1	1	4	0	4	6	12	4	3	0
gene_1515872	Animals	Nematodes	Caenorhabditis	0	0	2	0	4	0	0	0	2	0	0	0	0	0	2	1	0
gene_1517015	Bacteria	Bacteroidetes	Pseudobacter	18	14	10	2	5	20	2	7	16	7	22	17	11	7	2	2	3
gene_1518241	Bacteria	Bacteroidetes	Myroides	2	7	3	0	1	1	2	1	0	1	0	2	0	0	0	0	0
gene_1519858	Bacteria	Bacteroidetes	Fluviicola	75	67	70	3	5	2	0	0	4	9	7	9	1	3	7	2	1
gene_152163	Bacteria	Betaproteobacteria	Mitsuaria	13	8	12	17	7	15	29	13	21	17	10	11	13	5	3	9	2
gene_1522644	Bacteria	Betaproteobacteria	Orrella	35	28	41	0	2	1	2	4	0	2	0	4	0	0	2	0	0
gene_152341	Bacteria	Cyanobacteria	Microcystis	162	96	116	70	68	88	65	39	34	52	87	23	72	65	100	96	90
gene_1524620	Bacteria	Bacteroidetes	Fluviicola	6	5	6	0	0	0	0	0	2	0	1	2	0	0	2	0	2
gene_1525854	Bacteria	Bacteroidetes	Flavisolibacter	10	1	0	4	0	0	0	0	0	2	0	2	0	0	0	0	0
gene_1526328	Bacteria	Alphaproteobacteria	Phenylobacterium	1	10	3	7	0	2	0	0	0	5	2	0	4	4	0	1	1
gene_1528786	Bacteria	Alphaproteobacteria	Rhodopseudomonas	4	4	1	0	0	8	7	0	1	6	10	6	1	1	1	1	2
gene_1529731	Bacteria	Cyanobacteria	Crinalium	0	0	0	0	0	0	0	0	0	0	0	8	2	0	0	0	0
gene_1529986	Animals	Hemichordates	Saccoglossus	0	0	0	6	0	0	0	0	5	2	0	5	0	0	0	1	0
gene_1531448	Animals	Lancelets	Branchiostoma	0	0	0	0	0	0	0	0	0	0	0	0	0	0	0	0	0
gene_1533259	Bacteria	Bacteroidetes	Nibribacter	1	0	0	2	2	0	0	1	0	0	2	0	0	0	0	0	1
gene_153343	Bacteria	Bacteroidetes	Flavisolibacter	9	8	6	0	0	0	2	4	0	0	1	0	3	0	0	0	0
gene_1533494	Bacteria	Verrucomicrobia	Luteolibacter	0	0	0	2	0	0	0	0	2	2	1	2	0	0	0	0	0
gene_1534513	Protists	Amoebozoa	Cavenderia	0	0	0	0	0	0	2	0	5	0	0	0	0	2	0	0	1
gene_1536294	Bacteria	Deltaproteobacteria	Labilithrix	0	1	0	0	0	12	22	22	0	0	4	0	0	0	0	0	0
gene_153764	Bacteria	Bacteroidetes	Pseudopedobacter	39	32	63	129	115	53	60	256	106	234	86	330	162	94	67	117	22
gene_1537963	Bacteria	Bacteroidetes	Flavobacterium	14	21	9	20	10	11	8	9	24	36	7	112	6	12	2	1	2
gene_1538470	Plants	Green algae	Ostreococcus	0	0	0	1	2	0	0	0	0	0	0	0	0	0	0	0	0
gene_1538616	Plants	Green algae	Ostreococcus	0	1	0	0	0	0	0	2	2	5	0	0	2	0	0	0	2
gene_1538863	Plants	Green algae	Auxenochlorella	0	0	0	0	0	0	2	0	0	0	0	0	2	0	0	2	0
gene_1540619	Bacteria	Gemmatimonadetes	Gemmatimonas	5	4	11	11	3	9	4	6	5	6	14	0	7	2	6	0	3
gene_1541975	Bacteria	Betaproteobacteria	Mitsuaria	0	3	4	6	1	5	19	16	8	1	0	5	4	1	0	0	1
gene_1542623	Bacteria	Betaproteobacteria	Variovorax	6	1	3	1	0	5	1	1	3	2	0	0	1	1	0	1	0
gene_1543027	Bacteria	Actinobacteria	Candidatus Planktophila	8	17	18	3	4	22	6	4	6	8	4	10	5	1	0	4	0
gene_1543174	Bacteria	Verrucomicrobia	Candidatus Xiphinematobacter	0	3	4	5	2	0	0	0	6	0	4	0	4	2	0	2	2
gene_1543369	Bacteria	Cyanobacteria	Microcystis	446	387	291	479	433	460	410	202	162	194	283	764	319	287	890	956	741
gene_1543648	Bacteria	Actinobacteria	Candidatus Planktophila	2	4	6	0	0	2	3	0	0	6	2	2	2	4	0	0	0
gene_1543971	Bacteria	Bacteroidetes	Lacibacter	3	11	13	1	5	3	7	3	11	9	19	37	7	4	1	7	4
gene_1544392	Bacteria	Bacteroidetes	Adhaeribacter	0	0	0	5	3	4	7	0	0	3	1	0	2	0	0	0	0
gene_1545684	Bacteria	Bacteroidetes	Sphingobacteriaceae bacterium GW460-11-11-14-LB5	9	3	2	0	0	9	14	7	0	1	1	0	0	0	0	0	0
gene_1546000	Bacteria	Gemmatimonadetes	Gemmatimonas	42	14	8	45	30	21	11	4	44	39	44	15	17	21	22	25	12
gene_1546451	Plants	Green algae	Coccomyxa	2	2	2	3	0	14	3	6	11	2	4	2	10	6	2	6	0
gene_1546505	Bacteria	Deltaproteobacteria	Minicystis	0	0	0	0	0	10	6	2	0	0	0	0	0	0	0	0	0
gene_1550071	Bacteria	Betaproteobacteria	Methylibium	19	10	22	27	11	39	104	34	86	45	22	19	26	26	14	21	2
gene_1553288	Bacteria	Deltaproteobacteria	Stigmatella	0	0	0	0	0	6	10	7	0	0	0	0	0	0	0	0	0
gene_1553353	Bacteria	Actinobacteria	Ilumatobacter	2	13	19	0	0	12	6	0	2	2	3	16	4	4	0	0	0
gene_1554040	Bacteria	Cyanobacteria	Nostoc	2	1	6	4	1	2	2	2	1	1	2	1	2	4	10	11	1
gene_1554415	Bacteria	Alphaproteobacteria	Hyphomonadaceae bacterium UKL13-1	17	28	18	60	54	94	91	17	101	57	54	54	60	75	23	26	18
gene_1554450	Bacteria	Actinobacteria	Ilumatobacter	40	38	38	9	1	51	52	13	2	4	0	3	2	2	2	0	0
gene_1555002	Bacteria	Alphaproteobacteria	Nordella	0	0	0	3	0	14	0	6	4	1	10	0	2	0	2	0	0
gene_1556060	Bacteria	Bacteroidetes	Fluviicola	7	4	9	0	1	0	0	0	0	1	0	4	1	0	1	0	0
gene_1556610	Bacteria	Actinobacteria	Ilumatobacter	2	9	1	1	1	8	3	6	0	1	0	3	0	4	0	0	0
gene_1557132	Bacteria	Alphaproteobacteria	Phenylobacterium	41	61	52	47	25	85	68	27	38	74	57	13	80	49	34	42	14
gene_1557838	Bacteria	Bacteroidetes	Bacteroides	3	3	1	5	6	0	0	0	4	9	4	14	4	2	4	0	2
gene_155919	Bacteria	Planctomycetes	Poriferisphaera	21	22	27	14	21	25	75	71	67	20	19	0	6	25	6	5	0
gene_1559776	Bacteria	Actinobacteria	Candidatus Nanopelagicus	11	13	21	3	6	15	12	4	7	11	10	12	7	2	1	3	0
gene_1561434	Bacteria	Actinobacteria	Ilumatobacter	10	20	11	0	7	21	21	3	1	7	1	0	4	4	0	0	0
gene_1562627	Bacteria	Verrucomicrobia	Candidatus Xiphinematobacter	0	2	3	4	0	0	0	0	0	2	4	0	0	2	0	2	6
gene_1563148	Bacteria	Bacteroidetes	Filimonas	16	16	13	4	4	3	6	4	19	17	25	25	10	6	2	7	3
gene_1563335	Bacteria	Actinobacteria	Pontimonas	0	5	2	0	0	5	0	0	0	0	0	0	2	0	0	0	0
gene_1564965	Bacteria	Alphaproteobacteria	Roseomonas	36	33	36	9	0	26	24	3	2	6	3	0	2	1	0	0	0
gene_156620	Bacteria	Alphaproteobacteria	Nitrospirillum	0	0	0	0	6	11	8	0	2	15	4	0	1	0	0	0	0
gene_1567345	Bacteria	Oligoflexia	Bdellovibrio	0	0	0	1	0	0	2	0	0	1	0	0	1	0	0	0	1
gene_1567777	Bacteria	Bacteroidetes	Euzebyella	1	2	3	0	5	0	1	0	7	5	3	3	2	0	2	1	0
gene_1567825	Bacteria	Spirochaetes	Leptospira	0	0	0	0	1	0	0	0	6	0	0	1	0	4	0	0	0
gene_1568231	Bacteria	Bacteroidetes	Euzebyella	1	2	3	0	10	1	3	0	9	15	4	3	4	5	7	2	0
gene_1568240	Bacteria	Cyanobacteria	Cyanobium	0	0	0	1	0	1	4	0	0	0	0	0	0	0	0	1	0
gene_1568284	Bacteria	Verrucomicrobia	Opitutaceae bacterium TAV5	3	0	0	0	1	0	0	0	0	0	0	0	0	0	0	0	0
gene_1569320	Bacteria	Other Terrabacteria group	Fimbriimonas	5	3	7	4	6	0	0	0	2	12	11	2	10	3	4	0	5
gene_1570272	Bacteria	Actinobacteria	Candidatus Aquiluna	10	11	14	20	2	7	22	2	5	8	23	6	7	12	3	3	6
gene_1572355	Protists	Amoebozoa	Cavenderia	0	0	0	0	0	0	0	0	0	0	0	4	2	0	0	0	1
gene_1572750	Bacteria	Alphaproteobacteria	Neorhizobium	0	0	2	2	2	2	5	0	0	2	0	0	4	1	0	2	0
gene_1572885	Bacteria	Alphaproteobacteria	Brevundimonas	116	120	62	183	84	396	387	105	136	258	261	45	192	98	60	69	14
gene_1573014	Plants	Eudicots	Fragaria	0	2	0	0	0	2	0	0	0	0	0	0	0	0	0	0	4
gene_1574749	Bacteria	Deltaproteobacteria	Labilithrix	7	1	2	2	0	106	171	76	2	0	0	4	2	0	5	0	0
gene_1576144	Bacteria	Cyanobacteria	Cyanobium	2	6	5	14	9	77	30	8	5	11	18	2	10	2	15	13	12
gene_1578256	Bacteria	Bacteroidetes	Adhaeribacter	0	0	0	0	1	0	5	2	2	2	0	4	0	0	0	0	0
gene_1578648	Bacteria	Bacteroidetes	Bacteroidetes bacterium UKL13-3	28	17	15	2	0	6	4	4	0	2	6	2	0	1	0	0	0
gene_1580149	Bacteria	Firmicutes - Others	Faecalibacillus	2	6	10	0	0	0	0	4	0	0	0	2	0	0	0	0	0
gene_1580826	Bacteria	Alphaproteobacteria	Roseomonas	9	5	17	10	0	9	4	0	2	12	8	10	12	1	4	0	0
gene_1581422	Bacteria	Bacteroidetes	Rufibacter	1	0	0	1	3	1	1	0	5	0	1	0	2	1	0	1	0
gene_1581839	Animals	Arthropods	Apis	0	1	0	0	0	0	0	0	0	0	0	0	0	0	0	0	0
gene_1582205	Bacteria	Betaproteobacteria	Methylibium	4	2	9	0	0	4	2	1	4	0	1	0	1	1	0	3	0
gene_1582312	Bacteria	Alphaproteobacteria	Sphingobium	17	10	11	2	4	13	17	6	0	0	6	0	2	0	0	0	0
gene_1582687	Bacteria	Alphaproteobacteria	Mesorhizobium	9	3	4	12	1	13	6	14	8	14	13	4	13	7	4	3	3
gene_1583012	Bacteria	Verrucomicrobia	Akkermansia	0	3	0	2	0	0	0	0	0	0	2	0	0	0	0	8	0
gene_1583396	Bacteria	Alphaproteobacteria	Rickettsia	0	0	0	0	2	0	0	0	4	0	2	0	0	4	0	2	0
gene_1583546	Bacteria	Cyanobacteria	Prochlorococcus	3	2	2	0	0	28	13	11	5	2	7	0	7	1	5	7	11
gene_1584129	Bacteria	Cyanobacteria	Cyanobium	6	2	9	1	2	25	30	18	2	4	7	0	2	1	6	8	1
gene_1585223	Animals	Mollusks	Crassostrea	0	2	6	15	19	0	0	0	13	12	0	13	8	25	22	2	4
gene_1585399	Bacteria	Actinobacteria	Ilumatobacter	0	10	11	4	3	10	9	2	1	0	2	6	3	2	0	0	0
gene_1585518	Bacteria	Bacteroidetes	Myroides	13	13	12	3	4	33	17	5	9	9	17	30	21	17	0	9	0
gene_1585738	Bacteria	Alphaproteobacteria	Gemmobacter	1	2	0	0	0	0	1	0	0	0	2	0	1	0	0	0	0
gene_1585939	Bacteria	Gemmatimonadetes	Gemmatimonas	29	21	18	2	0	4	2	0	0	2	1	0	4	0	1	1	0
gene_1586538	Bacteria	Bacteroidetes	Myroides	3	2	1	5	2	36	48	22	6	4	6	13	6	33	0	3	3
gene_1586970	Bacteria	Deltaproteobacteria	Corallococcus	2	0	0	0	2	0	0	0	7	4	0	0	4	0	0	5	0
gene_1586991	Protists	Stramenopiles	Phytophthora	6	0	0	2	0	0	0	0	2	2	3	0	4	0	0	0	0
gene_1587528	Bacteria	Actinobacteria	Nakamurella	2	2	0	1	1	1	0	0	3	1	1	2	2	0	0	0	0
gene_158932	Plants	Green algae	Coccomyxa	0	0	0	0	0	0	0	0	0	0	0	0	0	0	0	0	0
gene_1592853	Plants	Eudicots	Glycine	1	0	0	0	0	0	0	0	3	0	0	0	2	0	0	0	0
gene_1593267	Plants	Monocots	Oryza	0	0	0	0	0	0	0	0	0	0	0	0	0	0	0	0	0
gene_1594415	Bacteria	Alphaproteobacteria	Methylovirgula	7	18	14	4	13	40	18	18	16	21	11	4	21	18	11	1	4
gene_1594527	Bacteria	Bacteroidetes	Pontibacter	3	2	11	3	2	6	7	0	4	0	4	10	1	0	0	0	1
gene_1594848	Bacteria	Alphaproteobacteria	Beijerinckia	9	5	0	0	0	0	1	0	0	2	0	0	1	0	0	0	0
gene_1594877	Bacteria	Verrucomicrobia	Candidatus Xiphinematobacter	14	4	8	2	7	0	0	0	0	0	0	1	0	0	3	0	0
gene_15950	Plants	Mosses	Physcomitrium	40	28	35	115	100	0	0	0	116	78	130	99	82	69	27	29	5
gene_1595946	Animals	Mollusks	Mizuhopecten	0	0	0	1	1	0	0	0	0	6	0	0	0	0	0	0	0
gene_159609	Bacteria	Betaproteobacteria	Variovorax	5	5	9	7	2	1	3	7	6	4	0	1	0	2	1	3	0
gene_1596165	Plants	Ferns	Selaginella	1	0	2	2	3	0	2	0	2	0	7	0	5	2	2	4	0
gene_1596417	Bacteria	Alphaproteobacteria	Stella	115	61	60	56	44	102	117	78	20	36	39	0	28	6	4	11	0
gene_1597379	Bacteria	Alphaproteobacteria	Rickettsia	2	1	4	0	3	0	0	2	1	0	4	2	3	8	1	0	2
gene_1598223	Bacteria	Betaproteobacteria	Rubrivivax	12	4	5	5	7	5	29	11	9	13	4	1	2	15	5	6	1
gene_1599194	Bacteria	Actinobacteria	Ilumatobacter	2	3	9	7	0	7	1	3	0	2	4	0	1	0	0	0	0
gene_1599202	Bacteria	Bacteroidetes	Haliscomenobacter	0	3	0	4	18	2	0	0	7	10	9	18	5	9	0	0	2
gene_1599607	Bacteria	Actinobacteria	Ilumatobacter	15	27	18	2	2	13	8	17	2	0	2	1	4	0	0	2	0
gene_1600047	Bacteria	Actinobacteria	Candidatus Nanopelagicus	119	138	196	57	57	207	108	59	51	75	62	170	95	49	31	24	7
gene_1600876	Bacteria	Chlorobi	Ignavibacterium	450	464	433	30	23	631	356	132	65	55	60	69	37	20	18	12	7
gene_1601666	Plants	Mosses	Physcomitrium	0	0	2	0	0	0	0	0	2	0	0	0	0	0	0	0	0
gene_160265	Bacteria	Bacteroidetes	Rhodocytophaga	81	90	127	48	28	224	221	34	151	55	56	186	112	71	32	71	109
gene_1603328	Bacteria	Alphaproteobacteria	Nitrospirillum	12	22	12	34	59	25	12	14	33	27	49	20	22	12	28	47	69
gene_1603791	Bacteria	Actinobacteria	Candidatus Nanopelagicus	3	7	11	5	6	9	9	4	4	0	11	9	5	8	0	1	1
gene_1605024	Bacteria	Betaproteobacteria	Paucibacter	17	15	16	1	0	2	9	2	0	0	2	0	2	2	0	0	0
gene_1605752	Bacteria	Cyanobacteria	Prochlorococcus	13	13	11	5	0	48	32	13	1	3	3	0	7	1	0	2	2
gene_1609161	Bacteria	Bacteroidetes	Fluviicola	2	0	0	1	0	0	0	0	1	0	0	0	0	0	0	0	0
gene_1609488	Bacteria	Cyanobacteria	Microcystis	255	208	182	167	101	132	172	51	52	84	175	36	81	54	134	145	146
gene_1609766	Bacteria	Planctomycetes	Aureliella	15	12	4	71	64	25	36	32	127	79	57	109	48	40	32	13	16
gene_1610265	Bacteria	Bacteroidetes	Aquirufa	2	2	6	0	0	0	0	0	0	1	2	0	0	0	0	0	0
gene_1610425	Bacteria	Bacteroidetes	Algoriphagus	1	5	3	3	0	1	1	0	0	1	5	6	0	1	1	0	2
gene_1611618	Bacteria	Alphaproteobacteria	Hyphomonadaceae bacterium UKL13-1	3	2	1	10	4	6	7	4	8	8	16	0	4	8	2	2	0
gene_1612152	Bacteria	Actinobacteria	Candidatus Planktophila	13	6	17	1	6	26	15	3	9	7	3	11	3	7	1	0	1
gene_1612319	Bacteria	Betaproteobacteria	Rhizobacter	283	317	349	117	98	315	284	169	190	136	160	184	70	62	32	11	12
gene_1612446	Bacteria	Bacteroidetes	Niastella	26	32	23	16	9	23	8	8	25	26	33	74	39	26	3	14	5
gene_1612476	Plants	Green algae	Chlamydomonas	0	0	0	0	0	0	0	0	0	0	0	0	0	0	4	0	1
gene_1612517	Bacteria	Bacteroidetes	Fluviicola	10	12	0	9	9	41	61	23	25	11	15	29	13	5	8	9	15
gene_1612577	Bacteria	Bacteroidetes	Niastella	48	31	58	12	10	8	6	10	28	23	42	113	46	27	11	6	5
gene_1614073	Bacteria	Actinobacteria	Actinomarinicola	9	8	7	0	0	3	4	0	1	3	6	0	3	3	4	0	0
gene_1614489	Plants	Eudicots	Glycine	3	2	2	4	2	0	0	0	0	0	1	6	0	0	1	0	0
gene_1616380	Bacteria	Actinobacteria	Rhodoluna	0	8	0	0	1	6	1	4	0	2	1	0	3	4	0	0	0
gene_161672	Bacteria	Actinobacteria	Candidatus Nanopelagicus	7	5	13	5	5	16	12	7	9	3	4	4	6	2	1	3	0
gene_1616862	Bacteria	Actinobacteria	Nakamurella	4	1	0	3	0	6	6	0	1	3	4	0	1	1	0	1	0
gene_1618113	Bacteria	Actinobacteria	Candidatus Planktophila	16	16	27	2	6	1	17	4	1	13	4	6	6	1	0	0	0
gene_162084	Bacteria	Bacteroidetes	Fluviicola	7	5	3	0	0	0	0	0	1	0	0	0	0	0	0	0	0
gene_1621949	Bacteria	Alphaproteobacteria	Roseomonas	4	4	2	0	3	2	8	6	0	6	3	2	0	3	0	0	0
gene_162250	Bacteria	Cyanobacteria	Microcystis	208	115	144	135	95	95	103	37	38	73	138	94	100	60	158	182	196
gene_1624002	Protists	Alveolates	Tetrahymena	0	0	0	1	2	0	0	0	1	2	0	7	2	1	4	0	0
gene_1624004	Protists	Alveolates	Tetrahymena	0	0	0	3	10	0	0	0	1	1	0	1	4	3	2	2	0
gene_1624005	Protists	Alveolates	Tetrahymena	0	0	0	2	1	0	0	0	5	0	2	2	0	0	0	0	3
gene_1624057	Bacteria	Bacteroidetes	Bernardetia	0	0	0	2	0	1	0	0	0	0	0	1	3	0	4	2	2
gene_1625483	Bacteria	Planctomycetes	Phycisphaera	4	0	2	2	0	5	2	2	4	2	6	0	5	2	0	0	0
gene_1625862	Plants	Green algae	Chlamydomonas	0	0	0	0	0	0	0	0	0	0	0	0	0	0	0	0	0
gene_1626438	Protists	Cryptomonads	Guillardia	2	5	2	1	2	0	0	0	0	2	2	4	2	0	1	0	2
gene_1626764	Bacteria	Alphaproteobacteria	Roseomonas	19	13	3	5	0	6	3	3	4	5	2	2	3	2	2	0	0
gene_1627803	Bacteria	Bacteroidetes	Fluviicola	83	52	77	94	65	1	3	11	94	104	90	83	68	29	29	15	24
gene_1628240	Bacteria	Gammaproteobacteria - Others	Steroidobacter	6	21	6	0	0	29	14	10	2	1	2	2	3	0	5	1	0
gene_1628591	Bacteria	Actinobacteria	Candidatus Planktophila	3	2	8	0	0	7	4	0	0	0	0	4	0	2	0	0	0
gene_1629776	Bacteria	Bacteroidetes	Fluviicola	5	3	8	0	0	0	0	0	2	0	2	2	0	0	0	0	0
gene_1630094	Bacteria	Betaproteobacteria	Kerstersia	8	6	6	5	6	6	8	3	7	9	2	2	4	0	0	10	0
gene_1630103	Plants	Green algae	Chlamydomonas	0	0	0	0	0	0	0	0	1	0	0	0	0	0	0	0	0
gene_1631090	Bacteria	Bacteroidetes	Muricauda	11	13	20	2	2	2	1	4	5	4	6	13	4	8	0	14	1
gene_1631954	Bacteria	Betaproteobacteria	Acidovorax	6	8	5	0	1	15	11	7	4	4	5	1	4	1	0	7	4
gene_1633378	Bacteria	Bacteroidetes	Fluviicola	45	24	52	0	0	0	0	0	0	0	0	5	0	0	0	0	2
gene_1633574	Bacteria	Betaproteobacteria	Rubrivivax	4	0	0	2	4	10	21	3	6	12	0	4	11	9	2	3	0
gene_1634457	Bacteria	Bacteroidetes	Chryseolinea	0	2	0	0	3	5	4	0	10	4	5	9	10	6	4	2	1
gene_1636437	Protists	Alveolates	Toxoplasma	0	1	6	2	9	0	0	0	6	0	2	5	0	0	4	0	0
gene_1638215	Fungi	Basidiomycetes	Schizophyllum	4	5	8	4	11	0	0	0	6	6	14	5	0	5	3	0	0
gene_1638860	Bacteria	Bacteroidetes	Flavobacterium	13	7	6	22	4	138	138	65	27	22	16	25	27	47	2	2	15
gene_1639765	Bacteria	Verrucomicrobia	Lacunisphaera	25	14	24	7	8	0	0	0	5	11	8	8	7	0	6	2	1
gene_1640861	Bacteria	Alphaproteobacteria	Rhodopseudomonas	6	15	6	8	6	13	8	6	1	9	5	2	5	1	1	2	0
gene_1641534	Bacteria	Verrucomicrobia	Candidatus Xiphinematobacter	0	3	1	0	0	0	0	0	2	0	0	0	0	0	0	0	1
gene_1641886	Bacteria	Bacteroidetes	Weeksella	0	0	0	0	1	2	0	0	0	2	2	0	0	0	0	0	0
gene_1642496	Bacteria	Actinobacteria	Ilumatobacter	35	37	40	4	4	39	29	21	0	12	6	0	2	2	2	2	1
gene_1642497	Bacteria	Actinobacteria	Ilumatobacter	6	27	27	7	10	35	10	8	4	10	1	4	3	4	0	0	1
gene_1643171	Bacteria	Alphaproteobacteria	Dinoroseobacter	0	0	0	0	0	2	1	0	0	0	0	0	0	0	2	0	0
gene_1643691	Bacteria	Betaproteobacteria	Acidovorax	2	2	6	0	1	0	2	6	2	3	1	0	0	0	0	0	0
gene_1644137	Bacteria	Firmicutes - Others	Sporomusa	3	10	2	0	0	1	1	4	0	1	0	0	0	0	2	0	0
gene_1645647	Bacteria	Actinobacteria	Ilumatobacter	48	78	72	12	22	66	61	6	7	22	20	19	17	9	0	0	2
gene_1646674	Bacteria	Cyanobacteria	Cyanobium	5	6	5	5	6	24	7	9	6	4	9	2	8	3	2	5	6
gene_164819	Bacteria	Betaproteobacteria	Schlegelella	10	29	6	2	0	5	4	5	4	4	4	4	6	0	2	1	2
gene_1648329	Bacteria	Gemmatimonadetes	Gemmatimonas	0	2	0	1	0	0	0	0	0	0	0	0	0	0	0	0	0
gene_1648645	Bacteria	Bacteroidetes	Pedobacter	0	0	0	7	0	0	4	0	0	1	0	5	0	0	2	0	0
gene_1648850	Bacteria	Actinobacteria	Candidatus Aquiluna	3	0	7	1	3	2	6	4	1	0	2	2	1	0	0	0	0
gene_1649027	Protists	Alveolates	Toxoplasma	0	0	0	0	0	0	6	0	0	0	0	0	0	0	0	0	0
gene_1649112	Bacteria	Cyanobacteria	Chroococcidiopsis	226	126	69	131	80	118	109	39	40	68	107	14	80	60	137	128	141
gene_1651132	Bacteria	Alphaproteobacteria	Hyphomonadaceae bacterium UKL13-1	0	1	1	6	3	4	3	0	9	7	1	0	11	6	1	1	2
gene_1652143	Fungi	Basidiomycetes	Melampsora	0	0	0	0	1	0	2	0	2	0	0	0	0	0	1	0	0
gene_1652835	Bacteria	Other Terrabacteria group	Chthonomonas	3	7	7	0	9	0	0	0	6	11	14	1	6	2	0	1	0
gene_1653420	Bacteria	Betaproteobacteria	Paucibacter	1	0	1	2	0	2	1	0	0	1	0	6	0	0	0	0	0
gene_165378	Bacteria	Gemmatimonadetes	Gemmatimonas	199	135	143	104	119	162	87	43	170	140	174	60	207	84	99	142	119
gene_1654154	Bacteria	Alphaproteobacteria	Nordella	27	19	34	1	2	8	7	16	2	3	15	6	0	0	2	0	0
gene_1655710	Bacteria	Bacteroidetes	Emticicia	0	0	0	0	5	0	0	0	0	7	0	0	2	0	0	0	0
gene_1655732	Bacteria	Bacteroidetes	Petrimonas	3	0	0	7	2	0	2	0	4	1	0	3	0	0	0	0	2
gene_1659362	Protists	Alveolates	Toxoplasma	0	0	0	0	0	0	0	1	0	0	0	0	0	0	0	0	0
gene_165960	Plants	Green algae	Coccomyxa	4	4	4	5	3	0	0	0	0	2	7	9	0	0	0	0	3
gene_1659975	Animals	Cnidarians	Hydra	2	0	8	20	42	0	0	0	43	30	40	16	8	22	4	2	10
gene_166022	Bacteria	Bacteroidetes	Niastella	125	59	77	8	8	147	134	33	17	14	23	41	13	23	4	11	5
gene_1663231	Bacteria	Actinobacteria	Candidatus Planktophila	5	12	7	8	3	5	9	4	4	0	12	14	5	4	1	0	0
gene_1664024	Bacteria	Betaproteobacteria	Polaromonas	3	10	9	5	1	5	14	6	2	2	2	0	3	0	0	0	2
gene_166435	Bacteria	Bacteroidetes	Fluviicola	5	0	5	5	2	0	0	2	0	1	2	9	5	2	2	0	0
gene_1665217	Bacteria	Alphaproteobacteria	Granulibacter	21	9	16	0	2	9	13	1	2	4	2	0	0	0	0	0	0
gene_1665340	Animals	Mollusks	Pomacea	31	19	30	32	27	0	16	0	10	27	20	32	8	47	6	4	4
gene_1665834	Bacteria	Alphaproteobacteria	Granulibacter	3	10	18	5	0	7	4	0	0	1	2	0	2	1	0	0	0
gene_1666086	Bacteria	Betaproteobacteria	Methylotenera	5	19	16	0	0	0	0	10	0	0	0	0	0	0	0	0	0
gene_1666094	Bacteria	Betaproteobacteria	Limnohabitans	11	7	4	0	3	6	5	2	3	8	2	1	8	4	0	2	0
gene_1666339	Plants	Green algae	Chlamydomonas	0	0	0	0	0	0	0	0	0	0	0	0	0	0	0	1	0
gene_1666397	Bacteria	Alphaproteobacteria	endosymbiont of Acanthamoeba sp. UWC8	0	0	0	2	1	0	0	0	2	3	0	4	4	2	0	4	2
gene_1666659	Bacteria	Alphaproteobacteria	Brevundimonas	2	1	0	9	3	6	9	12	8	13	3	2	9	10	3	4	1
gene_1670553	Bacteria	Betaproteobacteria	Xylophilus	0	0	0	0	0	0	2	0	0	0	0	0	0	0	0	0	0
gene_1671007	Bacteria	Bacteroidetes	Chryseolinea	14	11	9	8	13	22	10	6	14	18	16	33	32	16	3	5	1
gene_1671624	Bacteria	Gammaproteobacteria - Others	Steroidobacter	158	137	127	25	10	287	177	41	50	23	17	36	37	13	6	12	18
gene_1671647	Fungi	Ascomycetes	Schizosaccharomyces	0	0	2	0	0	0	0	0	0	0	0	2	0	0	0	0	0
gene_1671992	Bacteria	Verrucomicrobia	Candidatus Xiphinematobacter	0	4	0	0	0	0	0	0	1	0	0	0	0	0	1	2	2
gene_1672178	Bacteria	Betaproteobacteria	Limnohabitans	4	10	4	4	3	0	0	2	0	1	0	0	4	1	0	1	0
gene_1672609	Bacteria	Betaproteobacteria	Limnohabitans	10	7	7	0	0	1	7	0	2	5	0	0	0	0	0	0	0
gene_1672653	Bacteria	Betaproteobacteria	Limnohabitans	82	76	55	28	14	18	45	32	55	43	10	11	11	17	4	4	2
gene_1672658	Bacteria	Bacteroidetes	Bacteroidetes bacterium UKL13-3	367	256	315	11	22	38	48	8	14	25	30	16	9	18	4	23	14
gene_1672663	Bacteria	Bacteroidetes	Saprospira	0	0	0	2	2	1	3	4	3	3	5	12	3	4	0	0	2
gene_1672962	Bacteria	Betaproteobacteria	Noviherbaspirillum	120	115	118	15	10	84	79	84	199	67	14	89	14	14	43	13	2
gene_1673975	Bacteria	Bacteroidetes	Fluviicola	9	11	28	1	2	2	0	6	1	1	0	0	1	2	0	1	1
gene_167405	Bacteria	Cyanobacteria	Microcystis	190	187	123	159	72	75	115	100	29	82	120	24	60	56	195	144	94
gene_1674811	Fungi	Basidiomycetes	Phanerochaete	0	0	0	0	2	0	1	4	0	0	0	2	0	3	3	0	1
gene_1674925	Bacteria	Actinobacteria	Candidatus Planktophila	62	92	63	30	15	104	61	45	22	42	47	70	27	26	16	15	1
gene_1675173	Bacteria	Gemmatimonadetes	Gemmatimonas	2	2	4	2	0	2	4	0	2	0	0	2	0	1	4	1	1
gene_167533	Bacteria	Bacteroidetes	Niastella	11	9	12	0	1	19	10	4	0	4	6	9	2	4	0	1	0
gene_167550	Bacteria	Bacteroidetes	Fluviicola	3	4	0	5	0	4	1	0	2	0	1	2	0	1	4	0	0
gene_167558	Plants	Mosses	Physcomitrium	0	0	0	1	0	0	0	0	3	2	0	0	2	1	0	0	0
gene_1676328	Bacteria	Deltaproteobacteria	Syntrophotalea	5	13	16	0	0	0	0	2	0	0	1	2	0	0	0	0	0
gene_1676986	Bacteria	Planctomycetes	Lignipirellula	0	0	1	1	2	0	1	0	1	0	0	0	0	0	0	0	0
gene_1679175	Protists	Amoebozoa	Dictyostelium	0	0	0	2	0	0	0	0	0	0	0	0	0	0	0	0	0
gene_168102	Bacteria	Actinobacteria	Candidatus Nanopelagicus	6	4	7	1	0	6	4	0	1	1	5	6	4	6	0	0	0
gene_1683210	Bacteria	Alphaproteobacteria	Pararhodospirillum	0	0	0	0	2	0	2	0	2	0	0	3	0	0	0	6	0
gene_1684455	Bacteria	Cyanobacteria	Cyanobium	3	0	3	13	7	23	16	2	10	6	5	0	4	7	3	10	9
gene_168491	Bacteria	Deinococcus-Thermus	Deinococcus	0	0	0	0	0	0	0	0	0	0	0	0	0	0	0	2	0
gene_1684981	Bacteria	Actinobacteria	Candidatus Planktophila	65	71	46	23	17	45	64	8	29	17	23	29	8	16	10	0	0
gene_1685033	Bacteria	Cyanobacteria	Gloeobacter	4	24	8	17	41	0	2	0	35	26	25	47	23	20	9	8	10
gene_1687434	Animals	Cnidarians	Nematostella	0	0	2	0	2	0	0	0	2	0	4	2	2	0	0	0	0
gene_168809	Bacteria	Alphaproteobacteria	endosymbiont of Acanthamoeba sp. UWC8	0	0	0	2	3	0	0	0	6	6	2	0	4	0	0	0	2
gene_168858	Plants	Basal Magnoliophyta	Amborella	0	0	0	0	0	0	0	0	0	0	4	4	0	0	0	0	0
gene_168892	Plants	Green algae	Chlamydomonas	0	4	0	0	0	5	5	0	0	0	0	0	2	0	0	0	0
gene_1690395	Bacteria	Actinobacteria	Candidatus Aquiluna	12	13	34	18	14	28	25	9	42	32	25	66	42	39	6	0	4
gene_1690618	Bacteria	Verrucomicrobia	Candidatus Xiphinematobacter	0	4	1	9	6	1	5	0	6	6	0	4	13	4	2	2	4
gene_1691378	Bacteria	Cyanobacteria	Microcystis	416	314	272	180	170	195	250	96	144	191	249	133	193	146	273	337	329
gene_1691647	Bacteria	Bacteroidetes	Lacibacter	3	1	1	36	32	57	81	18	58	78	48	93	68	35	21	14	17
gene_1692387	Bacteria	Alphaproteobacteria	Hyphomonadaceae bacterium UKL13-1	0	0	0	5	2	0	2	5	5	3	2	8	3	4	1	2	0
gene_1692874	Bacteria	Cyanobacteria	Microcystis	480	288	356	377	146	236	206	101	99	124	189	123	110	122	347	263	248
gene_1693102	Bacteria	Alphaproteobacteria	Granulibacter	20	18	15	13	3	12	5	9	2	10	15	0	10	2	0	0	1
gene_1693382	Bacteria	Cyanobacteria	Microcystis	386	227	202	321	207	252	250	45	94	175	364	123	201	58	408	637	508
gene_1695686	Bacteria	Betaproteobacteria	Diaphorobacter	2	4	6	0	2	1	1	0	0	1	0	0	4	0	0	0	0
gene_1696061	Bacteria	Verrucomicrobia	Roseimicrobium	2	2	0	0	6	7	3	0	0	2	0	2	2	0	2	2	0
gene_1696164	Bacteria	Deltaproteobacteria	Minicystis	0	0	0	0	1	2	0	0	0	0	0	0	0	0	1	0	0
gene_1697385	Bacteria	Bacteroidetes	Empedobacter	5	4	2	0	0	0	2	2	0	2	0	0	0	0	0	0	0
gene_1697839	Bacteria	Cyanobacteria	Cyanobium	1	0	0	0	1	1	3	0	0	0	1	0	0	0	0	0	0
gene_1698316	Bacteria	Cyanobacteria	Cyanobium	1	1	1	3	2	15	8	0	0	2	2	0	3	0	2	2	5
gene_1699922	Bacteria	Bacteroidetes	Owenweeksia	4	0	5	0	0	0	0	0	0	0	0	6	0	0	0	0	0
gene_1700098	Archaea	Euryarchaeota	Methanotorris	0	0	0	0	0	0	0	0	0	0	0	0	0	6	4	0	0
gene_1700367	Bacteria	Alphaproteobacteria	Roseomonas	12	8	5	1	0	13	7	0	2	1	0	0	0	0	0	0	0
gene_1701192	Bacteria	Bacteroidetes	Fluviicola	76	57	71	0	3	0	0	0	0	0	0	3	0	1	2	0	0
gene_1702717	Bacteria	Alphaproteobacteria	Roseomonas	6	17	14	0	1	7	8	1	3	3	3	0	1	2	0	0	0
gene_1703112	Bacteria	Betaproteobacteria	Burkholderiales bacterium GJ-E10	104	59	51	18	20	43	46	5	15	41	12	16	18	10	13	16	3
gene_1703275	Bacteria	Actinobacteria	Ilumatobacter	10	13	17	0	4	16	21	4	4	10	8	4	6	4	0	0	0
gene_1703606	Bacteria	Betaproteobacteria	Aquabacterium	0	0	0	2	0	0	0	0	1	0	0	0	0	4	0	0	1
gene_1703704	Bacteria	Bacteroidetes	Pseudopedobacter	1	0	0	4	0	0	0	0	2	3	1	0	0	0	2	1	0
gene_1704663	Bacteria	Verrucomicrobia	Candidatus Xiphinematobacter	1	13	9	3	2	0	0	0	3	0	0	2	0	0	0	0	0
gene_1705365	Bacteria	Planctomycetes	Poriferisphaera	0	1	5	8	0	0	0	0	6	3	3	4	3	4	0	3	1
gene_1705441	Bacteria	Alphaproteobacteria	Magnetospirillum	24	30	13	8	19	41	20	0	17	40	12	12	31	25	4	15	9
gene_1706612	Animals	Arthropods	Plutella	0	0	0	0	4	0	0	0	4	2	6	6	0	1	4	0	0
gene_1707854	Bacteria	Bacteroidetes	Fluviicola	6	6	6	3	6	0	2	5	6	6	7	11	8	3	6	5	3
gene_1708069	Bacteria	Verrucomicrobia	Candidatus Xiphinematobacter	0	0	0	1	0	0	0	0	0	1	0	2	2	4	2	0	1
gene_1712676	Bacteria	Cyanobacteria	Microcystis	154	157	113	123	57	89	91	41	42	77	90	16	39	49	113	101	107
gene_1714201	Protists	Stramenopiles	Saprolegnia	0	0	0	0	0	0	0	0	0	0	0	0	2	0	0	0	0
gene_1714300	Bacteria	Bacteroidetes	Solitalea	13	1	1	4	5	0	0	0	0	5	17	5	0	5	3	1	1
gene_1714497	Bacteria	Deltaproteobacteria	Minicystis	2	0	1	0	0	12	24	5	0	1	0	0	0	2	4	0	0
gene_1714972	Bacteria	Bacteroidetes	Fluviicola	40	23	28	1	0	0	0	0	2	1	2	1	0	2	2	1	2
gene_1716980	Bacteria	Actinobacteria	Candidatus Nanopelagicus	3	9	9	4	5	5	6	7	1	3	1	18	0	2	0	5	0
gene_1717054	Bacteria	Oligoflexia	Bdellovibrio	0	0	1	0	0	0	0	0	2	0	0	1	0	0	0	0	0
gene_17199	Bacteria	Gammaproteobacteria - Others	Steroidobacter	3	3	4	0	0	8	2	0	0	0	2	1	0	0	0	6	0
gene_1719937	Animals	Arthropods	Tetranychus	0	0	0	2	6	0	0	0	2	8	6	10	2	2	0	0	2
gene_1720368	Animals	Arthropods	Anopheles	0	0	0	0	0	0	0	0	0	0	0	1	0	0	0	0	0
gene_1722043	Bacteria	Alphaproteobacteria	Hyphomonadaceae bacterium UKL13-1	0	0	1	20	12	14	3	4	26	27	4	7	8	21	6	5	2
gene_172259	Bacteria	Bacteroidetes	Haliscomenobacter	0	0	0	0	2	0	0	0	3	0	2	2	0	2	0	0	0
gene_1722855	Bacteria	Betaproteobacteria	Betaproteobacteria bacterium UKL13-2	0	0	2	4	0	1	5	4	4	0	0	2	4	2	0	0	0
gene_1723429	Bacteria	Cyanobacteria	Microcystis	70	44	29	40	20	23	27	22	8	20	34	17	5	13	54	38	24
gene_172399	Bacteria	Verrucomicrobia	Candidatus Xiphinematobacter	0	1	0	0	0	0	0	0	0	2	0	0	1	0	6	0	3
gene_1724402	Bacteria	Acidobacteria	Paludibaculum	5	1	3	12	3	6	2	0	0	2	4	2	5	0	2	1	1
gene_172484	Plants	Mosses	Physcomitrium	7	5	2	5	2	0	0	0	2	0	1	0	2	6	5	1	4
gene_172488	Bacteria	Deltaproteobacteria	Corallococcus	4	2	0	2	0	4	4	0	12	5	8	2	1	1	0	0	0
gene_1726736	Bacteria	Alphaproteobacteria	Hyphomonadaceae bacterium UKL13-1	10	4	4	18	16	13	17	4	27	47	7	11	17	5	4	6	6
gene_1727293	Bacteria	Bacteroidetes	Fluviicola	62	39	52	0	1	0	0	0	0	1	0	0	0	0	3	0	0
gene_1727370	Bacteria	Betaproteobacteria	Polynucleobacter	0	0	0	0	0	0	0	0	0	0	0	0	0	0	0	0	0
gene_1728318	Bacteria	Alphaproteobacteria	Azorhizobium	0	0	1	0	1	0	2	0	0	2	0	0	0	7	0	0	0
gene_1728810	Bacteria	Bacteroidetes	Euzebyella	3	4	0	2	5	4	0	1	4	5	1	10	3	4	12	4	3
gene_1729157	Bacteria	Cyanobacteria	Cyanobium	0	0	0	0	0	0	0	0	0	0	0	0	0	0	0	0	0
gene_1730187	Bacteria	Alphaproteobacteria	Hyphomonadaceae bacterium UKL13-1	1	0	4	2	2	5	6	2	3	11	7	3	11	2	2	2	1
gene_1730253	Bacteria	Actinobacteria	Candidatus Planktophila	6	22	20	5	8	15	20	9	9	8	4	15	10	5	0	6	3
gene_1733209	Bacteria	Cyanobacteria	Microcystis	569	402	255	365	229	215	249	114	96	126	232	45	93	119	244	247	174
gene_1733988	Bacteria	Actinobacteria	Rhodoluna	0	3	2	0	0	0	2	0	0	0	0	8	1	0	0	0	0
gene_1735867	Bacteria	Bacteroidetes	Fluviicola	16	16	5	0	0	0	4	0	0	0	0	0	0	0	0	0	0
gene_1736291	Bacteria	Actinobacteria	Candidatus Nanopelagicus	0	1	0	0	0	6	8	2	0	5	0	7	1	7	0	0	1
gene_1736306	Bacteria	Betaproteobacteria	Ramlibacter	9	7	5	1	0	2	21	10	2	1	1	0	8	1	0	6	2
gene_1736547	Plants	Green algae	Chlamydomonas	0	0	0	2	2	2	4	2	0	2	0	2	3	8	24	2	6
gene_1737499	Bacteria	Verrucomicrobia	Coraliomargarita	88	122	107	0	0	2	0	1	0	0	0	0	0	0	0	0	0
gene_1738061	Bacteria	Gammaproteobacteria - Others	Rheinheimera	2	4	2	2	2	2	0	10	1	0	1	0	0	1	0	0	0
gene_1738743	Bacteria	Cyanobacteria	Microcystis	149	137	103	192	218	114	166	43	44	81	112	148	138	47	387	739	464
gene_1739830	Bacteria	Cyanobacteria	Cyanobium	13	12	11	4	7	53	31	32	18	11	12	6	17	4	8	7	15
gene_1739845	Bacteria	Gammaproteobacteria - Others	Aeromonas	4	3	4	1	0	6	1	5	0	0	0	1	3	2	0	0	0
gene_1740973	Bacteria	Verrucomicrobia	Luteolibacter	1	6	2	0	0	0	0	0	0	0	0	0	0	0	0	0	0
gene_1741282	Bacteria	Bacteroidetes	Adhaeribacter	0	0	0	1	2	6	4	0	2	0	12	0	4	0	2	0	0
gene_1741636	Bacteria	Betaproteobacteria	Hydrogenophaga	15	15	20	25	15	45	64	26	62	53	33	46	16	28	11	12	3
gene_1742275	Protists	Stramenopiles	Thalassiosira	0	0	0	3	0	0	0	0	2	2	0	0	0	0	0	0	0
gene_1743212	Bacteria	Bacteroidetes	Bacteroidetes bacterium UKL13-3	6	1	3	1	0	3	1	0	7	0	2	2	1	0	1	0	0
gene_1743278	Bacteria	Betaproteobacteria	Verminephrobacter	3	5	1	0	0	0	6	4	1	1	6	0	2	3	0	1	0
gene_1743738	Animals	Cnidarians	Nematostella	3	4	5	8	4	0	1	0	0	8	6	5	0	7	3	0	0
gene_1744563	Bacteria	Verrucomicrobia	Methylacidimicrobium	0	2	0	0	0	2	1	2	2	0	0	2	0	0	0	0	0
gene_1745114	Animals	Arthropods	Penaeus	0	0	0	0	0	0	0	0	5	0	0	4	0	0	0	0	0
gene_1745594	Bacteria	Bacteroidetes	Arachidicoccus	6	12	10	0	2	0	0	0	2	1	0	3	6	0	0	3	0
gene_1745865	Bacteria	Verrucomicrobia	Roseimicrobium	0	0	4	0	1	0	0	0	0	4	0	4	3	0	0	0	0
gene_1746771	Bacteria	Betaproteobacteria	Rubrivivax	34	26	22	19	14	18	39	11	24	25	23	15	27	12	11	10	10
gene_174696	Bacteria	Betaproteobacteria	Rhizobacter	35	38	35	31	20	23	34	11	65	41	29	11	29	26	9	14	17
gene_1747431	Bacteria	Verrucomicrobia	Candidatus Xiphinematobacter	4	7	0	0	0	0	0	0	10	2	0	0	0	1	4	0	0
gene_1750187	Animals	Vertebrates	Boleophthalmus	0	0	0	0	0	0	0	0	0	0	2	0	2	0	0	0	0
gene_1752069	Bacteria	Cyanobacteria	Dolichospermum	165	851	742	422	1053	1126	789	676	408	862	686	1921	2269	1263	495	460	571
gene_1752764	Bacteria	Bacteroidetes	Echinicola	6	15	10	8	0	15	9	4	12	6	5	30	9	2	0	3	2
gene_1752910	Bacteria	Betaproteobacteria	Diaphorobacter	7	5	3	0	0	4	2	0	2	1	2	0	3	0	0	1	0
gene_1754676	Bacteria	Alphaproteobacteria	Oecophyllibacter	0	0	0	4	0	0	0	0	0	0	0	0	0	0	0	0	4
gene_1755038	Plants	Eudicots	Solanum	0	0	0	0	1	0	0	0	1	0	2	0	0	0	0	0	0
gene_1755039	Protists	Amoebozoa	Dictyostelium	0	0	0	0	0	0	0	0	0	1	0	2	0	0	1	0	4
gene_1755430	Animals	Mollusks	Mizuhopecten	12	4	0	42	16	0	0	0	14	8	17	14	7	7	20	8	0
gene_1755867	Plants	Green algae	Chlamydomonas	0	0	0	0	0	3	2	2	0	4	0	1	4	0	0	0	4
gene_1756007	Animals	Mollusks	Crassostrea	0	0	0	0	2	0	0	4	0	0	1	2	0	0	0	0	0
gene_1756998	Bacteria	Cyanobacteria	Planktothrix	2	0	4	4	8	0	0	0	12	0	0	0	4	0	0	1	0
gene_1757006	Plants	Green algae	Auxenochlorella	0	0	0	0	0	0	0	0	0	1	0	0	1	0	0	0	0
gene_1757407	Bacteria	Actinobacteria	Candidatus Planktophila	28	16	45	14	16	27	29	30	12	20	13	30	17	15	4	3	0
gene_1757954	Bacteria	Cyanobacteria	Cyanobium	0	1	0	0	3	7	1	2	7	0	2	0	0	0	1	0	0
gene_1759747	Bacteria	Alphaproteobacteria	Roseomonas	37	47	23	13	15	44	37	6	27	36	42	8	32	18	12	14	6
gene_1759938	Protists	Stramenopiles	Fragilariopsis	2	0	0	0	0	1	0	0	0	0	0	2	0	1	0	0	0
gene_1760303	Bacteria	Bacteroidetes	Flavisolibacter	29	19	26	8	8	23	30	16	36	12	12	23	14	16	5	13	11
gene_1761284	Bacteria	Verrucomicrobia	Candidatus Xiphinematobacter	4	0	0	2	0	0	0	0	2	0	0	2	2	0	4	3	1
gene_1761537	Bacteria	Alphaproteobacteria	Roseomonas	37	36	35	24	12	89	52	7	25	64	33	15	49	34	19	6	16
gene_1762683	Bacteria	Planctomycetes	Tuwongella	9	29	26	10	6	14	7	12	5	14	8	2	6	5	5	1	3
gene_1763752	Bacteria	Other	Candidatus Methylomirabilis	2	14	9	2	0	9	0	0	0	0	0	2	0	0	0	0	0
gene_176609	Bacteria	Bacteroidetes	Rhodothermaceae bacterium RA	4	2	0	7	7	1	6	4	6	5	6	10	7	17	4	0	2
gene_1766684	Bacteria	Alphaproteobacteria	Bosea	0	0	0	2	0	0	0	0	0	0	0	2	0	0	0	0	1
gene_1767083	Bacteria	Alphaproteobacteria	Caulobacter	6	0	2	0	0	0	1	0	2	2	2	0	0	0	0	0	0
gene_17672	Bacteria	Alphaproteobacteria	Skermanella	0	1	0	0	0	3	2	2	0	2	4	0	1	0	0	0	0
gene_1769618	Bacteria	Actinobacteria	Actinomadura	3	2	1	0	0	0	0	0	0	0	0	0	0	0	0	0	0
gene_177146	Bacteria	Alphaproteobacteria	Tabrizicola	482	454	337	219	142	335	313	84	177	302	323	295	252	107	176	131	87
gene_1772462	Bacteria	Cyanobacteria	Pseudanabaena	0	1	2	0	5	4	10	3	11	6	5	17	4	0	9	20	7
gene_1772875	Protists	Amoebozoa	Cavenderia	0	0	0	0	4	0	0	0	0	9	6	7	4	0	2	0	4
gene_1773311	Bacteria	Alphaproteobacteria	Blastomonas	21	11	10	2	1	9	13	4	1	5	0	2	5	2	0	0	0
gene_1774447	Bacteria	Bacteroidetes	Arachidicoccus	10	6	9	4	6	0	0	0	4	5	10	15	3	10	1	4	2
gene_1774669	Plants	Monocots	Dendrobium	0	0	0	0	2	0	0	0	2	0	0	4	0	0	0	0	0
gene_1775423	Bacteria	Alphaproteobacteria	Rhodobiaceae bacterium	2	2	2	0	4	2	0	0	2	4	2	0	0	2	4	4	6
gene_1775842	Bacteria	Bacteroidetes	Paraflavitalea	1	1	2	0	2	4	0	0	2	1	4	2	0	0	0	0	0
gene_1776944	Bacteria	Alphaproteobacteria	Hyphomonadaceae bacterium UKL13-1	1	5	1	10	2	6	11	0	17	8	8	4	16	9	3	4	7
gene_1777222	Bacteria	Bacteroidetes	Urechidicola	14	2	7	0	0	0	0	0	0	0	0	0	0	0	0	0	0
gene_177796	Bacteria	Cyanobacteria	Microcystis	92	38	36	43	41	44	57	18	8	22	30	31	14	32	105	88	58
gene_1778272	Bacteria	Betaproteobacteria	Denitratisoma	6	8	2	0	0	4	1	2	4	0	0	0	0	0	0	0	0
gene_1778273	Bacteria	Chloroflexi	Chloroflexus	2	3	5	6	12	15	21	18	17	15	9	16	10	8	2	2	5
gene_1778781	Bacteria	Bacteroidetes	Pseudopedobacter	0	0	1	0	0	0	0	0	0	0	0	0	0	0	1	0	0
gene_1779090	Bacteria	Deltaproteobacteria	Anaeromyxobacter	4	0	0	4	0	0	5	6	0	2	0	2	6	0	0	0	0
gene_1780112	Bacteria	Cyanobacteria	Microcystis	461	365	278	229	195	220	309	181	106	166	230	115	180	156	290	334	303
gene_1780323	Bacteria	Alphaproteobacteria	Roseomonas	14	32	36	14	18	41	26	10	26	22	19	6	17	16	7	8	5
gene_1780513	Bacteria	Bacteroidetes	Sphingobacterium	111	51	75	8	8	8	2	1	10	7	16	55	14	11	8	30	6
gene_178305	Bacteria	Alphaproteobacteria	Gemmobacter	12	15	11	3	3	7	4	5	3	12	7	6	6	2	2	3	3
gene_1783837	Bacteria	Cyanobacteria	Cyanobium	5	0	1	0	0	5	1	4	2	0	1	0	2	0	0	1	3
gene_1784515	Bacteria	Actinobacteria	Candidatus Aquiluna	0	0	0	1	0	3	8	6	2	3	6	2	4	1	0	0	0
gene_1785884	Bacteria	Betaproteobacteria	Lautropia	40	45	19	5	2	15	13	0	1	8	8	0	4	5	0	0	2
gene_1786194	Bacteria	Gammaproteobacteria - Others	Thioalkalivibrio	23	20	16	0	0	29	24	11	1	0	0	0	0	0	0	1	0
gene_1786259	Bacteria	Bacteroidetes	Fluviicola	7	6	5	0	0	0	0	0	0	0	0	0	0	0	0	0	0
gene_1787322	Bacteria	Planctomycetes	Phycisphaera	6	1	4	3	11	0	1	1	7	6	4	0	2	3	0	0	0
gene_1787611	Animals	Cnidarians	Hydra	0	0	0	0	4	0	0	0	0	5	2	2	1	2	0	0	2
gene_1788991	Bacteria	Cyanobacteria	Cyanobium	0	5	1	1	2	15	9	4	4	0	4	3	5	0	0	1	5
gene_1789064	Bacteria	Betaproteobacteria	Limnohabitans	18	17	5	0	0	4	8	9	17	9	0	1	0	1	0	0	0
gene_1790601	Bacteria	Verrucomicrobia	Luteolibacter	5	8	2	0	0	0	0	0	0	0	0	0	0	0	0	0	0
gene_1790686	Bacteria	Betaproteobacteria	Rubrivivax	83	105	61	114	84	259	286	113	246	399	174	68	221	127	91	35	10
gene_1791293	Bacteria	Alphaproteobacteria	Nitrospirillum	0	8	0	6	2	0	0	0	12	7	2	0	0	0	0	2	3
gene_1791343	Plants	Eudicots	Vitis	1	8	9	20	19	0	0	0	15	18	17	21	9	3	0	4	3
gene_1792118	Animals	Arthropods	Folsomia	0	0	0	0	2	0	0	2	0	4	0	2	2	0	1	2	0
gene_1792332	Protists	Amoebozoa	Cavenderia	0	1	0	0	0	0	0	0	2	4	0	0	0	0	0	0	0
gene_1793413	Bacteria	Bacteroidetes	Rhodocytophaga	2	4	7	0	0	0	0	0	0	1	0	2	0	1	0	0	0
gene_1794496	Bacteria	Betaproteobacteria	Limnohabitans	50	22	19	8	0	10	14	3	5	5	0	0	3	0	0	0	0
gene_1794752	Bacteria	Betaproteobacteria	beta proteobacterium CB	0	3	2	0	0	2	2	0	0	6	3	0	0	1	1	0	0
gene_179657	Bacteria	Cyanobacteria	Microcystis	211	134	143	116	116	159	135	50	70	83	144	128	142	89	171	197	191
gene_1797067	Protists	Alveolates	Cryptosporidium	0	0	0	0	2	0	2	3	2	0	0	0	0	0	0	0	0
gene_1797220	Bacteria	Actinobacteria	Candidatus Planktophila	65	68	56	12	7	55	33	26	12	8	25	20	7	9	0	2	0
gene_1798089	Animals	Arthropods	Musca	0	0	0	2	0	0	0	0	0	1	0	0	1	1	0	0	0
gene_1798540	Animals	Arthropods	Osmia	0	0	0	0	1	0	0	2	1	0	0	0	2	3	0	0	0
gene_1799256	Bacteria	Betaproteobacteria	Methylibium	50	38	59	81	33	108	175	141	100	130	85	27	134	117	27	61	13
gene_1799312	Fungi	Ascomycetes	Komagataella	11	2	0	10	12	0	1	2	1	4	9	0	10	5	1	11	0
gene_1799393	Bacteria	Verrucomicrobia	Luteolibacter	1	0	4	2	0	0	0	0	0	0	1	0	0	0	0	4	4
gene_1799629	Bacteria	Verrucomicrobia	Candidatus Xiphinematobacter	3	0	0	0	3	2	4	2	0	2	2	4	1	0	8	0	1
gene_1801267	Bacteria	Cyanobacteria	Microcystis	148	126	113	154	109	76	100	43	32	58	70	158	69	57	200	250	224
gene_1801471	Bacteria	Cyanobacteria	Microcystis	205	174	117	242	201	143	150	45	53	122	91	190	95	73	356	464	399
gene_1801912	Bacteria	Bacteroidetes	Fluviicola	6	10	2	0	0	0	0	0	0	1	2	0	3	0	0	10	0
gene_1801982	Bacteria	Cyanobacteria	Dolichospermum	17	10	12	4	13	15	14	13	11	7	6	23	11	12	8	13	5
gene_1803002	Bacteria	Chlamydiae	Simkania	0	0	0	0	2	0	0	0	4	0	1	1	0	0	0	0	0
gene_1803957	Bacteria	Actinobacteria	Candidatus Planktophila	12	9	14	3	0	23	11	7	2	4	10	12	2	1	0	0	0
gene_18057	Bacteria	Alphaproteobacteria	Sphingobium	215	299	201	188	77	388	266	103	90	273	203	257	261	239	10	5	2
gene_1806088	Bacteria	Alphaproteobacteria	Qipengyuania	0	0	0	0	0	0	4	1	0	0	4	0	0	1	0	0	0
gene_1806234	Bacteria	Planctomycetes	Phycisphaera	7	15	20	27	30	49	70	8	38	55	48	17	52	16	33	24	38
gene_1806283	Bacteria	Actinobacteria	Candidatus Planktophila	15	11	28	7	6	22	25	5	5	18	3	19	5	7	0	2	1
gene_1808452	Bacteria	Verrucomicrobia	Candidatus Xiphinematobacter	4	5	4	0	2	0	0	0	3	0	0	2	5	0	1	0	0
gene_1808724	Bacteria	Cyanobacteria	Anabaena	0	10	15	3	15	21	25	8	4	16	13	31	37	25	3	8	17
gene_1808771	Bacteria	Alphaproteobacteria	Sphingobium	0	0	0	0	0	1	0	2	0	1	0	0	0	0	0	0	0
gene_1808890	Bacteria	Betaproteobacteria	Betaproteobacteria bacterium UKL13-2	2	2	0	0	1	3	0	0	2	1	0	1	2	0	0	0	0
gene_1810559	Bacteria	Alphaproteobacteria	Hyphomonadaceae bacterium UKL13-1	4	10	0	18	6	10	8	6	10	4	6	2	8	1	8	8	8
gene_1810737	Protists	Heterolobosea	Naegleria	0	0	0	2	0	2	6	0	0	1	0	0	0	0	2	0	2
gene_1810953	Bacteria	Gemmatimonadetes	Gemmatirosa	9	6	6	0	0	0	2	0	0	0	1	0	0	0	0	0	0
gene_1811195	Plants	Green algae	Coccomyxa	0	0	0	0	0	0	4	0	0	1	1	2	0	0	5	0	0
gene_1812061	Bacteria	Cyanobacteria	Cyanobium	14	24	26	13	7	160	81	21	14	18	10	8	19	6	18	13	29
gene_1813535	Bacteria	Alphaproteobacteria	Bosea	1	6	0	0	2	2	2	3	4	1	0	0	2	1	0	0	0
gene_1813808	Bacteria	Alphaproteobacteria	Porphyrobacter	1	0	0	1	1	11	2	7	5	0	0	0	0	5	0	5	2
gene_1813812	Bacteria	Bacteroidetes	Fluviicola	0	1	0	5	3	1	0	4	5	7	4	7	7	0	0	0	1
gene_1813988	Bacteria	Actinobacteria	Ilumatobacter	16	29	23	0	4	34	13	8	2	2	0	0	5	0	2	0	0
gene_1814213	Bacteria	Actinobacteria	Candidatus Nanopelagicus	18	18	30	9	6	47	22	16	17	11	18	12	8	2	0	4	0
gene_1814830	Protists	Stramenopiles	Phytophthora	0	0	0	2	0	0	0	0	0	2	0	0	0	0	0	0	0
gene_1815014	Plants	Green algae	Chlamydomonas	0	2	0	0	0	1	0	0	0	0	2	0	0	0	4	0	2
gene_1815344	Bacteria	Verrucomicrobia	Opitutaceae bacterium TAV5	3	10	7	3	1	14	3	5	1	4	0	0	0	2	0	4	0
gene_1816272	Bacteria	Alphaproteobacteria	Agrobacterium	4	2	0	0	0	5	2	4	2	1	3	0	2	0	0	0	0
gene_181701	Bacteria	Actinobacteria	Ilumatobacter	9	15	13	6	0	26	17	11	2	5	13	2	5	2	1	0	0
gene_1818089	Fungi	Basidiomycetes	Coprinopsis	0	0	0	2	0	0	0	0	0	0	0	2	0	1	0	2	0
gene_1820739	Bacteria	Actinobacteria	Candidatus Planktophila	2	9	3	7	4	7	11	10	10	11	8	7	2	0	2	2	0
gene_1821577	Animals	Vertebrates	Physeter	0	0	0	0	0	0	0	0	0	0	4	0	0	0	0	0	0
gene_1822289	Bacteria	Betaproteobacteria	Acidovorax	5	6	2	1	0	4	4	0	1	4	0	0	0	0	1	0	0
gene_1822479	Bacteria	Bacteroidetes	Ornithobacterium	10	1	2	0	0	0	0	0	0	0	0	0	0	2	0	0	0
gene_1823081	Bacteria	Alphaproteobacteria	Skermanella	2	0	0	0	0	1	0	0	2	2	0	0	0	0	0	0	0
gene_1823271	Bacteria	Bacteroidetes	Coprobacter	2	1	1	2	1	0	2	1	5	2	1	3	3	0	1	0	0
gene_182571	Bacteria	Gemmatimonadetes	Gemmatirosa	41	20	14	0	0	0	1	0	6	3	0	0	0	0	0	0	0
gene_1826448	Bacteria	Actinobacteria	Candidatus Planktophila	13	11	17	6	5	26	7	4	2	3	15	8	6	6	3	1	0
gene_1827590	Animals	Mollusks	Pomacea	8	2	4	52	28	0	0	0	22	22	12	30	14	28	25	16	6
gene_1827852	Bacteria	Bacteroidetes	Solitalea	30	12	23	2	2	3	0	0	1	3	1	8	0	0	0	0	0
gene_1829284	Bacteria	Betaproteobacteria	Acidovorax	5	16	1	0	2	5	4	2	0	8	3	0	1	1	3	3	0
gene_1829886	Bacteria	Betaproteobacteria	Achromobacter	35	55	34	0	0	2	2	0	0	8	1	0	2	0	2	0	0
gene_1830521	Bacteria	Cyanobacteria	Microcystis	506	417	358	338	244	301	406	130	197	202	296	62	195	143	389	400	344
gene_1831051	Bacteria	Alphaproteobacteria	Roseomonas	2	1	10	1	0	1	3	4	1	4	1	1	4	0	2	0	0
gene_1831377	Bacteria	Cyanobacteria	Nostoc	2	6	4	9	8	6	12	1	2	8	11	3	5	4	4	1	3
gene_1831507	Bacteria	Deltaproteobacteria	Persicimonas	0	0	0	0	4	3	0	3	6	8	0	1	0	0	2	0	0
gene_1831712	Bacteria	Bacteroidetes	Galbibacter	0	1	6	0	0	0	0	0	0	0	0	2	2	0	0	1	0
gene_1832732	Plants	Mosses	Physcomitrium	4	0	2	6	0	2	0	0	8	1	4	2	2	2	5	0	3
gene_1833631	Bacteria	Alphaproteobacteria	Candidatus Paracaedibacter	0	0	0	0	0	0	1	6	0	0	0	0	0	2	0	0	0
gene_1833692	Protists	Cryptomonads	Guillardia	0	0	0	0	2	2	0	0	0	0	0	2	0	0	0	0	0
gene_1833702	Bacteria	Planctomycetes	Roseimaritima	0	6	0	0	2	1	0	0	0	4	0	2	0	0	0	2	4
gene_1833817	Bacteria	Alphaproteobacteria	Labrys	37	12	7	8	5	24	28	13	11	11	8	3	14	4	4	3	2
gene_1836337	Plants	Green algae	Chlamydomonas	2	0	0	13	14	4	6	0	0	2	4	0	2	2	8	4	0
gene_1837007	Bacteria	Alphaproteobacteria	Nitrospirillum	0	2	1	0	0	6	5	2	0	4	1	4	2	0	0	2	0
gene_1837496	Bacteria	Alphaproteobacteria	Bosea	1	3	1	1	0	3	4	0	3	4	2	2	3	0	0	1	0
gene_1839684	Bacteria	Verrucomicrobia	Candidatus Xiphinematobacter	6	1	6	0	1	0	0	0	0	0	0	0	0	0	0	0	0
gene_184014	Bacteria	Bacteroidetes	Flavobacterium	346	308	255	431	229	790	913	397	791	727	770	992	761	461	373	699	435
gene_1841115	Bacteria	Alphaproteobacteria	Sandaracinobacter	0	3	0	0	0	8	0	0	0	0	2	0	0	0	0	0	0
gene_1841829	Bacteria	Actinobacteria	Candidatus Planktophila	14	26	14	3	7	21	15	9	11	4	10	18	2	14	5	2	0
gene_18427	Bacteria	Alphaproteobacteria	Roseomonas	4	19	12	1	3	6	3	0	1	3	10	5	7	1	1	4	0
gene_1843077	Bacteria	Bacteroidetes	Niastella	230	233	243	24	35	247	199	55	32	52	28	82	15	15	20	16	15
gene_1843137	Bacteria	Bacteroidetes	Flavisolibacter	59	51	32	1	2	9	9	2	3	7	15	25	3	6	0	0	6
gene_1845516	Bacteria	Verrucomicrobia	Opitutus	13	4	12	1	0	18	20	2	2	1	1	0	1	3	0	0	0
gene_1846340	Bacteria	Oligoflexia	Halobacteriovorax	1	0	0	0	0	0	0	3	0	2	0	0	0	0	0	0	0
gene_1847378	Bacteria	Verrucomicrobia	Luteolibacter	0	0	0	1	4	0	0	0	1	1	0	0	0	0	0	0	0
gene_1847401	Bacteria	Betaproteobacteria	Rhizobacter	37	29	15	52	39	29	40	17	79	41	39	5	31	21	18	29	24
gene_1847703	Bacteria	Actinobacteria	Candidatus Planktophila	4	6	1	1	1	6	12	4	5	5	6	4	3	3	0	2	0
gene_1848228	Bacteria	Oligoflexia	Silvanigrellales bacterium RF1110005	2	0	0	0	0	0	0	0	0	2	0	0	0	0	2	0	0
gene_1848416	Bacteria	Betaproteobacteria	Polaromonas	36	28	10	3	2	33	31	11	4	16	3	14	5	4	1	0	0
gene_184866	Bacteria	Cyanobacteria	Microcystis	306	211	194	246	154	144	166	58	87	110	169	141	125	129	227	223	161
gene_1849254	Animals	Mollusks	Crassostrea	0	5	6	10	10	0	0	0	10	8	12	6	16	11	2	1	2
gene_1849936	Bacteria	Betaproteobacteria	Paucibacter	0	0	0	0	0	1	3	0	1	0	0	2	5	0	1	0	0
gene_1850413	Protists	Stramenopiles	Saprolegnia	0	0	0	0	0	0	0	0	0	0	2	1	0	0	0	0	0
gene_1850927	Bacteria	Alphaproteobacteria	Roseomonas	1	6	3	2	2	18	14	0	7	9	7	8	1	7	0	0	8
gene_185108	Bacteria	Betaproteobacteria	Schlegelella	1	1	0	5	1	12	24	4	15	16	2	1	11	11	3	6	2
gene_185257	Bacteria	Gammaproteobacteria - Others	Steroidobacter	137	118	117	15	6	252	241	69	59	20	8	9	20	21	18	12	0
gene_1853494	Bacteria	Planctomycetes	Urbifossiella	0	6	6	0	1	0	0	0	2	0	0	10	0	0	0	0	0
gene_1855079	Bacteria	Bacteroidetes	Haliscomenobacter	0	1	0	2	7	0	2	0	0	1	6	1	2	0	0	1	0
gene_1855460	Animals	Arthropods	Polistes	0	0	132	0	79	0	0	0	0	48	0	0	78	6	43	25	0
gene_1858312	Plants	Green algae	Chlorella	0	0	0	0	0	0	0	0	0	0	0	0	0	1	0	5	0
gene_1858555	Bacteria	Cyanobacteria	Microcystis	553	361	285	323	214	250	327	135	110	188	284	79	184	129	462	458	327
gene_1858976	Bacteria	Alphaproteobacteria	Tabrizicola	6	19	11	1	1	25	8	0	5	0	4	0	4	1	7	3	0
gene_1861002	Bacteria	Bacteroidetes	Panacibacter	19	20	19	0	0	12	5	6	2	6	12	13	9	3	0	1	1
gene_186105	Bacteria	Alphaproteobacteria	Candidatus Paracaedimonas	0	0	0	0	1	2	1	0	7	0	0	0	0	0	0	6	2
gene_1862616	Bacteria	Bacteroidetes	Pseudopedobacter	1	2	0	0	0	0	0	0	2	0	0	0	0	0	0	0	0
gene_1862850	Bacteria	Cyanobacteria	Pseudanabaena	714	1033	843	1089	1656	2565	2187	1239	1696	1358	1563	3399	2142	1434	3435	3684	3986
gene_1863699	Bacteria	Actinobacteria	Rhodococcus	0	4	2	0	0	0	2	0	0	2	0	0	0	0	0	0	0
gene_1864423	Bacteria	Bacteroidetes	Marivirga	0	0	2	0	0	4	0	0	0	2	4	0	0	0	1	0	0
gene_1865926	Bacteria	Betaproteobacteria	Roseateles	6	7	5	5	4	8	33	6	16	7	6	0	4	7	0	2	3
gene_186654	Bacteria	Betaproteobacteria	Schlegelella	16	6	16	28	12	24	58	25	24	35	16	4	37	27	7	14	9
gene_1866813	Bacteria	Bacteroidetes	Fluviicola	32	9	12	0	2	3	0	0	0	1	0	0	0	0	1	0	0
gene_1868569	Bacteria	Alphaproteobacteria	Roseomonas	0	0	0	0	0	0	4	0	0	0	0	0	0	3	4	0	0
gene_187251	Bacteria	Cyanobacteria	Microcystis	120	87	121	29	29	51	52	74	44	51	78	166	69	52	39	43	42
gene_1874944	Animals	Echinoderms	Acanthaster	0	0	0	0	0	0	0	0	0	3	0	0	0	0	0	0	0
gene_1876173	Bacteria	Actinobacteria	Candidatus Planktophila	77	105	154	15	12	56	43	14	23	17	39	38	5	19	6	7	2
gene_1877598	Bacteria	Alphaproteobacteria	Ferrovibrio	0	0	0	0	0	0	1	0	0	0	1	0	0	1	0	0	0
gene_1877706	Bacteria	Deltaproteobacteria	Desulfoglaeba	0	0	0	0	0	22	13	0	0	0	0	0	0	0	0	0	0
gene_1877868	Bacteria	Actinobacteria	Candidatus Planktophila	5	15	18	3	6	27	21	9	1	4	1	6	0	3	2	1	0
gene_1878091	Bacteria	Cyanobacteria	Microcystis	165	115	107	105	75	73	105	51	32	81	118	15	52	45	142	108	82
gene_1879006	Bacteria	Alphaproteobacteria	Methylocystis	0	1	1	0	0	1	0	0	0	0	0	0	0	0	0	0	0
gene_1880060	Bacteria	Betaproteobacteria	Simplicispira	1	5	6	3	3	4	4	0	0	0	4	0	3	0	1	3	2
gene_1880685	Protists	Cryptomonads	Guillardia	2	4	3	2	0	0	5	2	0	0	1	4	2	0	2	2	1
gene_1881140	Bacteria	Alphaproteobacteria	Georhizobium	0	3	0	2	0	0	5	0	0	4	5	1	4	1	0	0	0
gene_1881172	Bacteria	Deltaproteobacteria	Anaeromyxobacter	0	0	0	2	0	0	0	0	0	4	0	0	2	0	2	0	2
gene_1881715	Bacteria	Actinobacteria	Candidatus Aquiluna	0	0	0	1	0	0	0	0	0	0	0	0	0	0	0	0	0
gene_1882231	Bacteria	Oligoflexia	Bdellovibrio	1	0	2	0	4	4	0	4	3	0	4	0	2	0	3	0	0
gene_1882284	Bacteria	Verrucomicrobia	Roseimicrobium	4	8	8	0	0	0	0	0	5	8	2	0	2	2	1	0	0
gene_1882697	Bacteria	Verrucomicrobia	Luteolibacter	4	11	24	6	7	0	0	0	8	2	0	0	0	0	2	1	0
gene_188323	Bacteria	Alphaproteobacteria	Gemmobacter	0	3	0	2	1	5	2	6	0	4	1	1	0	1	1	0	0
gene_1883703	Bacteria	Bacteroidetes	Flavisolibacter	1	11	9	0	0	5	1	0	0	0	1	0	2	5	0	0	0
gene_1883868	Bacteria	Actinobacteria	Ilumatobacter	43	71	73	2	6	36	38	17	4	8	2	2	4	0	0	2	0
gene_1884221	Bacteria	Actinobacteria	Acidothermus	16	16	6	4	4	29	21	8	2	4	18	12	10	6	2	0	2
gene_1884518	Fungi	Ascomycetes	Schizosaccharomyces	0	0	0	4	0	0	0	0	2	0	0	0	0	0	0	0	0
gene_1884839	Bacteria	Actinobacteria	Ilumatobacter	23	45	83	15	2	70	65	35	10	14	11	3	20	20	0	4	2
gene_1884896	Animals	Vertebrates	Esox	0	0	0	0	0	0	32	0	0	0	0	0	0	0	0	0	0
gene_1885131	Bacteria	Alphaproteobacteria	Roseomonas	41	56	30	15	4	30	21	5	9	31	30	4	22	10	11	9	5
gene_188728	Protists	Amoebozoa	Cavenderia	4	0	4	0	3	0	0	0	2	1	4	1	0	1	2	0	0
gene_1887348	Bacteria	Bacteroidetes	Mucilaginibacter	1	0	0	4	4	2	1	1	4	2	5	2	3	1	0	0	1
gene_1888186	Bacteria	Spirochaetes	Leptospira	0	0	1	1	2	6	1	0	0	4	2	2	2	1	0	0	2
gene_1888315	Bacteria	Actinobacteria	Candidatus Planktophila	8	5	19	2	3	3	4	1	1	4	0	10	6	1	0	4	0
gene_1888898	Bacteria	Planctomycetes	Urbifossiella	38	105	142	56	52	100	106	35	30	40	27	32	25	24	10	6	14
gene_1890158	Bacteria	Planctomycetes	Fuerstia	0	0	0	4	2	1	0	0	1	0	2	2	0	0	0	0	0
gene_1890285	Bacteria	Actinobacteria	Ilumatobacter	11	8	15	2	0	3	0	6	0	0	4	8	0	4	2	2	0
gene_1891104	Bacteria	Bacteroidetes	Fluviicola	109	71	59	0	0	6	3	0	0	0	0	3	0	2	2	0	5
gene_1891225	Bacteria	Bacteroidetes	Mucilaginibacter	2	0	0	2	0	0	2	0	0	2	0	9	4	1	2	0	0
gene_1892089	Bacteria	Alphaproteobacteria	Phenylobacterium	0	0	4	2	0	0	1	0	0	1	0	0	2	1	0	0	0
gene_189239	Bacteria	Cyanobacteria	Thermoleptolyngbya	0	0	0	0	0	0	0	0	4	0	2	0	4	0	0	0	0
gene_1893298	Bacteria	Actinobacteria	Candidatus Planktophila	8	10	7	0	0	13	12	8	7	3	3	4	1	1	3	2	0
gene_1893470	Bacteria	Bacteroidetes	Fluviicola	5	21	13	22	24	13	14	25	31	85	6	55	28	21	12	0	6
gene_1893474	Bacteria	Bacteroidetes	Fluviicola	13	8	6	34	22	21	31	48	41	58	47	72	47	22	27	16	13
gene_1894823	Bacteria	Oligoflexia	Bacteriovorax	0	6	2	0	0	4	0	0	0	1	1	0	0	0	0	0	0
gene_1896078	Bacteria	Alphaproteobacteria	Roseomonas	6	3	9	4	2	3	0	1	3	6	8	3	4	0	0	3	0
gene_1896678	Bacteria	Betaproteobacteria	Hydrogenophaga	13	13	16	12	11	22	48	25	19	23	15	6	47	17	5	11	5
gene_1896679	Bacteria	Actinobacteria	Ilumatobacter	8	3	9	0	0	2	3	4	0	0	0	2	1	0	0	0	0
gene_1896786	Bacteria	Alphaproteobacteria	Citromicrobium	10	7	5	1	0	13	2	2	1	0	0	0	3	5	1	0	0
gene_1897062	Bacteria	Actinobacteria	Candidatus Nanopelagicus	3	5	6	2	2	7	4	0	2	3	3	4	3	1	0	0	0
gene_1898291	Bacteria	Gammaproteobacteria - Others	Thermomonas	1	0	0	2	0	5	1	3	1	3	6	0	3	3	0	0	0
gene_1898578	Bacteria	Betaproteobacteria	Polynucleobacter	6	5	4	0	0	0	4	0	0	0	1	0	0	4	0	0	2
gene_1899938	Bacteria	Actinobacteria	Ilumatobacter	21	32	34	0	0	11	16	1	6	5	2	2	2	0	0	0	0
gene_1900241	Bacteria	Betaproteobacteria	Pusillimonas	29	39	30	23	12	29	59	19	24	33	18	0	30	25	3	12	4
gene_1900327	Bacteria	Cyanobacteria	Microcystis	0	4	8	3	0	6	6	0	0	0	0	8	0	4	2	0	0
gene_1900990	Bacteria	Bacteroidetes	Fluviicola	4	0	0	0	0	0	0	0	0	2	0	6	1	0	0	0	0
gene_1901576	Bacteria	Bacteroidetes	Bacteroidetes bacterium UKL13-3	6	0	0	4	2	3	2	2	0	0	6	3	2	2	0	0	2
gene_1901659	Bacteria	Alphaproteobacteria	Sphingosinithalassobacter	1	0	0	0	0	0	1	0	0	1	0	0	1	0	0	0	0
gene_1902216	Bacteria	Bacteroidetes	Bacteroidetes bacterium UKL13-3	138	106	66	27	20	56	57	29	41	43	27	106	24	39	10	20	21
gene_190313	Bacteria	Actinobacteria	Ilumatobacter	4	10	8	0	4	2	5	8	0	1	0	0	0	2	0	0	0
gene_1903929	Bacteria	Bacteroidetes	Flavobacterium	3	2	4	0	0	129	107	28	0	2	4	14	2	2	2	2	2
gene_1905045	Bacteria	Verrucomicrobia	Opitutaceae bacterium TAV5	17	5	7	5	3	21	11	12	0	6	1	1	12	0	0	0	1
gene_1905841	Bacteria	Betaproteobacteria	Limnohabitans	43	30	25	3	0	15	8	6	5	2	9	0	7	0	4	1	4
gene_1906601	Bacteria	Bacteroidetes	Chryseolinea	1	1	1	0	1	0	2	2	7	0	3	2	1	3	0	0	0
gene_1907029	Bacteria	Other	Candidatus Babela	0	4	0	0	0	0	2	0	9	2	0	0	0	6	0	0	0
gene_1907257	Bacteria	Bacteroidetes	Empedobacter	4	0	1	0	0	0	0	0	0	0	0	0	0	0	0	0	0
gene_1907666	Bacteria	Bacteroidetes	Chryseolinea	1	0	0	0	0	0	0	0	1	0	0	2	0	0	0	1	2
gene_1908648	Bacteria	Alphaproteobacteria	Defluviicoccus	0	0	0	0	4	1	2	0	1	1	0	4	3	1	2	0	0
gene_1910170	Bacteria	Bacteroidetes	Fluviicola	8	2	5	0	0	2	0	0	0	1	0	0	0	0	0	4	2
gene_1910234	Bacteria	Alphaproteobacteria	Hypericibacter	10	7	0	2	0	2	3	0	5	10	3	0	0	0	0	2	2
gene_1910404	Bacteria	Bacteroidetes	Pseudobacter	2	1	6	0	0	1	0	0	0	0	0	0	0	0	0	0	0
gene_1912478	Bacteria	Cyanobacteria	Cyanobium	13	15	21	3	1	48	16	5	2	2	0	0	10	1	0	6	9
gene_1912883	Bacteria	Cyanobacteria	Cyanobium	12	9	16	12	7	69	55	30	9	5	13	2	12	3	9	20	15
gene_1913759	Bacteria	Alphaproteobacteria	Oricola	0	0	0	2	2	0	0	2	0	2	0	0	0	2	0	0	0
gene_1914638	Bacteria	Bacteroidetes	Sphingobacteriaceae bacterium GW460-11-11-14-LB5	0	0	0	2	0	0	0	0	0	0	4	0	2	1	0	0	0
gene_1915434	Bacteria	Alphaproteobacteria	Nitrospirillum	6	6	23	16	11	23	12	13	2	21	9	6	12	12	1	1	3
gene_1916114	Bacteria	Actinobacteria	Rhodoluna	0	3	1	0	0	6	3	0	0	0	0	0	0	1	3	0	0
gene_1916981	Protists	Stramenopiles	Aureococcus	0	0	0	4	2	0	0	0	0	0	0	0	0	0	0	0	0
gene_1916984	Bacteria	Actinobacteria	Ilumatobacter	118	174	242	18	13	301	246	75	26	16	28	12	27	14	12	5	3
gene_1917122	Bacteria	Alphaproteobacteria	Gemmobacter	11	8	12	5	3	6	6	11	11	6	2	2	5	2	9	0	2
gene_1917333	Protists	Stramenopiles	Saprolegnia	0	0	0	2	2	0	0	0	0	0	2	2	0	0	0	0	0
gene_1917358	Bacteria	Bacteroidetes	Haliscomenobacter	0	2	0	2	5	2	0	0	3	0	4	0	5	8	0	1	0
gene_1917384	Bacteria	Bacteroidetes	Candidatus Amoebophilus	4	18	30	58	130	34	61	44	179	75	112	275	60	60	99	70	53
gene_1917610	Bacteria	Alphaproteobacteria	Microvirga	27	24	45	13	10	58	52	23	8	21	10	18	17	8	0	4	0
gene_1917805	Animals	Hemichordates	Saccoglossus	0	0	0	2	2	0	0	0	0	0	0	2	2	0	0	0	0
gene_1918007	Bacteria	Bacteroidetes	Fluviicola	7	8	1	6	3	3	8	10	13	17	10	17	11	9	2	0	3
gene_1918171	Bacteria	Bacteroidetes	Olivibacter	10	7	5	0	0	4	0	1	5	10	4	2	0	0	0	0	0
gene_1920190	Bacteria	Cyanobacteria	Cyanobium	8	3	6	8	3	55	27	24	2	10	0	1	10	3	12	3	5
gene_1923715	Protists	Stramenopiles	Aureococcus	0	0	0	0	0	0	0	0	0	0	4	0	0	0	0	0	0
gene_1924841	Animals	Arthropods	Aethina	0	0	2	0	1	0	0	0	0	4	0	0	0	3	0	0	0
gene_1925737	Bacteria	Bacteroidetes	Fluviicola	7	4	4	0	0	0	0	0	0	0	0	0	0	0	0	0	0
gene_1931433	Bacteria	Bacteroidetes	Aquirufa	7	2	2	0	0	0	0	0	0	0	0	0	1	0	2	0	0
gene_193147	Bacteria	Actinobacteria	Ilumatobacter	6	17	5	0	0	9	13	0	0	0	5	1	0	0	0	0	0
gene_1931769	Bacteria	Actinobacteria	Candidatus Nanopelagicus	5	7	4	3	3	12	17	14	10	2	20	14	2	0	0	0	7
gene_1933794	Protists	Stramenopiles	Phytophthora	0	0	0	0	0	0	0	0	0	0	0	0	0	0	0	0	0
gene_1933918	Plants	Monocots	Oryza	4	6	3	4	9	0	0	0	0	4	20	8	2	9	2	7	4
gene_1936454	Bacteria	Alphaproteobacteria	Paraoceanicella	1	0	0	0	0	0	2	0	3	3	0	0	3	0	0	0	0
gene_1937021	Bacteria	Bacteroidetes	Fluviicola	4	0	2	1	0	4	1	0	2	0	2	2	0	0	0	0	0
gene_1938109	Bacteria	Planctomycetes	Rhodopirellula	0	1	7	1	3	0	0	1	0	0	0	0	1	1	0	0	0
gene_1938389	Plants	Green algae	Auxenochlorella	0	0	0	0	2	0	0	0	4	0	0	0	0	0	2	2	0
gene_1939064	Bacteria	Deltaproteobacteria	Sorangium	0	0	8	6	2	0	1	1	8	10	2	5	0	8	0	0	0
gene_1939929	Bacteria	Alphaproteobacteria	Hypericibacter	65	54	48	22	2	74	101	30	27	25	22	0	11	6	5	5	2
gene_1941231	Plants	Eudicots	Citrus	0	0	0	0	0	1	1	2	0	0	2	0	0	0	0	0	0
gene_1941232	Protists	Amoebozoa	Dictyostelium	0	0	0	0	6	4	0	4	0	0	0	2	0	0	0	0	0
gene_1941478	Protists	Alveolates	Toxoplasma	0	0	2	0	0	0	0	0	0	0	0	0	0	0	3	0	0
gene_1941479	Protists	Alveolates	Paramecium	0	0	2	0	0	0	0	0	0	6	0	8	0	2	1	0	0
gene_1941640	Bacteria	Bacteroidetes	Panacibacter	6	11	10	2	2	2	0	0	2	0	3	6	4	1	0	1	1
gene_1941738	Bacteria	Alphaproteobacteria	Rhizorhabdus	13	7	22	2	1	16	17	9	12	1	0	1	3	9	0	2	0
gene_194184	Bacteria	Actinobacteria	Nonomuraea	0	4	17	2	2	3	2	0	0	2	1	1	1	0	0	0	0
gene_1942429	Bacteria	Bacteroidetes	Pseudobacter	24	41	55	3	1	3	15	6	6	18	2	6	6	0	0	6	3
gene_1942544	Bacteria	Alphaproteobacteria	Sphingobium	15	7	5	2	6	12	7	4	1	0	0	0	0	0	0	0	0
gene_1943361	Protists	Stramenopiles	Saprolegnia	0	0	0	2	0	0	0	0	0	0	1	5	0	0	0	0	1
gene_1943720	Bacteria	Bacteroidetes	Saprospira	0	0	0	2	0	0	2	0	0	0	2	2	8	0	2	2	2
gene_1945885	Bacteria	Oligoflexia	Bdellovibrio	1	0	0	2	0	2	0	0	0	4	0	2	2	0	0	0	0
gene_1946401	Bacteria	Alphaproteobacteria	Stella	0	2	0	2	0	6	2	0	2	1	0	0	0	2	0	2	0
gene_1946823	Bacteria	Actinobacteria	Candidatus Nanopelagicus	1	1	16	0	1	11	8	5	3	5	1	6	3	12	0	3	0
gene_1948003	Bacteria	Bacteroidetes	Fluviicola	16	2	2	0	0	0	0	0	0	0	0	0	0	0	0	0	0
gene_1949394	Protists	Stramenopiles	Saprolegnia	0	0	0	2	0	0	0	0	0	0	0	2	2	0	0	0	0
gene_1949848	Bacteria	Cyanobacteria	Microcystis	0	0	4	4	0	1	1	0	0	0	0	1	0	0	0	0	0
gene_1950467	Protists	Alveolates	Tetrahymena	0	0	0	0	0	0	0	0	0	0	0	0	2	0	0	0	0
gene_1952861	Bacteria	Bacteroidetes	Algoriphagus	9	9	3	2	0	6	4	2	3	3	4	3	1	2	4	2	0
gene_1953227	Bacteria	Alphaproteobacteria	Nitrospirillum	4	3	0	0	2	4	3	0	3	4	0	0	3	2	0	0	0
gene_1953604	Bacteria	Actinobacteria	Nakamurella	1	0	0	1	0	3	0	0	2	0	1	1	1	0	0	0	0
gene_195472	Bacteria	Betaproteobacteria	Rubrivivax	21	21	16	37	33	23	48	20	61	115	66	22	70	59	15	21	2
gene_19548	Bacteria	Bacteroidetes	Fluviicola	15	8	19	0	1	12	21	0	0	2	2	6	0	2	0	6	2
gene_1956871	Bacteria	Planctomycetes	Lignipirellula	0	0	0	8	5	1	3	2	0	0	2	0	2	3	4	2	2
gene_1957050	Bacteria	Alphaproteobacteria	Beijerinckia	0	1	0	0	0	0	2	0	6	0	0	0	0	0	0	0	0
gene_1958285	Bacteria	Actinobacteria	Ilumatobacter	1	14	5	0	0	8	4	0	0	2	0	0	0	0	0	0	0
gene_1958522	Plants	Eudicots	Olea	0	1	0	0	0	0	0	0	1	0	0	0	0	0	0	2	0
gene_195923	Bacteria	Alphaproteobacteria	Granulibacter	16	25	14	19	1	13	17	2	9	14	14	4	11	5	10	2	0
gene_1960174	Protists	Heterolobosea	Naegleria	0	0	0	0	0	0	43	0	0	0	0	0	0	0	0	0	2
gene_1960204	Bacteria	Oligoflexia	Bacteriovorax	2	6	8	14	12	10	7	8	10	8	5	11	8	8	2	6	4
gene_1960335	Bacteria	Bacteroidetes	Panacibacter	210	182	184	14	15	37	32	2	5	29	19	66	13	9	4	19	13
gene_1961453	Bacteria	Actinobacteria	Ilumatobacter	4	6	13	2	0	9	6	4	1	5	0	2	0	0	0	0	0
gene_1963395	Bacteria	Betaproteobacteria	Leptothrix	8	2	1	6	1	3	5	5	24	16	17	1	4	3	0	4	1
gene_1963521	Bacteria	Betaproteobacteria	Limnohabitans	5	3	12	0	0	2	7	0	9	2	0	0	0	2	0	0	0
gene_1963879	Animals	Arthropods	Cimex	0	0	0	13	0	3	0	0	0	0	9	0	0	0	0	0	2
gene_1965870	Bacteria	Bacteroidetes	Fluviicola	0	0	0	0	0	0	0	0	0	0	2	4	0	0	0	1	0
gene_1965999	Bacteria	Alphaproteobacteria	Methylovirgula	4	9	5	0	0	7	6	3	5	7	2	2	3	6	0	3	1
gene_1967485	Bacteria	Verrucomicrobia	Luteolibacter	0	2	3	0	0	0	0	0	0	0	0	2	0	0	0	1	2
gene_1967806	Plants	Eudicots	Quercus	0	0	0	2	0	0	0	0	2	2	1	0	0	2	0	2	0
gene_1969084	Bacteria	Verrucomicrobia	Candidatus Xiphinematobacter	31	12	18	9	8	2	0	2	8	10	12	2	2	8	4	8	0
gene_1969171	Bacteria	Alphaproteobacteria	endosymbiont of Acanthamoeba sp. UWC8	0	0	0	3	0	0	0	0	1	0	4	3	0	4	0	2	0
gene_1969246	Bacteria	Bacteroidetes	Fluviicola	131	72	93	14	12	6	7	2	10	34	0	41	4	8	27	13	52
gene_197060	Bacteria	Actinobacteria	Candidatus Planktophila	8	13	6	3	3	6	8	0	2	5	5	1	3	1	2	0	0
gene_1972290	Bacteria	Bacteroidetes	Niastella	11	19	18	4	4	1	5	0	0	1	5	3	1	0	2	0	0
gene_197272	Bacteria	Alphaproteobacteria	Gemmobacter	10	3	1	0	4	3	3	0	3	2	0	0	2	2	3	0	0
gene_1974577	Bacteria	Bacteroidetes	Chryseolinea	4	2	3	0	0	0	2	1	3	2	6	2	0	0	0	1	1
gene_1974937	Bacteria	Verrucomicrobia	Candidatus Xiphinematobacter	2	0	3	0	0	0	0	0	4	2	0	6	0	0	0	0	0
gene_1974968	Bacteria	Other Terrabacteria group	Fimbriimonas	0	1	0	0	0	0	0	0	0	1	0	0	1	0	1	0	0
gene_1976224	Bacteria	Gammaproteobacteria - Others	Luteimonas	7	4	0	5	4	3	0	4	4	6	5	2	1	4	3	7	3
gene_1976264	Bacteria	Verrucomicrobia	Luteolibacter	4	0	8	0	0	1	2	0	0	0	0	0	0	0	0	0	0
gene_197751	Bacteria	Verrucomicrobia	Opitutus	80	47	30	32	54	0	0	0	60	41	69	8	36	30	8	3	4
gene_197823	Bacteria	Actinobacteria	Candidatus Planktophila	25	33	17	7	9	22	24	25	9	9	7	21	12	10	4	6	0
gene_1978701	Bacteria	Actinobacteria	Candidatus Aquiluna	0	3	12	1	0	0	4	0	2	2	0	6	3	3	0	6	0
gene_1980542	Bacteria	Planctomycetes	Anatilimnocola	1	3	4	8	21	12	1	5	21	9	7	4	3	8	10	4	2
gene_1982365	Animals	Arthropods	Drosophila	0	0	0	1	7	0	0	0	2	1	2	16	4	0	0	0	0
gene_1983574	Bacteria	Alphaproteobacteria	Sphingorhabdus	0	0	0	0	0	2	0	2	1	0	0	0	0	1	0	0	0
gene_1984547	Bacteria	Gemmatimonadetes	Gemmatimonas	76	53	46	7	6	10	14	3	4	9	0	6	16	1	0	5	3
gene_1984989	Bacteria	Deltaproteobacteria	Corallococcus	6	7	12	0	0	0	0	0	0	0	0	0	0	0	0	0	0
gene_1985183	Bacteria	Gemmatimonadetes	Gemmatimonas	6	4	0	2	8	6	0	0	3	2	3	6	0	7	4	2	0
gene_1987368	Bacteria	Cyanobacteria	Gloeocapsa	1	4	2	0	0	0	0	0	0	0	0	0	0	0	0	0	0
gene_1989139	Bacteria	Alphaproteobacteria	Hyphomonadaceae bacterium UKL13-1	0	1	2	4	3	13	10	2	11	3	5	4	7	8	5	6	1
gene_199055	Bacteria	Bacteroidetes	Fluviicola	4	3	2	4	0	0	0	0	0	2	0	4	0	0	2	0	2
gene_1990831	Protists	Amoebozoa	Cavenderia	0	0	1	8	0	0	0	0	5	2	5	0	0	2	0	0	0
gene_1990915	Bacteria	Bacteroidetes	Fluviicola	4	8	4	28	8	13	1	10	9	23	23	28	16	2	18	13	8
gene_1990984	Protists	Alveolates	Tetrahymena	0	0	0	0	0	0	0	0	2	0	0	0	0	0	0	0	0
gene_1990985	Protists	Alveolates	Paramecium	0	0	2	0	0	2	4	0	0	2	0	0	1	0	0	0	0
gene_1990986	Protists	Alveolates	Tetrahymena	0	0	0	0	0	5	0	5	0	0	0	0	0	0	0	0	0
gene_1990987	Protists	Alveolates	Tetrahymena	0	0	0	0	4	1	6	0	4	0	2	0	0	0	0	0	1
gene_1992096	Bacteria	Betaproteobacteria	Alicycliphilus	4	5	0	0	0	1	2	3	2	4	6	2	0	0	0	1	1
gene_1993258	Fungi	Basidiomycetes	Coniophora	0	0	0	0	0	0	0	0	0	2	1	0	0	2	0	0	0
gene_19935	Bacteria	Alphaproteobacteria	Agrobacterium	0	0	3	2	3	6	3	4	5	6	0	0	5	1	0	1	0
gene_1993588	Bacteria	Betaproteobacteria	Lautropia	22	4	7	7	0	4	6	5	0	4	2	2	1	2	3	8	1
gene_1993657	Bacteria	Verrucomicrobia	Methylacidiphilum	15	4	21	7	2	24	19	15	3	3	4	0	6	4	0	2	2
gene_1993982	Bacteria	Alphaproteobacteria	endosymbiont of Acanthamoeba sp. UWC8	0	0	0	0	4	0	0	0	1	0	0	4	2	0	2	0	0
gene_1994657	Bacteria	Bacteroidetes	Lacibacter	8	8	17	3	5	15	4	0	11	5	32	49	15	19	1	1	3
gene_1995640	Bacteria	Chloroflexi	Herpetosiphon	0	2	0	1	2	1	0	4	0	3	0	6	0	2	2	0	0
gene_1996576	Bacteria	Actinobacteria	Candidatus Aquiluna	2	3	8	2	3	0	3	0	1	1	7	0	5	7	0	3	1
gene_1998337	Fungi	Ascomycetes	Schizosaccharomyces	0	0	0	0	1	0	0	0	0	2	0	2	0	4	0	2	0
gene_1999075	Bacteria	Spirochaetes	Leptospira	0	2	0	4	0	1	0	0	0	0	2	2	0	2	0	2	0
gene_2000199	Bacteria	Actinobacteria	Georgenia	2	2	0	0	0	4	9	0	1	0	0	2	0	1	0	0	0
gene_2000558	Bacteria	Deltaproteobacteria	Labilithrix	3	1	0	2	5	0	0	3	3	1	4	0	2	2	1	2	0
gene_2000654	Bacteria	Planctomycetes	Poriferisphaera	5	3	3	4	1	9	8	9	4	1	5	0	0	1	1	2	1
gene_2001133	Bacteria	Bacteroidetes	Pedobacter	1	6	6	0	2	3	0	1	1	2	5	0	0	0	0	2	4
gene_2001284	Bacteria	Bacteroidetes	Mucilaginibacter	10	29	19	42	38	7	28	18	32	40	30	52	23	20	33	26	8
gene_2001383	Bacteria	Cyanobacteria	Microcystis	56	47	56	38	29	51	40	12	16	27	47	23	49	35	34	43	41
gene_20020	Bacteria	Other Terrabacteria group	Fimbriimonas	1	0	0	0	1	0	0	0	0	1	2	1	0	1	2	1	0
gene_2002132	Bacteria	Alphaproteobacteria	Sphingobium	0	3	2	0	0	3	1	0	1	4	0	9	6	1	0	3	0
gene_2002532	Bacteria	Bacteroidetes	Chryseolinea	270	246	183	175	86	218	170	57	52	171	107	245	201	211	62	66	62
gene_2002573	Bacteria	Gammaproteobacteria - Others	Stenotrophomonas	6	5	1	0	0	12	2	0	0	0	0	2	0	0	0	1	0
gene_2003684	Bacteria	Bacteroidetes	Saprospira	0	0	0	0	2	0	0	0	4	0	0	0	0	0	0	0	0
gene_2003789	Bacteria	Alphaproteobacteria	endosymbiont of Acanthamoeba sp. UWC8	0	2	0	3	3	0	0	0	6	0	5	0	2	2	2	2	0
gene_2003828	Bacteria	Bacteroidetes	Fluviicola	0	0	0	0	0	2	3	0	1	0	0	0	0	0	0	0	0
gene_2005839	Bacteria	Alphaproteobacteria	Methylosinus	0	6	1	3	0	2	11	2	0	0	0	2	0	0	1	0	0
gene_2006883	Bacteria	Alphaproteobacteria	Pseudorhizobium	0	2	4	2	0	0	1	0	0	1	0	0	2	0	0	2	0
gene_2007616	Protists	Amoebozoa	Dictyostelium	0	0	0	0	1	0	0	0	0	2	2	0	4	0	0	0	0
gene_2008383	Bacteria	Bacteroidetes	Myroides	0	5	4	0	0	87	60	22	1	0	4	2	3	0	0	0	0
gene_200975	Bacteria	Cyanobacteria	Oxynema	0	8	4	0	17	8	11	11	2	0	8	2	6	2	0	4	0
gene_2011078	Bacteria	Deltaproteobacteria	Geobacter	72	77	80	258	149	317	219	46	144	104	137	14	111	82	10	19	0
gene_2011753	Bacteria	Actinobacteria	Candidatus Nanopelagicus	14	1	0	2	0	8	0	6	2	2	1	13	1	1	0	0	1
gene_2011853	Bacteria	Bacteroidetes	Emticicia	0	0	0	1	0	0	0	0	0	2	0	0	2	0	0	0	0
gene_2012266	Bacteria	Cyanobacteria	Microcystis	371	246	212	298	283	221	283	60	82	140	259	566	190	60	390	571	474
gene_2013008	Plants	Monocots	Asparagus	0	0	0	1	0	0	0	0	2	0	2	3	1	1	0	1	0
gene_2013009	Animals	Vertebrates	Scleropages	0	0	0	0	0	0	0	0	0	0	0	0	0	0	0	0	0
gene_2014726	Bacteria	Bacteroidetes	Pseudobacter	120	123	98	51	52	46	35	36	114	107	144	337	143	149	25	53	23
gene_2015118	Bacteria	Betaproteobacteria	Schlegelella	52	54	70	97	50	138	343	170	246	145	121	31	162	144	31	79	19
gene_2015226	Protists	Amoebozoa	Dictyostelium	2	0	0	4	2	0	0	0	2	2	0	0	0	0	0	0	0
gene_2015646	Bacteria	Gammaproteobacteria - Others	Steroidobacter	32	19	5	0	1	14	12	2	0	0	2	0	0	0	4	0	0
gene_201576	Bacteria	Alphaproteobacteria	Blastomonas	2	12	8	2	1	4	4	4	8	1	0	0	0	0	0	0	0
gene_201612	Fungi	Ascomycetes	Yarrowia	0	0	0	1	0	0	0	0	2	0	0	0	2	0	0	0	0
gene_2020647	Bacteria	Actinobacteria	Rhodoluna	2	1	0	0	0	0	0	0	1	0	0	4	0	1	2	0	0
gene_2021590	Bacteria	Cyanobacteria	Pseudanabaena	1233	1595	1212	1308	2063	3814	2944	1854	2092	1813	2401	3836	2168	1281	4793	4556	4698
gene_2022381	Bacteria	Bacteroidetes	Fluviicola	7	16	15	7	3	0	0	6	4	5	2	4	10	0	2	0	2
gene_2022411	Bacteria	Alphaproteobacteria	Roseomonas	5	10	3	1	1	16	9	2	8	14	6	3	5	1	6	1	4
gene_2022919	Bacteria	Alphaproteobacteria	Methylosinus	1	3	1	0	3	9	1	4	1	6	1	2	0	0	1	0	0
gene_2023569	Bacteria	Actinobacteria	Ilumatobacter	3	13	20	0	0	6	8	0	0	0	0	5	2	0	2	0	0
gene_2024017	Bacteria	Actinobacteria	Ilumatobacter	5	2	15	1	0	5	4	6	0	0	1	0	0	1	0	0	0
gene_2024342	Bacteria	Alphaproteobacteria	Methylosinus	2	2	2	2	2	6	5	0	3	2	1	3	1	2	0	0	0
gene_2024671	Bacteria	Bacteroidetes	Flavobacterium	10	2	3	3	1	9	7	6	6	7	10	15	2	5	1	0	1
gene_2024698	Bacteria	Actinobacteria	Actinomarinicola	0	10	11	0	0	1	2	0	6	1	0	2	1	2	0	0	0
gene_2026224	Bacteria	Bacteroidetes	Anseongella	6	3	2	2	0	0	0	0	2	2	2	4	0	0	2	4	5
gene_2028466	Bacteria	Bacteroidetes	Myroides	5	10	3	0	0	8	4	0	1	4	0	4	0	3	0	4	0
gene_2029277	Protists	Stramenopiles	Saprolegnia	1	4	12	3	7	0	0	0	2	2	2	0	2	1	0	2	0
gene_2032414	Bacteria	Actinobacteria	Candidatus Aquiluna	15	4	5	2	6	1	7	0	1	2	4	2	2	1	0	0	2
gene_2033127	Bacteria	Bacteroidetes	Myroides	0	0	0	2	10	1	0	0	9	2	0	6	0	4	0	0	0
gene_20333	Bacteria	Spirochaetes	Leptospira	0	0	0	0	0	0	0	0	0	0	0	0	0	0	0	0	0
gene_2033703	Bacteria	Oligoflexia	Bdellovibrio	0	0	0	0	2	0	4	0	6	0	0	0	2	0	6	0	0
gene_2034528	Bacteria	Bacteroidetes	Fluviicola	8	9	2	0	0	0	0	0	0	0	0	1	1	1	1	2	0
gene_20359	Bacteria	Betaproteobacteria	Pandoraea	169	195	176	39	30	79	92	39	35	36	39	16	42	11	8	14	8
gene_203628	Bacteria	Deltaproteobacteria	Haliangium	4	0	3	2	0	63	71	41	0	0	0	0	0	0	0	0	1
gene_2036304	Bacteria	Bacteroidetes	Panacibacter	0	1	0	0	0	0	0	0	1	1	4	0	0	0	0	0	0
gene_2038068	Bacteria	Verrucomicrobia	Akkermansia	1	4	6	0	0	0	0	0	2	0	0	0	0	0	0	0	2
gene_2038238	Bacteria	Actinobacteria	Actinomadura	22	33	19	10	11	18	32	7	2	11	7	2	0	4	2	3	2
gene_2038966	Bacteria	Betaproteobacteria	Polynucleobacter	2	4	5	0	0	1	1	0	0	2	2	0	0	0	0	0	0
gene_2039362	Animals	Mollusks	Pomacea	0	0	0	19	0	0	0	0	4	9	2	5	0	2	3	6	0
gene_2039422	Plants	Eudicots	Sesamum	0	0	0	2	4	0	0	0	2	2	0	1	2	0	4	0	4
gene_2039466	Bacteria	Chlamydiae	Waddlia	0	0	0	0	2	6	6	0	0	0	2	0	0	0	0	0	0
gene_2040421	Bacteria	Alphaproteobacteria	Blastomonas	9	25	12	9	10	20	21	5	5	1	4	0	11	3	0	1	0
gene_2042384	Bacteria	Bacteroidetes	Chryseolinea	2	0	2	0	0	4	0	0	6	3	3	3	5	1	0	1	2
gene_2042723	Bacteria	Alphaproteobacteria	Sphingorhabdus	4	4	2	3	1	2	7	2	0	0	2	0	6	3	0	4	0
gene_2043997	Plants	Green algae	Coccomyxa	0	0	4	2	8	0	0	0	2	0	6	2	2	0	0	0	2
gene_2044267	Bacteria	Gammaproteobacteria - Others	Acinetobacter	0	0	0	0	1	0	0	0	20	0	0	0	0	0	0	0	0
gene_2045107	Bacteria	Acidobacteria	Luteitalea	14	2	0	0	0	2	2	0	0	0	0	0	0	0	0	0	0
gene_2046204	Bacteria	Alphaproteobacteria	Labrys	8	0	9	18	2	16	7	0	4	13	11	11	17	12	3	8	10
gene_2046257	Bacteria	Alphaproteobacteria	Luteovulum	27	26	36	7	1	22	10	17	2	22	7	9	5	0	18	5	11
gene_2046872	Bacteria	Deltaproteobacteria	Sorangium	1	2	0	2	4	1	0	0	2	0	0	0	0	0	0	0	0
gene_2047175	Fungi	Ascomycetes	Schizosaccharomyces	0	0	0	1	2	0	0	0	3	0	4	9	0	1	2	0	0
gene_2047331	Bacteria	Bacteroidetes	Flavisolibacter	10	16	12	0	0	0	0	0	0	0	1	0	0	0	0	0	0
gene_2047415	Plants	Eudicots	Ziziphus	0	0	0	0	0	0	0	0	0	2	0	0	2	0	0	0	0
gene_2048137	Bacteria	Chlamydiae	Chlamydia	0	0	0	0	0	0	2	0	0	2	0	0	0	0	0	0	0
gene_2048213	Bacteria	Betaproteobacteria	Polynucleobacter	4	0	1	2	0	0	4	0	4	0	0	4	0	0	0	0	0
gene_2050335	Bacteria	Actinobacteria	Frankia	1	4	0	0	0	2	0	0	0	1	0	0	0	0	0	0	0
gene_2050679	Animals	Vertebrates	Scleropages	0	0	0	0	0	0	0	0	0	2	3	0	0	0	0	0	0
gene_205070	Bacteria	Bacteroidetes	Emticicia	3	2	0	0	0	0	1	0	1	0	2	1	0	0	0	3	0
gene_2051348	Bacteria	Betaproteobacteria	Hydrogenophaga	2	0	0	1	0	0	2	2	4	0	0	0	0	0	2	0	0
gene_2052200	Bacteria	Bacteroidetes	Fluviicola	5	0	0	0	0	2	0	10	0	0	0	0	0	5	0	0	0
gene_205572	Bacteria	Alphaproteobacteria	Brevundimonas	1	0	1	6	1	5	2	0	1	3	0	0	0	1	0	0	0
gene_2056062	Bacteria	Deltaproteobacteria	Sandaracinus	0	0	0	0	0	56	91	18	0	0	0	0	0	0	0	0	0
gene_205628	Bacteria	Actinobacteria	Ilumatobacter	2	31	14	2	6	8	10	6	0	2	2	2	5	0	0	0	0
gene_2056834	Bacteria	Deltaproteobacteria	Sorangium	0	0	0	1	0	0	2	0	2	2	2	0	0	0	2	0	0
gene_2056987	Plants	Green algae	Volvox	0	4	1	0	0	0	0	0	0	0	0	0	2	0	0	0	0
gene_2057939	Bacteria	Cyanobacteria	Cyanobium	3	2	6	3	6	44	54	8	2	4	5	2	9	1	6	4	7
gene_2058175	Plants	Green algae	Chlamydomonas	0	0	0	2	0	4	0	0	2	2	0	2	4	5	6	1	0
gene_2059385	Animals	Arthropods	Cimex	0	0	2	0	0	0	0	0	0	0	0	10	0	0	6	0	0
gene_2060552	Bacteria	Actinobacteria	Candidatus Planktophila	46	51	62	5	4	66	37	22	9	17	2	29	5	7	1	1	1
gene_2061974	Bacteria	Gammaproteobacteria - Others	Methylomonas	25	17	17	1	0	45	46	3	2	3	5	2	0	5	0	6	6
gene_2062259	Bacteria	Alphaproteobacteria	Sphingosinithalassobacter	0	0	0	0	0	0	0	0	0	0	0	0	0	0	0	0	0
gene_2063799	Protists	Amoebozoa	Dictyostelium	0	1	0	0	1	0	0	0	2	4	2	2	0	1	0	0	0
gene_2064177	Bacteria	Alphaproteobacteria	Sphingosinithalassobacter	0	1	0	0	0	4	0	1	0	0	0	0	0	0	0	0	0
gene_2065867	Bacteria	Alphaproteobacteria	Candidatus Endolissoclinum	0	4	0	0	0	4	0	0	0	1	0	0	2	0	0	0	0
gene_2066746	Bacteria	Actinobacteria	Ilumatobacter	25	49	35	4	3	10	18	6	1	2	10	2	2	2	0	0	0
gene_2066820	Bacteria	Betaproteobacteria	[Polyangium] brachysporum	39	41	11	11	2	9	38	0	9	28	4	4	13	9	7	7	15
gene_2067080	Bacteria	Cyanobacteria	Microcystis	114	103	80	65	83	66	80	29	39	67	90	146	60	44	80	126	100
gene_2067134	Bacteria	Alphaproteobacteria	Niveispirillum	0	0	2	9	0	3	2	2	0	3	4	2	6	0	0	2	0
gene_2067461	Bacteria	Cyanobacteria	Microcystis	51	52	53	15	32	21	36	29	16	17	31	58	37	14	35	24	10
gene_2068650	Bacteria	Cyanobacteria	Anabaena	8	8	7	1	4	6	21	4	4	1	2	14	8	4	11	11	3
gene_2068684	Bacteria	Calditrichaeota	Caldithrix	6	13	6	1	0	19	11	2	0	0	0	6	2	0	0	0	1
gene_2069078	Bacteria	Alphaproteobacteria	Nitrobacter	1	0	0	2	0	0	2	4	3	0	1	0	0	0	0	0	0
gene_2069511	Bacteria	Bacteroidetes	Arachidicoccus	3	8	8	2	4	0	1	9	6	11	7	28	5	4	2	0	2
gene_2069917	Plants	Green algae	Auxenochlorella	0	0	1	0	2	2	1	0	2	0	6	0	0	4	0	4	2
gene_2070538	Bacteria	Alphaproteobacteria	Granulibacter	8	11	11	2	1	6	5	0	1	4	9	4	3	5	2	0	0
gene_2071981	Plants	Eudicots	Theobroma	0	0	0	0	0	0	0	0	0	0	0	0	0	0	0	0	0
gene_207237	Bacteria	Gemmatimonadetes	Gemmatimonas	167	124	59	15	11	21	26	5	5	15	14	5	15	8	3	16	3
gene_2072563	Bacteria	Cyanobacteria	Cyanobium	21	17	43	29	35	175	93	65	15	16	24	12	26	20	38	36	40
gene_2073574	Protists	Stramenopiles	Aureococcus	0	0	2	0	4	2	0	0	0	0	0	0	0	0	0	0	0
gene_2074480	Bacteria	Actinobacteria	Candidatus Planktophila	19	60	48	6	15	45	32	12	15	24	21	13	19	15	0	7	2
gene_2074667	Bacteria	Alphaproteobacteria	Granulibacter	0	4	4	0	0	1	1	0	6	1	0	6	0	0	0	0	0
gene_2075563	Bacteria	Cyanobacteria	Cyanobium	1	3	2	0	1	22	6	3	1	0	0	0	2	1	0	1	2
gene_2076451	Bacteria	Bacteroidetes	Fluviicola	65	29	31	4	0	1	0	0	0	0	0	7	0	0	0	0	0
gene_2076631	Bacteria	Cyanobacteria	Microcystis	229	197	103	117	59	115	99	49	35	54	85	22	48	65	153	135	111
gene_2078737	Bacteria	Cyanobacteria	Microcystis	92	67	54	95	33	31	47	36	13	31	76	72	18	26	139	86	63
gene_2079228	Bacteria	Bacteroidetes	Flavisolibacter	5	8	11	2	0	10	13	5	4	2	3	1	2	1	2	0	2
gene_2080597	Bacteria	Betaproteobacteria	Simplicispira	4	10	2	7	7	6	14	6	11	18	7	1	11	15	0	7	1
gene_2082843	Bacteria	Betaproteobacteria	Acidovorax	8	10	18	4	0	6	3	1	3	0	0	0	2	0	0	2	0
gene_2083037	Bacteria	Bacteroidetes	Panacibacter	4	1	3	0	0	0	0	2	1	2	6	2	0	9	2	0	0
gene_2084468	Bacteria	Betaproteobacteria	Massilia	0	0	0	0	0	0	0	0	0	0	0	0	0	0	0	0	0
gene_2087538	Bacteria	Bacteroidetes	Haliscomenobacter	0	0	0	0	0	0	0	0	2	1	0	0	1	0	0	0	0
gene_2087754	Bacteria	Gammaproteobacteria - Others	Rheinheimera	4	9	7	6	5	16	22	13	8	2	2	1	0	18	8	1	0
gene_2088185	Plants	Green algae	Auxenochlorella	0	0	1	0	0	2	1	0	0	2	2	0	0	0	0	4	0
gene_2089399	Bacteria	Chloroflexi	Roseiflexus	13	23	17	43	19	133	67	40	18	42	36	37	39	15	4	12	8
gene_2090192	Bacteria	Bacteroidetes	Arachidicoccus	0	0	0	0	0	0	1	0	0	0	0	4	0	0	0	3	0
gene_2090653	Bacteria	Betaproteobacteria	Methylotenera	23	22	22	0	0	0	2	0	0	0	0	0	0	0	0	0	0
gene_2092184	Bacteria	Betaproteobacteria	Herbaspirillum	14	15	4	4	2	15	2	14	10	8	1	19	13	1	13	3	2
gene_2092365	Plants	Red algae	Chondrus	0	0	4	0	0	0	0	0	0	1	4	2	0	0	2	0	0
gene_2092788	Bacteria	Bacteroidetes	Panacibacter	8	3	4	4	7	1	2	3	3	6	3	27	5	10	0	3	2
gene_209355	Bacteria	Cyanobacteria	Anabaena	84	48	64	121	46	75	30	25	38	53	66	59	11	14	134	170	86
gene_209463	Bacteria	Betaproteobacteria	Limnohabitans	15	15	23	8	4	12	18	6	12	25	5	3	10	9	3	8	0
gene_2095348	Animals	Arthropods	Dendroctonus	0	2	5	4	1	0	0	0	6	2	1	0	2	2	0	0	2
gene_2095714	Bacteria	Cyanobacteria	Cyanobium	6	25	13	2	4	89	70	26	15	20	10	9	18	6	15	22	16
gene_2096694	Bacteria	Bacteroidetes	Panacibacter	76	101	85	4	11	19	10	0	14	16	16	32	21	18	3	8	6
gene_2096928	Bacteria	Alphaproteobacteria	Haematospirillum	0	2	0	4	0	4	2	0	2	0	1	0	4	1	0	0	0
gene_2097731	Bacteria	Alphaproteobacteria	Tsuneonella	0	2	2	4	0	0	5	0	1	0	0	0	5	1	0	2	0
gene_2098321	Plants	Green algae	Volvox	0	2	0	0	0	0	0	0	0	0	0	0	0	0	3	0	0
gene_2098670	Bacteria	Alphaproteobacteria	Roseomonas	28	29	20	6	3	50	15	11	9	20	21	6	19	10	7	2	4
gene_2099600	Plants	Eudicots	Populus	2	0	1	0	0	0	0	0	0	0	0	0	0	0	0	0	1
gene_2099658	Bacteria	Alphaproteobacteria	Nitrospirillum	0	2	0	0	2	3	2	0	3	4	3	0	1	1	0	2	0
gene_2100226	Bacteria	Bacteroidetes	Saprospira	0	0	0	0	0	3	4	0	0	2	10	0	2	0	0	0	0
gene_2102183	Bacteria	Betaproteobacteria	Sideroxydans	0	0	6	0	0	0	0	0	0	4	0	0	0	2	0	2	0
gene_2102262	Bacteria	Betaproteobacteria	Burkholderiales bacterium GJ-E10	1	2	7	4	6	2	3	0	2	16	9	0	0	0	0	2	0
gene_2102852	Bacteria	Bacteroidetes	Owenweeksia	5	6	6	0	0	5	0	0	0	0	0	2	2	0	0	1	0
gene_2102862	Bacteria	Alphaproteobacteria	Niveispirillum	0	2	0	3	6	19	16	4	2	13	2	2	12	0	0	0	7
gene_2103796	Bacteria	Actinobacteria	Candidatus Nanopelagicus	3	3	1	6	0	10	11	0	6	5	5	9	4	1	0	0	0
gene_210591	Bacteria	Betaproteobacteria	Alicycliphilus	3	2	2	5	2	3	0	10	1	2	4	3	9	3	2	0	1
gene_2105919	Bacteria	Planctomycetes	Gemmata	1	0	0	1	3	0	0	0	2	0	1	0	0	1	0	0	0
gene_2105967	Bacteria	Verrucomicrobia	Opitutus	105	134	84	4	1	57	43	29	0	0	2	0	0	0	0	0	0
gene_2106651	Bacteria	Bacteroidetes	Chryseolinea	2	8	2	8	4	10	2	0	0	3	1	6	8	0	11	2	0
gene_2106724	Bacteria	Verrucomicrobia	Coraliomargarita	9	23	17	6	7	0	0	0	7	3	11	2	5	1	0	2	0
gene_2106759	Protists	Stramenopiles	Thalassiosira	10	3	0	0	2	0	0	0	0	4	0	0	4	2	0	0	0
gene_2106952	Animals	Hemichordates	Saccoglossus	0	1	0	0	0	0	0	0	0	0	0	2	0	0	0	0	0
gene_2107547	Bacteria	Gammaproteobacteria - Others	Acinetobacter	0	0	0	0	0	1	0	4	0	0	0	0	0	0	0	0	0
gene_2108848	Bacteria	Bacteroidetes	Haliscomenobacter	0	0	1	0	0	3	2	3	8	0	0	4	2	0	0	0	0
gene_2112715	Bacteria	Alphaproteobacteria	Brevundimonas	6	4	5	8	4	7	6	0	2	10	4	0	9	9	1	0	2
gene_2114668	Bacteria	Spirochaetes	Leptospira	4	0	2	5	3	0	0	0	0	0	1	0	3	2	0	0	0
gene_2115148	Bacteria	Cyanobacteria	Cyanobium	8	3	7	1	1	27	20	1	1	0	7	0	4	1	5	4	7
gene_2116045	Animals	Cnidarians	Hydra	2	6	4	3	6	0	0	0	0	37	0	0	0	4	6	0	0
gene_2116156	Bacteria	Bacteroidetes	Haliscomenobacter	0	4	0	7	7	4	4	5	6	5	13	15	10	7	3	0	0
gene_2116240	Protists	Alveolates	Cryptosporidium	0	2	1	2	2	0	0	0	1	0	0	1	0	0	0	0	0
gene_2116602	Bacteria	Oligoflexia	Bdellovibrio	0	0	0	0	0	2	2	0	0	0	0	0	0	0	0	0	0
gene_211668	Bacteria	Alphaproteobacteria	Brevundimonas	134	147	78	254	78	436	394	172	299	320	303	73	265	196	88	82	18
gene_2117043	Bacteria	Bacteroidetes	Fluviicola	0	5	1	4	4	0	2	0	0	11	0	0	1	2	0	0	0
gene_2117273	Bacteria	Bacteroidetes	Fluviicola	4	6	3	2	0	4	0	0	1	1	0	4	0	2	0	0	0
gene_2118188	Bacteria	Betaproteobacteria	Limnohabitans	44	70	54	7	9	35	26	5	12	25	9	16	28	9	13	5	0
gene_2119185	Bacteria	Alphaproteobacteria	Granulibacter	8	5	5	4	6	7	5	1	1	8	3	9	4	3	2	1	0
gene_2119443	Bacteria	Bacteroidetes	Aquirufa	183	162	146	13	6	3	0	0	9	21	8	13	0	8	2	2	4
gene_2120017	Bacteria	Firmicutes - Clostridia	Moorella	84	72	89	32	18	75	62	35	14	38	63	14	35	11	7	13	4
gene_2121555	Bacteria	Betaproteobacteria	Ferrovum	0	3	1	0	0	10	4	4	0	1	0	0	2	0	0	0	0
gene_2121868	Bacteria	Oligoflexia	Bdellovibrio	0	2	2	5	2	2	5	8	0	0	6	0	0	2	0	0	0
gene_2123156	Bacteria	Betaproteobacteria	Rubrivivax	2	0	1	0	2	4	5	6	3	4	1	0	0	1	2	4	0
gene_2123367	Bacteria	Actinobacteria	Kineococcus	19	21	18	9	12	47	19	7	11	15	17	24	11	0	2	0	0
gene_2123465	Bacteria	Actinobacteria	Ilumatobacter	0	4	12	1	0	6	2	0	0	0	0	0	0	1	0	0	0
gene_2125317	Bacteria	Acidobacteria	Paludibaculum	2	1	0	2	4	8	7	0	3	4	0	0	3	0	0	0	1
gene_2125625	Bacteria	Chloroflexi	Roseiflexus	10	2	0	8	2	4	4	6	5	10	4	2	2	0	0	6	0
gene_2126501	Protists	Stramenopiles	Phytophthora	0	0	0	0	2	0	0	0	1	10	0	4	0	2	1	4	0
gene_2126888	Bacteria	Verrucomicrobia	Methylacidiphilum	7	6	2	0	11	0	0	0	18	1	9	4	4	4	0	4	0
gene_2127077	Bacteria	Bacteroidetes	Fluviicola	4	4	0	0	5	7	4	2	11	8	0	6	0	4	3	5	7
gene_2127369	Bacteria	Chlorobi	Ignavibacterium	18	16	19	0	0	19	20	2	2	4	9	2	0	0	0	0	0
gene_2128395	Bacteria	Bacteroidetes	Sphingobacteriaceae bacterium GW460-11-11-14-LB5	5	1	6	0	2	2	0	6	4	8	12	10	1	0	7	0	6
gene_2128556	Bacteria	Cyanobacteria	Microcystis	125	82	79	99	44	74	66	28	19	55	59	61	68	38	69	45	60
gene_2128936	Bacteria	Cyanobacteria	Microcystis	161	144	92	77	80	106	112	71	53	86	96	91	114	82	124	160	129
gene_2129060	Bacteria	Chlorobi	Ignavibacterium	18	13	4	0	2	15	9	2	0	2	0	0	0	0	0	0	0
gene_2130178	Bacteria	Bacteroidetes	Croceibacter	12	2	0	9	2	2	0	0	0	2	0	0	0	1	0	4	0
gene_2132563	Bacteria	Betaproteobacteria	Ottowia	7	11	7	4	0	5	1	0	6	0	2	0	1	0	2	0	0
gene_213440	Bacteria	Chlorobi	Ignavibacterium	1	3	9	7	0	10	2	2	0	4	3	0	2	1	0	6	0
gene_2134942	Protists	Alveolates	Toxoplasma	0	1	0	6	10	0	0	0	4	6	2	4	0	1	3	0	4
gene_2135759	Bacteria	Planctomycetes	Urbifossiella	15	27	46	15	46	6	12	4	10	54	57	12	10	7	10	9	4
gene_2135946	Bacteria	Actinobacteria	Streptomyces	0	0	4	0	4	4	2	0	0	0	0	0	0	0	0	0	0
gene_2137138	Bacteria	Gammaproteobacteria - Others	Stenotrophomonas	32	43	39	69	7	107	95	33	20	43	53	32	58	14	39	32	12
gene_2137769	Protists	Stramenopiles	Saprolegnia	0	0	0	2	4	0	0	2	2	0	0	0	4	0	0	0	0
gene_214253	Protists	Stramenopiles	Phytophthora	0	0	2	4	0	0	0	0	0	2	4	4	0	0	0	0	0
gene_2144961	Bacteria	Actinobacteria	Ilumatobacter	12	27	22	3	3	11	6	2	1	1	5	1	3	1	1	3	0
gene_2145002	Bacteria	Bacteroidetes	Sphingobacteriaceae bacterium GW460-11-11-14-LB5	3	8	13	0	2	29	40	14	0	2	0	0	2	0	0	0	0
gene_2145235	Bacteria	Betaproteobacteria	Limnohabitans	22	19	7	3	2	9	9	5	10	7	9	2	13	14	3	0	0
gene_2145359	Bacteria	Bacteroidetes	Sphingobacteriaceae bacterium GW460-11-11-14-LB5	9	4	6	0	0	10	8	0	3	2	0	0	0	2	0	0	0
gene_2147027	Plants	Green algae	Chlamydomonas	0	0	0	0	0	0	0	0	2	0	0	2	0	0	0	2	0
gene_2148083	Bacteria	Betaproteobacteria	Ramlibacter	11	8	14	2	0	6	6	5	4	6	0	0	3	1	6	3	0
gene_2148768	Bacteria	Actinobacteria	Actinomarinicola	77	81	71	2	4	61	48	8	1	1	12	9	1	2	0	2	1
gene_2149124	Bacteria	Cyanobacteria	Cyanobium	5	15	4	2	8	50	30	17	0	4	6	0	5	3	3	10	5
gene_2150063	Bacteria	Cyanobacteria	Microcystis	200	185	140	131	100	115	130	38	44	72	125	157	78	91	165	163	139
gene_2150823	Bacteria	Gammaproteobacteria - Others	Entomomonas	1	5	1	0	0	5	3	1	1	0	0	0	2	0	0	0	2
gene_2151360	Bacteria	Gammaproteobacteria - Others	Pseudolysobacter	6	4	3	0	0	7	8	1	3	0	0	2	1	1	0	2	0
gene_215361	Bacteria	Alphaproteobacteria	Hirschia	7	2	2	8	13	6	13	0	8	0	5	0	2	4	1	1	0
gene_2155380	Bacteria	Actinobacteria	Rhodoluna	0	2	2	2	0	4	1	2	0	0	4	1	1	0	0	1	0
gene_2155409	Bacteria	Alphaproteobacteria	Luteovulum	8	10	12	5	2	11	7	7	3	8	7	0	2	0	0	7	1
gene_2155995	Plants	Eudicots	Eucalyptus	0	0	0	0	2	1	2	0	5	0	1	8	0	0	0	0	2
gene_2156178	Plants	Eudicots	Populus	0	0	0	0	2	0	0	0	0	0	4	0	0	0	0	4	0
gene_2156224	Bacteria	Bacteroidetes	Fluviicola	2	0	4	4	2	0	0	0	4	2	4	4	2	0	4	0	0
gene_2156338	Bacteria	Actinobacteria	Actinomarinicola	4	2	5	1	2	5	6	2	1	2	0	0	2	0	0	2	0
gene_215655	Bacteria	Bacteroidetes	Pseudopedobacter	0	0	0	1	0	2	0	0	0	0	4	2	0	0	0	0	0
gene_2157392	Bacteria	Alphaproteobacteria	Tabrizicola	80	46	54	4	4	47	35	30	24	7	8	0	18	5	25	25	2
gene_2157435	Bacteria	Bacteroidetes	Fluviicola	4	2	0	2	0	0	0	0	2	0	1	0	0	0	0	0	0
gene_2157910	Bacteria	Bacteroidetes	Niastella	0	0	1	2	0	0	0	0	1	1	0	2	1	0	0	0	0
gene_2158370	Bacteria	Bacteroidetes	Chryseolinea	4	3	3	1	3	3	0	10	0	3	2	9	4	3	0	0	0
gene_216002	Bacteria	Verrucomicrobia	Roseimicrobium	0	2	2	0	0	0	0	0	0	3	2	0	1	0	1	2	0
gene_2160230	Bacteria	Betaproteobacteria	Schlegelella	24	19	26	39	15	63	123	23	60	56	33	23	77	34	14	27	9
gene_2160633	Bacteria	Verrucomicrobia	Candidatus Xiphinematobacter	0	0	0	0	0	2	8	3	0	0	0	0	0	0	0	0	0
gene_2162048	Bacteria	Bacteroidetes	Rufibacter	0	0	0	0	0	0	1	0	0	0	0	0	0	0	0	0	1
gene_216248	Bacteria	Actinobacteria	Streptosporangium	0	1	1	2	1	1	8	0	2	0	0	0	0	0	0	0	0
gene_2162675	Protists	Alveolates	Tetrahymena	0	0	0	0	0	0	0	0	0	3	0	0	0	0	0	0	0
gene_2163099	Protists	Alveolates	Toxoplasma	0	0	0	0	0	0	0	0	0	0	0	1	0	0	0	0	0
gene_2163800	Bacteria	Verrucomicrobia	Candidatus Xiphinematobacter	6	16	10	5	13	6	4	2	2	0	4	6	7	2	4	7	9
gene_2164052	Bacteria	Alphaproteobacteria	endosymbiont of Acanthamoeba sp. UWC8	0	0	0	0	0	0	0	0	1	0	4	0	0	4	0	0	2
gene_2164541	Bacteria	Betaproteobacteria	Schlegelella	13	6	13	1	1	3	2	4	1	3	2	0	3	2	0	2	1
gene_2168250	Plants	Mosses	Physcomitrium	0	0	0	6	1	0	0	0	1	0	2	4	6	2	2	14	9
gene_2168429	Bacteria	Bacteroidetes	Pseudobacter	9	14	12	0	2	0	1	6	0	4	7	6	3	1	0	0	1
gene_2169758	Animals	Arthropods	Bombyx	0	0	2	0	1	0	0	0	4	0	0	0	2	1	2	0	0
gene_2171716	Protists	Alveolates	Babesia	12	7	8	8	26	0	0	0	15	15	12	8	2	8	4	4	1
gene_2172683	Bacteria	Betaproteobacteria	Rhizobacter	2	10	8	6	5	6	2	0	5	7	5	2	5	0	2	4	2
gene_2173358	Protists	Amoebozoa	Cavenderia	0	0	0	0	0	0	0	0	3	2	8	1	0	0	2	0	4
gene_2174132	Bacteria	Bacteroidetes	Owenweeksia	4	0	0	3	0	2	0	6	0	0	4	2	0	2	0	1	0
gene_2174618	Bacteria	Cyanobacteria	Cyanobium	2	1	2	0	1	21	25	2	1	1	5	2	2	2	2	11	4
gene_2175006	Bacteria	Deltaproteobacteria	Sandaracinus	0	0	0	0	6	0	0	0	0	4	0	0	0	0	0	0	0
gene_2178248	Bacteria	Actinobacteria	Actinomarinicola	5	6	11	0	1	7	2	0	2	0	1	0	0	0	0	0	0
gene_2179156	Bacteria	Actinobacteria	Baekduia	10	34	37	2	0	19	12	2	0	10	7	0	0	2	0	0	0
gene_2179356	Bacteria	Alphaproteobacteria	Hyphomonadaceae bacterium UKL13-1	0	4	2	16	0	3	5	1	1	3	4	9	10	3	0	0	1
gene_2179521	Bacteria	Alphaproteobacteria	Ruegeria	0	0	0	0	0	0	0	2	0	0	7	0	0	0	0	0	0
gene_2180255	Bacteria	Betaproteobacteria	Methylibium	6	11	4	23	12	30	57	25	30	28	17	2	16	23	8	18	0
gene_2180576	Bacteria	Alphaproteobacteria	Hyphomonadaceae bacterium UKL13-1	16	27	18	50	23	39	27	23	69	29	53	55	35	21	15	48	15
gene_218061	Bacteria	Alphaproteobacteria	Ferrovibrio	53	57	49	28	7	109	61	25	17	53	70	6	68	20	13	13	19
gene_2180721	Bacteria	Bacteroidetes	Rhodocytophaga	0	0	1	13	33	38	32	21	65	15	28	37	22	21	4	12	2
gene_2181332	Bacteria	Other	Candidatus Babela	0	0	0	0	4	4	4	0	5	0	0	1	3	2	2	0	0
gene_2181382	Bacteria	Betaproteobacteria	Limnohabitans	4	3	4	6	1	0	6	0	9	2	0	0	0	0	0	0	0
gene_2181386	Bacteria	Actinobacteria	Ilumatobacter	3	3	10	0	0	1	2	2	0	0	0	1	0	1	0	0	2
gene_218146	Bacteria	Bacteroidetes	Flavisolibacter	16	20	50	10	8	31	19	5	19	17	24	19	5	2	6	8	2
gene_2181542	Bacteria	Bacteroidetes	Pseudopedobacter	1	2	0	6	0	0	0	0	0	0	0	1	0	0	0	0	2
gene_2181800	Bacteria	Betaproteobacteria	Rubrivivax	14	18	4	33	21	49	54	23	89	105	57	20	66	28	11	27	11
gene_2184474	Bacteria	Verrucomicrobia	Candidatus Xiphinematobacter	0	0	0	0	2	0	0	0	10	6	2	0	4	0	0	0	0
gene_2185367	Bacteria	Betaproteobacteria	beta proteobacterium CB	1	3	6	1	0	5	5	0	6	0	0	4	1	1	0	0	0
gene_2185881	Bacteria	Betaproteobacteria	Polynucleobacter	16	8	6	8	2	10	18	0	0	8	23	0	13	4	0	2	0
gene_2186282	Bacteria	Actinobacteria	Candidatus Planktophila	34	45	63	20	8	44	51	23	26	21	26	16	8	8	3	2	0
gene_2186518	Bacteria	Bacteroidetes	Fluviicola	2	0	0	0	3	0	0	0	1	0	0	0	0	2	0	0	0
gene_2188600	Bacteria	Cyanobacteria	Dactylococcopsis	0	0	0	0	0	0	2	0	0	2	0	0	0	0	0	0	0
gene_2188979	Plants	Green algae	Chlamydomonas	0	3	0	0	0	0	0	4	0	0	0	2	0	0	6	0	2
gene_2191258	Bacteria	Bacteroidetes	Fluviicola	17	2	2	11	4	31	40	20	0	12	2	3	1	0	4	1	8
gene_2191749	Plants	Ferns	Selaginella	0	0	0	2	0	0	0	0	10	6	2	9	0	0	2	0	0
gene_2192668	Bacteria	Alphaproteobacteria	Granulibacter	29	15	23	2	0	4	18	10	6	1	4	0	0	2	0	1	0
gene_2193287	Protists	Stramenopiles	Saprolegnia	0	0	0	0	0	0	0	0	4	0	0	0	0	2	0	0	0
gene_2195456	Bacteria	Alphaproteobacteria	Roseomonas	7	9	11	5	1	7	4	1	3	1	0	0	1	2	0	2	0
gene_2195553	Bacteria	Betaproteobacteria	Ramlibacter	7	30	6	0	2	6	3	2	2	0	1	0	0	1	2	0	0
gene_2196316	Bacteria	Firmicutes - Clostridia	Syntrophothermus	1	0	4	5	10	0	0	0	5	1	4	0	2	5	0	2	0
gene_2196328	Bacteria	Gammaproteobacteria - Others	Rheinheimera	4	2	4	0	0	0	0	2	0	0	0	0	0	0	0	0	0
gene_2196573	Bacteria	Betaproteobacteria	Paucibacter	9	10	11	17	15	25	58	21	61	32	14	1	23	28	3	9	4
gene_2197409	Bacteria	Bacteroidetes	Lutibacter	0	0	0	0	0	6	3	2	0	0	0	0	0	0	0	0	0
gene_2197572	Bacteria	Bacteroidetes	Solitalea	0	6	17	1	5	2	6	4	6	2	0	8	2	2	3	6	0
gene_2198230	Bacteria	Deltaproteobacteria	Haliangium	6	0	0	2	0	0	0	0	4	0	0	2	0	0	2	0	0
gene_2200705	Bacteria	Alphaproteobacteria	Roseomonas	10	6	17	2	2	7	7	4	4	3	8	1	1	0	2	0	0
gene_2200792	Bacteria	Actinobacteria	Ilumatobacter	4	2	2	0	0	3	5	0	2	0	0	0	2	1	0	0	0
gene_2202464	Bacteria	Planctomycetes	Poriferisphaera	0	0	0	0	0	1	1	4	2	0	0	0	0	0	0	0	0
gene_2203657	Bacteria	Planctomycetes	Urbifossiella	23	5	25	8	11	5	3	4	0	12	6	2	2	3	2	0	3
gene_2204131	Bacteria	Bacteroidetes	Muricauda	4	7	1	0	0	4	4	0	1	0	0	0	1	0	0	0	0
gene_2204855	Bacteria	Betaproteobacteria	Ramlibacter	31	20	32	3	2	5	17	2	3	13	0	4	1	4	0	2	0
gene_2205766	Bacteria	Betaproteobacteria	Limnohabitans	12	18	29	5	2	11	11	4	5	13	9	14	7	9	3	4	1
gene_2206534	Bacteria	Bacteroidetes	Arachidicoccus	7	6	5	2	9	0	4	0	8	8	4	30	9	8	0	4	3
gene_2207782	Bacteria	Planctomycetes	Poriferisphaera	2	0	2	0	3	0	6	3	3	2	0	0	0	0	0	0	0
gene_2208694	Bacteria	Alphaproteobacteria	Phenylobacterium	71	131	111	165	66	170	155	34	89	108	169	46	128	92	53	56	13
gene_2208991	Bacteria	Bacteroidetes	Saprospira	0	0	0	2	0	8	5	0	0	3	2	2	0	0	0	0	0
gene_2209347	Bacteria	Betaproteobacteria	Rubrivivax	174	207	134	46	47	62	68	9	38	111	99	36	73	37	39	22	16
gene_220992	Animals	Arthropods	Dermatophagoides	0	0	2	0	0	0	0	0	2	0	0	0	0	0	0	0	0
gene_2210807	Bacteria	Betaproteobacteria	Aquabacterium	0	0	0	0	2	0	0	0	0	2	3	0	0	0	2	0	0
gene_2211636	Bacteria	Cyanobacteria	Tolypothrix	0	0	2	1	3	3	4	0	0	2	5	1	5	1	1	3	2
gene_2211811	Bacteria	Cyanobacteria	Microcystis	200	179	118	141	128	99	101	53	33	69	94	69	81	60	110	120	110
gene_2212037	Bacteria	Betaproteobacteria	Diaphorobacter	1	1	6	0	0	0	3	6	1	0	0	0	0	1	0	0	0
gene_2212590	Bacteria	Cyanobacteria	Microcystis	457	391	319	493	532	328	440	164	185	294	241	880	439	207	877	1378	1072
gene_2212988	Bacteria	Betaproteobacteria	Paucibacter	10	21	12	8	4	23	19	2	6	8	6	0	10	2	5	7	10
gene_221310	Fungi	Basidiomycetes	Schizophyllum	0	0	0	3	2	0	0	0	6	0	2	11	0	0	0	4	0
gene_221311	Fungi	Basidiomycetes	Malassezia	0	0	0	0	3	0	0	0	2	0	2	3	0	0	0	2	0
gene_221313	Protists	Alveolates	Plasmodium	0	1	1	2	5	0	0	0	3	0	0	4	2	6	0	0	0
gene_2213284	Bacteria	Betaproteobacteria	Polaromonas	7	4	4	6	0	6	5	6	2	0	0	0	2	0	0	0	0
gene_2213508	Protists	Amoebozoa	Dictyostelium	0	0	0	0	0	0	0	0	2	0	0	0	2	0	0	0	1
gene_2214381	Bacteria	Gammaproteobacteria - Others	Acinetobacter	0	0	0	2	0	0	0	1	63	0	0	0	0	0	0	0	0
gene_2214689	Bacteria	Betaproteobacteria	Noviherbaspirillum	13	8	4	0	2	8	8	2	9	17	0	31	12	1	0	0	0
gene_2216903	Bacteria	Bacteroidetes	Mucilaginibacter	12	21	26	3	0	51	42	10	0	3	2	2	1	0	0	3	0
gene_2217671	Bacteria	Betaproteobacteria	Noviherbaspirillum	2	7	3	2	0	1	0	0	12	0	0	2	3	0	0	0	0
gene_2217980	Bacteria	Bacteroidetes	Apibacter	1	2	0	0	0	0	0	0	5	3	1	0	4	0	2	0	1
gene_2218351	Bacteria	Bacteroidetes	Myroides	4	0	4	3	0	4	1	3	7	1	0	4	3	0	0	1	2
gene_222190	Bacteria	Cyanobacteria	Microcystis	8296	5548	5140	6529	5122	4951	5727	2542	2603	3399	5025	9184	4864	3848	6664	8156	6639
gene_2222533	Bacteria	Actinobacteria	Candidatus Nanopelagicus	0	5	8	0	2	2	8	1	0	0	6	0	0	1	0	4	2
gene_2223057	Bacteria	Actinobacteria	Candidatus Nanopelagicus	18	41	29	12	20	40	15	20	20	6	22	43	12	6	3	4	2
gene_2223685	Bacteria	Gammaproteobacteria - Others	Steroidobacter	10	9	3	0	0	8	1	0	0	0	0	0	0	0	0	0	0
gene_2224152	Plants	Green algae	Micromonas	0	0	0	1	0	0	0	0	4	0	1	0	2	0	2	0	2
gene_2224287	Bacteria	Bacteroidetes	Niabella	9	12	8	0	0	6	12	0	1	0	0	3	1	0	0	1	0
gene_2224310	Bacteria	Actinobacteria	Candidatus Planktophila	18	30	21	4	5	35	33	22	11	9	14	14	7	7	3	2	2
gene_2225237	Bacteria	Actinobacteria	Actinomarinicola	4	7	11	0	0	2	2	0	0	0	0	2	0	2	0	0	0
gene_2226016	Protists	Amoebozoa	Dictyostelium	0	0	0	0	0	0	0	0	0	0	0	0	4	0	0	0	2
gene_2226438	Bacteria	Bacteroidetes	Pseudobacter	41	65	74	10	8	107	84	45	4	6	24	23	0	10	2	11	3
gene_2226573	Bacteria	Alphaproteobacteria	Brevundimonas	0	0	0	5	0	0	2	0	0	3	4	0	0	1	0	0	0
gene_2227619	Bacteria	Gemmatimonadetes	Gemmatimonas	0	0	0	2	0	6	0	0	0	0	4	0	0	0	0	0	1
gene_222875	Animals	Brachiopodas	Lingula	0	0	0	0	2	0	0	0	1	0	0	0	0	0	0	0	0
gene_222928	Bacteria	Chloroflexi	Chloroflexus	6	0	0	3	0	7	6	0	2	0	0	7	0	2	0	0	0
gene_2230584	Bacteria	Bacteroidetes	Lacibacter	14	5	7	0	0	2	0	4	0	0	0	2	0	2	0	1	0
gene_223090	Bacteria	Other Terrabacteria group	Fimbriimonas	230	223	132	401	150	452	681	259	309	405	391	138	291	137	60	82	55
gene_2231305	Animals	Vertebrates	Danio	0	0	0	0	0	0	0	0	2	0	0	0	0	0	0	0	0
gene_223140	Bacteria	Cyanobacteria	Cyanobium	0	0	0	0	0	0	0	0	0	0	0	0	0	0	0	0	0
gene_2231562	Bacteria	Bacteroidetes	Fluviicola	0	0	1	2	0	2	11	2	1	3	3	12	9	0	2	0	0
gene_223230	Bacteria	Deltaproteobacteria	Haliangium	4	11	2	6	2	229	234	12	0	8	3	0	1	2	0	0	1
gene_223272	Plants	Mosses	Physcomitrium	0	0	0	2	0	0	0	0	0	0	0	2	2	1	0	0	0
gene_2233673	Bacteria	Bacteroidetes	Olivibacter	49	60	32	2	4	0	0	2	13	6	4	13	8	8	4	9	2
gene_2233910	Bacteria	Betaproteobacteria	Rubrivivax	5	0	2	1	5	1	10	7	3	5	7	1	3	3	0	2	1
gene_2235455	Bacteria	Alphaproteobacteria	Pseudorhodobacter	0	0	0	5	2	1	4	2	7	14	6	4	6	0	0	2	0
gene_2236969	Bacteria	Cyanobacteria	Cyanobium	3	7	7	1	3	44	24	9	5	5	9	0	4	3	6	10	3
gene_2238198	Animals	Poriferans	Amphimedon	0	8	0	0	6	0	0	0	8	6	2	0	4	5	0	0	0
gene_2238903	Bacteria	Alphaproteobacteria	Roseomonas	378	285	235	35	9	187	150	38	33	34	20	17	23	15	9	5	1
gene_2239667	Bacteria	Planctomycetes	Fuerstia	0	0	0	0	0	2	0	0	0	0	4	0	2	2	0	0	0
gene_2240885	Bacteria	Bacteroidetes	Fluviicola	2	0	0	0	0	0	0	0	0	1	0	1	0	0	0	2	0
gene_2241415	Bacteria	Verrucomicrobia	Candidatus Xiphinematobacter	0	2	0	4	0	0	0	0	0	0	2	0	0	0	0	2	2
gene_2241532	Bacteria	Planctomycetes	Pirellulimonas	2	6	0	10	21	1	5	6	0	8	0	0	4	2	0	0	2
gene_2241587	Bacteria	Actinobacteria	Candidatus Planktophila	26	23	40	9	6	50	58	28	6	4	5	5	9	4	1	3	0
gene_2241801	Bacteria	Actinobacteria	Candidatus Aquiluna	4	4	0	0	0	2	1	1	0	1	1	1	0	0	0	1	0
gene_2242738	Plants	Green algae	Chlamydomonas	0	0	0	0	0	0	0	2	1	0	0	0	0	0	0	0	0
gene_2242877	Bacteria	Gemmatimonadetes	Gemmatimonas	12	11	8	40	28	13	21	15	50	65	57	8	41	18	25	17	9
gene_2243365	Protists	Alveolates	Theileria	0	0	0	10	0	0	0	0	6	5	0	0	1	0	2	0	0
gene_2243875	Bacteria	Actinobacteria	Candidatus Nanopelagicus	24	30	32	8	4	16	16	6	10	6	21	18	9	3	0	3	1
gene_2245773	Bacteria	Oligoflexia	Silvanigrellales bacterium RF1110005	0	0	0	0	0	4	2	0	0	0	0	0	0	0	0	0	0
gene_224614	Plants	Eudicots	Glycine	0	0	0	2	5	0	0	0	0	1	2	0	5	0	0	0	0
gene_2246588	Bacteria	Chlorobi	Ignavibacterium	20	14	3	0	0	10	7	6	0	0	0	0	0	0	0	0	0
gene_224868	Protists	Stramenopiles	Phaeodactylum	0	2	0	0	1	0	0	0	0	0	0	0	0	0	0	0	0
gene_2249273	Bacteria	Alphaproteobacteria	Roseomonas	4	2	3	1	0	3	3	0	3	1	0	2	7	1	0	0	0
gene_224937	Bacteria	Actinobacteria	Candidatus Planktophila	28	17	21	7	7	36	18	11	10	8	7	17	4	8	3	9	2
gene_2250302	Fungi	Ascomycetes	Aspergillus	0	0	0	3	2	0	0	0	2	2	0	2	2	1	0	0	3
gene_2250648	Protists	Alveolates	Tetrahymena	0	0	0	0	0	0	0	0	0	0	0	0	0	0	0	0	1
gene_2250859	Plants	Green algae	Chlamydomonas	0	1	2	0	0	0	0	0	0	0	0	0	0	0	0	0	4
gene_22512	Bacteria	Cyanobacteria	Fischerella	7	10	4	7	6	0	0	0	4	2	0	0	2	2	4	0	0
gene_2251559	Bacteria	Bacteroidetes	Emticicia	0	0	1	4	2	0	0	0	0	2	0	0	0	0	0	0	0
gene_2251604	Bacteria	Gemmatimonadetes	Gemmatimonas	0	0	3	0	6	0	0	0	4	4	2	0	0	5	0	1	0
gene_2251635	Protists	Alveolates	Theileria	0	0	0	0	4	0	0	0	4	6	0	0	2	0	0	2	1
gene_2252023	Bacteria	Verrucomicrobia	Coraliomargarita	0	0	0	1	1	0	0	0	3	0	2	0	0	0	0	0	0
gene_2252024	Bacteria	Verrucomicrobia	Coraliomargarita	0	0	0	0	0	0	0	0	0	0	0	0	0	0	0	0	0
gene_2252240	Plants	Eudicots	Ricinus	0	6	0	0	0	0	2	0	0	0	0	1	0	0	0	0	0
gene_2252277	Bacteria	Gemmatimonadetes	Gemmatirosa	39	27	35	2	8	0	0	0	0	2	6	2	0	2	2	0	0
gene_2254952	Bacteria	Bacteroidetes	Pedobacter	0	0	2	14	0	62	42	14	15	6	17	35	17	12	2	4	1
gene_2255513	Bacteria	Cyanobacteria	Microcystis	321	310	229	377	149	203	194	123	100	138	223	73	88	108	144	157	131
gene_2257702	Bacteria	Oligoflexia	Bdellovibrio	0	4	0	0	1	3	1	0	0	0	0	2	0	2	0	0	2
gene_2258303	Bacteria	Alphaproteobacteria	Labrys	8	7	10	2	1	18	29	9	2	4	3	6	5	1	2	0	0
gene_2258345	Bacteria	Gammaproteobacteria - Others	Steroidobacter	19	14	12	0	0	4	11	8	0	0	0	0	0	0	0	1	0
gene_2260659	Plants	Red algae	Chondrus	4	0	0	0	4	0	0	0	0	2	1	0	0	0	0	0	0
gene_2261264	Bacteria	Alphaproteobacteria	Chelatococcus	10	20	10	11	5	30	16	6	18	7	21	12	19	7	5	2	0
gene_2262035	Protists	Stramenopiles	Saprolegnia	0	0	0	2	0	0	0	0	0	0	0	0	0	0	0	0	0
gene_2262047	Plants	Eudicots	Ricinus	0	0	0	0	2	0	0	0	0	0	0	4	0	0	0	0	2
gene_226272	Bacteria	Gemmatimonadetes	Gemmatimonas	45	36	30	1	4	10	3	1	8	6	5	0	5	0	1	4	2
gene_2263362	Bacteria	Betaproteobacteria	Ottowia	0	1	4	0	0	0	6	0	1	1	0	0	0	0	0	0	0
gene_2263556	Bacteria	Gemmatimonadetes	Gemmatimonas	191	135	141	9	5	25	3	4	18	25	10	0	3	0	6	4	3
gene_2263968	Plants	Green algae	Auxenochlorella	3	6	0	7	4	0	3	2	8	1	6	2	10	8	6	14	6
gene_2264264	Bacteria	Alphaproteobacteria	Phenylobacterium	2	2	1	3	0	3	1	1	0	0	4	0	1	4	0	6	2
gene_2264276	Bacteria	Oligoflexia	Bdellovibrio	2	2	0	3	6	19	12	8	11	8	4	18	0	0	3	2	5
gene_2265051	Protists	Stramenopiles	Phytophthora	0	0	0	0	0	19	4	3	0	0	1	1	0	0	0	2	0
gene_2265285	Bacteria	Cyanobacteria	Microcystis	635	388	352	530	315	347	396	127	131	226	517	400	184	105	479	770	578
gene_2266200	Bacteria	Actinobacteria	Ilumatobacter	16	16	19	0	0	4	2	0	0	0	0	0	0	0	0	0	0
gene_2266590	Protists	Heterolobosea	Naegleria	1	6	0	0	0	0	0	0	0	6	0	6	0	3	0	0	0
gene_2266734	Bacteria	Bacteroidetes	Labilibaculum	0	0	0	8	5	56	15	24	7	10	11	26	5	5	8	3	2
gene_2268840	Plants	Green algae	Coccomyxa	0	0	0	0	0	0	2	0	0	0	0	0	2	0	2	0	0
gene_2269356	Protists	Stramenopiles	Saprolegnia	0	0	0	0	0	0	0	0	0	2	4	0	0	0	0	0	3
gene_2269422	Fungi	Microsporidians	Nosema	0	0	0	0	0	0	1	2	0	0	0	0	0	0	0	0	0
gene_2269698	Bacteria	Bacteroidetes	Fluviicola	19	7	18	0	2	0	0	0	0	0	2	3	0	0	0	0	0
gene_2270081	Bacteria	Gemmatimonadetes	Gemmatimonas	235	167	196	11	20	50	27	0	20	28	21	10	22	9	4	15	5
gene_2270587	Bacteria	Alphaproteobacteria	Parasphingopyxis	0	0	3	2	0	7	10	2	0	0	0	2	0	3	0	0	0
gene_2271018	Bacteria	Bacteroidetes	Fluviicola	11	10	12	0	0	10	2	0	2	1	2	0	0	4	0	0	0
gene_2271264	Bacteria	Verrucomicrobia	Candidatus Xiphinematobacter	5	3	12	5	13	0	0	0	10	4	7	4	5	3	0	6	8
gene_2271466	Plants	Green algae	Chlamydomonas	0	0	0	0	0	4	0	0	0	0	0	1	2	2	0	0	0
gene_2271985	Bacteria	Betaproteobacteria	Mitsuaria	1	11	8	21	6	18	27	7	28	32	14	5	22	15	7	4	5
gene_2273871	Bacteria	Bacteroidetes	Rhodocytophaga	0	2	0	0	1	0	3	0	6	0	5	0	4	0	0	0	0
gene_2274363	Bacteria	Actinobacteria	Candidatus Planktophila	14	27	26	12	9	26	22	19	11	22	13	23	18	5	5	3	1
gene_2274494	Bacteria	Gemmatimonadetes	Gemmatimonas	4	5	2	0	0	0	0	0	0	0	0	0	2	0	0	0	0
gene_2274723	Bacteria	Actinobacteria	Candidatus Planktophila	48	41	39	3	8	47	59	9	5	6	6	17	3	2	0	0	2
gene_2275631	Bacteria	Bacteroidetes	Sphingobacteriaceae bacterium GW460-11-11-14-LB5	107	92	90	3	0	0	0	1	7	0	4	4	0	0	2	0	0
gene_2276184	Bacteria	Betaproteobacteria	Rubrivivax	302	218	267	154	84	109	179	46	114	198	153	40	170	107	56	49	48
gene_227672	Bacteria	Bacteroidetes	Saprospira	0	0	0	0	1	4	4	0	1	1	0	0	0	0	1	1	0
gene_2277301	Plants	Basal Magnoliophyta	Amborella	0	0	0	10	14	0	0	0	7	7	3	9	3	10	0	0	2
gene_2279340	Bacteria	Betaproteobacteria	Methylibium	130	138	151	236	180	266	554	215	406	406	307	60	412	325	105	109	70
gene_2281000	Bacteria	Betaproteobacteria	Limnohabitans	27	45	44	5	1	10	14	4	21	8	0	0	4	5	0	0	0
gene_2281543	Bacteria	Actinobacteria	Candidatus Planktophila	20	37	29	25	13	30	37	21	27	16	15	57	10	13	8	6	1
gene_2282209	Bacteria	Oligoflexia	Bdellovibrio	0	0	0	0	2	0	0	0	2	0	2	0	0	0	4	2	0
gene_2283835	Bacteria	Bacteroidetes	Chryseolinea	14	11	3	14	14	33	30	6	19	26	14	20	26	12	13	27	38
gene_2284220	Bacteria	Cyanobacteria	Anabaena	2	0	4	2	7	8	0	2	0	2	3	0	0	0	0	4	10
gene_2284768	Bacteria	Alphaproteobacteria	Hyphomicrobium	4	4	4	6	10	15	10	8	4	2	10	8	5	6	2	2	0
gene_2286162	Bacteria	Bacteroidetes	Emticicia	3	5	1	1	0	0	0	0	1	2	1	3	3	2	2	0	0
gene_2286570	Bacteria	Betaproteobacteria	Limnohabitans	8	10	10	3	8	6	14	9	22	9	2	2	0	3	1	0	0
gene_2289420	Bacteria	Actinobacteria	Rhodoluna	7	3	12	0	3	13	4	0	0	6	2	2	4	3	1	0	2
gene_2290066	Bacteria	Cyanobacteria	Tolypothrix	4	3	0	4	0	0	2	0	1	2	2	4	0	0	0	6	5
gene_22903	Bacteria	Alphaproteobacteria	Stella	0	0	0	0	0	0	0	0	0	0	0	0	0	0	0	0	0
gene_2290380	Bacteria	Bacteroidetes	Pseudopedobacter	0	0	0	0	0	0	6	0	1	3	2	0	0	0	0	0	0
gene_2291008	Bacteria	Verrucomicrobia	Luteolibacter	2	0	2	0	2	0	0	0	2	1	3	0	4	2	1	0	4
gene_229179	Bacteria	Bacteroidetes	Pseudobacter	22	12	14	3	0	6	9	6	0	2	2	8	0	4	0	1	0
gene_229183	Bacteria	Betaproteobacteria	Limnohabitans	14	5	5	4	0	7	19	0	6	12	0	0	0	4	0	0	0
gene_2291950	Bacteria	Oligoflexia	Bdellovibrio	0	0	3	0	0	0	2	0	0	0	0	1	0	2	0	0	0
gene_229208	Bacteria	Gemmatimonadetes	Gemmatimonas	2	0	2	1	4	4	0	2	3	4	4	0	7	2	0	2	0
gene_2296039	Bacteria	Bacteroidetes	Panacibacter	4	8	2	0	0	0	0	0	0	0	0	0	0	0	0	0	0
gene_2296050	Bacteria	Betaproteobacteria	Betaproteobacteria bacterium UKL13-2	142	158	196	38	26	127	104	45	62	132	64	197	155	54	39	29	22
gene_2296242	Protists	Stramenopiles	Phytophthora	4	0	6	2	0	0	0	0	4	3	0	0	0	0	2	0	0
gene_229722	Bacteria	Bacteroidetes	Algoriphagus	474	528	391	259	111	699	576	177	215	360	356	700	266	233	60	99	46
gene_2297368	Protists	Stramenopiles	Phytophthora	9	15	25	23	13	0	0	0	11	2	34	0	1	6	3	2	2
gene_2297461	Animals	Arthropods	Daphnia	0	0	0	3	4	0	0	0	4	2	8	2	2	0	0	4	0
gene_2297800	Bacteria	Other Terrabacteria group	Chthonomonas	0	1	0	0	1	0	0	0	1	2	2	2	0	3	0	0	0
gene_229989	Bacteria	Bacteroidetes	Lacibacter	21	29	32	2	0	2	1	0	3	0	6	2	0	2	0	2	0
gene_2300638	Bacteria	Bacteroidetes	Fluviicola	17	14	16	49	39	88	149	96	72	82	35	148	54	15	52	11	4
gene_2302414	Bacteria	Verrucomicrobia	Opitutus	14	37	13	1	0	38	27	14	2	4	2	0	4	8	0	0	0
gene_2302751	Plants	Green algae	Coccomyxa	1	0	8	1	0	4	8	0	4	0	0	0	0	3	0	3	2
gene_2302921	Bacteria	Bacteroidetes	Panacibacter	23	12	12	1	0	0	1	1	0	2	4	2	2	2	0	2	0
gene_2303398	Bacteria	Actinobacteria	Candidatus Nanopelagicus	14	11	26	11	10	21	28	5	18	5	6	36	11	2	5	2	2
gene_2303724	Bacteria	Planctomycetes	Poriferisphaera	0	0	0	2	1	0	0	2	2	0	1	0	0	0	0	0	0
gene_230387	Bacteria	Betaproteobacteria	Betaproteobacteria bacterium UKL13-2	2	9	12	2	2	0	0	2	0	9	0	0	2	0	0	0	1
gene_2304026	Bacteria	Cyanobacteria	Cyanobium	9	0	5	4	1	23	11	1	4	0	0	0	0	0	2	2	0
gene_2304380	Fungi	Ascomycetes	Cordyceps	0	0	0	0	0	0	0	0	0	0	0	4	0	0	0	0	0
gene_2304716	Bacteria	Bacteroidetes	Fluviicola	40	44	34	2	8	0	0	0	2	17	5	6	0	4	0	1	0
gene_2305279	Bacteria	Cyanobacteria	Cyanobium	9	26	19	8	3	84	24	8	3	5	4	1	3	1	4	0	2
gene_230542	Bacteria	Actinobacteria	Candidatus Nanopelagicus	109	172	191	62	77	226	236	133	102	125	106	126	51	40	28	14	7
gene_2306185	Bacteria	Betaproteobacteria	beta proteobacterium CB	118	135	165	51	44	93	125	42	47	151	69	46	142	54	9	23	22
gene_2306364	Bacteria	Gemmatimonadetes	Gemmatirosa	0	2	0	4	0	6	0	0	2	2	0	0	2	0	0	0	0
gene_2308398	Animals	Arthropods	Cimex	0	0	2	0	0	0	0	0	0	0	0	1	0	0	5	0	0
gene_2308451	Bacteria	Bacteroidetes	Fluviicola	6	14	9	0	2	10	11	6	2	13	4	4	0	3	4	3	6
gene_2309002	Bacteria	Alphaproteobacteria	Tistrella	0	0	0	0	0	1	0	0	0	0	0	0	0	2	0	0	0
gene_2310710	Bacteria	Alphaproteobacteria	Azospirillum	11	19	6	11	13	26	29	2	15	20	12	12	27	5	12	4	3
gene_2310867	Bacteria	Actinobacteria	Ilumatobacter	20	5	6	0	0	1	4	0	0	1	0	0	0	0	0	0	0
gene_2312070	Animals	Vertebrates	Taeniopygia	0	0	0	0	0	0	0	0	2	1	0	0	0	0	0	0	0
gene_2312079	Bacteria	Bacteroidetes	Niabella	2	21	16	0	4	16	8	0	3	9	10	19	3	5	0	6	2
gene_2312850	Animals	Cnidarians	Hydra	0	0	0	0	0	0	0	0	0	0	3	6	0	1	0	0	0
gene_2313207	Bacteria	Verrucomicrobia	Candidatus Xiphinematobacter	2	2	6	2	2	0	0	0	1	0	0	2	0	0	0	0	0
gene_2314640	Bacteria	Bacteroidetes	Fluviicola	90	31	41	6	1	1	8	0	3	2	12	12	9	7	1	4	4
gene_2315931	Bacteria	Bacteroidetes	Pseudobacter	15	2	13	3	1	0	0	0	0	0	0	1	2	0	0	0	0
gene_2316194	Protists	Amoebozoa	Dictyostelium	3	20	10	9	34	0	0	0	19	33	19	28	0	27	10	5	2
gene_2316338	Bacteria	Alphaproteobacteria	Luteovulum	0	1	3	2	0	0	1	1	4	1	2	0	4	2	0	0	0
gene_231819	Bacteria	Betaproteobacteria	Methylibium	9	6	1	0	0	9	4	1	1	8	0	0	2	5	1	1	0
gene_2318531	Bacteria	Bacteroidetes	Fluviicola	6	8	5	0	0	0	0	0	1	2	0	0	0	0	3	1	0
gene_2318951	Bacteria	Bacteroidetes	Tenuifilum	2	8	1	9	0	1	0	4	5	4	10	8	0	3	3	2	0
gene_2318994	Bacteria	Betaproteobacteria	Aquabacterium	7	4	0	2	0	0	2	0	0	1	4	0	1	1	0	0	0
gene_2319214	Bacteria	Cyanobacteria	Microcystis	134	133	93	169	88	101	73	45	23	62	48	33	39	80	156	170	119
gene_2319221	Bacteria	Betaproteobacteria	Acidovorax	0	2	2	0	0	0	1	0	1	1	3	0	0	1	0	0	0
gene_2320132	Bacteria	Gammaproteobacteria - Others	Pseudoxanthomonas	52	42	36	23	7	78	47	27	39	28	18	34	21	10	37	69	12
gene_2320934	Bacteria	Betaproteobacteria	Schlegelella	174	227	197	480	254	517	1236	820	1016	701	565	273	653	761	164	436	124
gene_2322420	Bacteria	Bacteroidetes	Aquirufa	9	7	6	0	0	0	0	0	2	0	0	8	0	2	0	0	1
gene_2322963	Bacteria	Bacteroidetes	Fluviicola	3	0	2	2	0	0	0	0	0	1	1	6	1	0	0	2	1
gene_2323846	Bacteria	Acidobacteria	Paludibaculum	32	15	18	96	55	59	63	54	72	34	68	48	79	62	11	28	14
gene_2324045	Bacteria	Alphaproteobacteria	Roseomonas	19	4	8	0	0	6	11	6	0	0	0	0	0	0	0	0	0
gene_2324955	Bacteria	Actinobacteria	Actinomadura	0	4	0	0	0	0	0	0	0	0	1	0	0	0	0	0	0
gene_2325023	Bacteria	Bacteroidetes	Fluviicola	96	74	119	0	2	4	2	2	2	0	0	3	2	0	0	1	0
gene_2325137	Bacteria	Betaproteobacteria	Methylovorus	4	0	1	0	0	0	0	0	0	0	0	0	0	0	0	0	0
gene_2325222	Bacteria	Betaproteobacteria	Methylovorus	0	0	4	0	0	0	0	0	2	0	0	0	0	0	0	0	0
gene_23269	Bacteria	Betaproteobacteria	Paucibacter	19	15	18	11	14	42	22	11	9	16	25	5	9	7	9	11	2
gene_232790	Bacteria	Deinococcus-Thermus	Deinococcus	0	0	0	0	0	0	0	2	0	0	0	0	0	0	0	2	0
gene_2327903	Bacteria	Bacteroidetes	Flavobacterium	54	53	51	52	15	133	160	33	97	61	68	149	106	64	25	78	39
gene_2328880	Bacteria	Betaproteobacteria	Herbaspirillum	10	0	0	0	0	0	0	0	0	0	0	2	0	0	0	0	0
gene_232893	Bacteria	Acidobacteria	Candidatus Solibacter	138	29	25	86	98	92	157	70	148	138	159	65	168	85	24	55	50
gene_2328931	Bacteria	Cyanobacteria	Thermoleptolyngbya	4	0	0	0	4	0	0	0	0	0	0	4	1	0	0	0	0
gene_2331260	Bacteria	Bacteroidetes	Pseudobacter	95	181	161	8	17	277	194	115	21	21	27	35	18	2	14	36	12
gene_2334052	Animals	Flatworms	Schistosoma	0	0	0	0	0	0	2	2	0	1	0	0	0	0	0	0	0
gene_2334332	Bacteria	Betaproteobacteria	Schlegelella	118	85	79	13	8	127	81	23	13	21	10	8	21	6	4	9	3
gene_2334496	Bacteria	Gammaproteobacteria - Others	Steroidobacter	53	20	24	0	0	52	58	7	3	2	0	3	1	0	3	0	0
gene_233718	Bacteria	Deltaproteobacteria	Anaeromyxobacter	0	0	0	0	0	0	0	0	0	0	1	0	2	0	0	0	0
gene_23394	Bacteria	Planctomycetes	Mariniblastus	2	11	4	3	1	15	4	6	0	3	5	0	4	2	0	0	0
gene_233966	Bacteria	Verrucomicrobia	Candidatus Xiphinematobacter	0	0	0	0	2	0	0	0	0	0	1	0	2	0	0	0	1
gene_234197	Bacteria	Spirochaetes	Leptospira	0	0	0	1	0	0	0	3	0	0	2	0	0	0	0	0	0
gene_237729	Animals	Arthropods	Daphnia	0	0	0	4	0	0	0	0	0	0	4	0	6	2	0	2	0
gene_238251	Bacteria	Alphaproteobacteria	Hyphomonadaceae bacterium UKL13-1	0	2	1	2	2	3	0	1	8	0	2	0	2	3	0	0	1
gene_238660	Bacteria	Alphaproteobacteria	Hyphomonadaceae bacterium UKL13-1	0	6	3	5	0	3	4	0	1	2	3	5	5	7	0	8	1
gene_239181	Bacteria	Bacteroidetes	Fluviicola	2	4	1	0	6	0	4	0	2	2	4	0	0	0	2	0	0
gene_239395	Plants	Green algae	Volvox	0	0	0	2	0	0	0	0	0	0	0	0	0	3	0	0	0
gene_239525	Bacteria	Verrucomicrobia	Luteolibacter	0	0	2	0	2	0	0	0	7	2	5	0	0	0	2	0	2
gene_241154	Bacteria	Actinobacteria	Candidatus Planktophila	4	3	15	4	2	7	11	1	4	2	3	2	5	1	1	0	1
gene_241669	Bacteria	Bacteroidetes	Weeksella	8	0	3	7	10	0	0	2	4	7	16	29	24	11	4	15	5
gene_241670	Bacteria	Bacteroidetes	Fluviicola	41	23	10	53	60	1	12	2	36	65	77	99	97	46	27	25	25
gene_242824	Bacteria	Bacteroidetes	Sphingobacteriaceae bacterium GW460-11-11-14-LB5	28	24	21	2	4	85	75	21	3	1	0	0	2	0	2	0	0
gene_244269	Bacteria	Gammaproteobacteria - Others	Stenotrophomonas	0	0	0	0	0	0	0	0	0	0	0	0	0	0	0	0	0
gene_244374	Bacteria	Verrucomicrobia	Candidatus Xiphinematobacter	2	0	0	0	0	0	0	0	0	0	0	0	0	0	0	0	0
gene_244542	Bacteria	Gemmatimonadetes	Gemmatimonas	5	8	5	0	2	2	2	6	3	10	7	0	4	2	2	6	2
gene_244856	Bacteria	Alphaproteobacteria	Methylocystis	8	5	2	4	0	1	2	0	0	2	0	0	0	0	0	0	0
gene_245314	Bacteria	Bacteroidetes	Saprospira	0	3	2	0	1	6	3	6	0	3	4	0	0	0	0	0	1
gene_245443	Bacteria	Actinobacteria	Candidatus Planktophila	17	29	39	7	10	41	35	28	14	6	16	32	11	9	1	10	1
gene_245515	Bacteria	Deltaproteobacteria	Corallococcus	1	0	0	0	0	0	0	0	2	3	0	0	0	6	0	0	0
gene_246217	Bacteria	Gammaproteobacteria - Others	Rheinheimera	0	0	0	2	0	6	12	5	0	0	0	0	0	0	0	0	0
gene_247112	Bacteria	Bacteroidetes	Paraflavitalea	92	112	76	15	7	124	135	41	7	12	12	24	27	1	2	6	7
gene_247436	Bacteria	Actinobacteria	Actinomarinicola	2	1	2	0	0	1	0	0	0	0	1	2	2	0	0	0	0
gene_248085	Bacteria	Actinobacteria	Candidatus Planktophila	26	39	51	16	13	68	37	17	19	15	22	42	10	13	10	12	2
gene_248534	Bacteria	Verrucomicrobia	Roseimicrobium	11	4	0	6	3	8	5	6	4	2	2	0	2	1	1	0	2
gene_250566	Bacteria	Alphaproteobacteria	Granulibacter	4	6	0	0	2	6	2	0	2	1	2	5	5	0	1	0	0
gene_253383	Bacteria	Betaproteobacteria	Pandoraea	558	538	477	103	83	431	361	73	125	333	295	341	424	125	243	233	149
gene_255182	Plants	Basal Magnoliophyta	Amborella	20	27	47	99	175	113	124	46	151	147	113	216	186	151	56	53	65
gene_255248	Bacteria	Gemmatimonadetes	Gemmatimonas	39	20	10	40	13	30	17	0	25	13	40	10	32	22	7	22	2
gene_256556	Bacteria	Actinobacteria	Candidatus Nanopelagicus	67	67	88	21	29	98	75	44	29	58	49	33	9	13	7	9	5
gene_257216	Bacteria	Actinobacteria	Candidatus Planktophila	3	0	3	0	0	1	2	0	1	2	0	0	2	3	0	0	0
gene_257986	Plants	Green algae	Chlamydomonas	0	2	0	2	1	2	1	0	2	6	4	8	6	6	15	10	6
gene_257987	Plants	Green algae	Chlamydomonas	0	0	2	1	0	0	5	12	3	2	2	15	3	2	16	2	2
gene_263272	Bacteria	Betaproteobacteria	Roseateles	4	3	5	7	0	6	15	5	6	9	4	1	5	4	1	0	0
gene_26467	Bacteria	Betaproteobacteria	Limnohabitans	43	32	58	17	15	14	23	22	30	19	4	0	0	2	1	0	0
gene_266590	Bacteria	Bacteroidetes	Fluviicola	13	10	11	1	4	0	0	0	0	1	13	7	10	0	0	1	2
gene_266598	Bacteria	Alphaproteobacteria	alpha proteobacterium HIMB5	0	0	0	0	2	6	2	0	0	3	5	2	2	3	0	0	0
gene_266615	Bacteria	Bacteroidetes	Chryseolinea	103	195	134	78	113	216	270	31	148	177	172	311	187	136	62	71	53
gene_266744	Bacteria	Betaproteobacteria	Ottowia	1	0	2	0	1	0	0	6	0	3	0	0	0	0	1	0	0
gene_267425	Bacteria	Actinobacteria	Candidatus Nanopelagicus	69	48	66	29	27	67	80	16	28	38	56	25	18	15	6	11	8
gene_268138	Bacteria	Planctomycetes	Pirellula	0	0	0	2	0	0	2	0	0	2	0	0	0	1	0	0	0
gene_270364	Bacteria	Alphaproteobacteria	Parasphingopyxis	2	9	10	0	1	7	7	14	0	1	2	2	2	1	1	0	3
gene_270950	Bacteria	Alphaproteobacteria	Thalassospira	0	0	0	0	0	0	0	0	4	0	0	6	3	0	0	2	2
gene_271686	Bacteria	Alphaproteobacteria	Roseomonas	29	44	34	20	15	93	54	36	31	48	42	27	81	23	13	17	7
gene_271857	Bacteria	Bacteroidetes	Lacibacter	0	0	1	0	0	2	0	0	0	0	0	4	2	0	0	0	0
gene_272702	Bacteria	Actinobacteria	Rhodoluna	11	27	10	10	14	27	11	7	9	24	6	23	21	23	1	4	6
gene_272924	Bacteria	Alphaproteobacteria	Roseomonas	26	23	23	7	6	40	8	12	11	12	25	6	19	10	1	1	1
gene_273442	Plants	Ferns	Selaginella	3	6	10	1	6	0	0	0	0	0	14	2	5	3	0	0	0
gene_274295	Protists	Choanoflagellates	Monosiga	0	0	0	0	2	0	0	0	0	0	2	4	2	0	0	0	0
gene_274597	Bacteria	Actinobacteria	Ilumatobacter	1	7	6	1	0	7	7	4	5	3	0	0	4	0	3	0	0
gene_27476	Bacteria	Bacteroidetes	Fluviicola	5	4	0	0	0	0	0	0	0	0	1	0	0	0	0	0	0
gene_275133	Animals	Ascidians	Ciona	0	0	0	0	0	0	0	0	0	0	0	2	0	0	0	0	0
gene_276571	Bacteria	Actinobacteria	Candidatus Planktophila	60	107	84	50	28	95	72	51	53	44	39	93	44	23	10	12	3
gene_277222	Bacteria	Bacteroidetes	Algoriphagus	9	18	10	0	0	4	6	8	0	4	4	8	0	1	0	5	5
gene_277227	Bacteria	Actinobacteria	Ilumatobacter	67	84	94	14	18	93	64	17	13	38	16	20	15	19	1	2	0
gene_278073	Bacteria	Actinobacteria	Ilumatobacter	0	0	3	2	0	5	3	0	0	0	0	0	1	2	0	0	0
gene_278191	Bacteria	Bacteroidetes	Panacibacter	9	20	16	2	1	3	0	0	1	0	1	9	5	1	0	0	0
gene_279855	Bacteria	Betaproteobacteria	Serpentinomonas	7	12	12	5	0	2	4	0	9	4	9	2	3	3	1	0	0
gene_27994	Bacteria	Alphaproteobacteria	Sphingosinithalassobacter	5	3	8	5	5	6	9	2	5	6	6	0	5	7	3	1	0
gene_280070	Bacteria	Alphaproteobacteria	Hyphomonadaceae bacterium UKL13-1	22	47	25	81	41	98	70	42	128	91	69	70	59	57	32	66	38
gene_280477	Bacteria	Actinobacteria	Serinicoccus	0	7	16	0	0	0	6	4	4	2	2	0	0	0	2	0	0
gene_282908	Bacteria	Cyanobacteria	Cyanobium	3	0	1	2	1	10	0	6	1	1	2	0	1	0	6	1	0
gene_283392	Bacteria	Bacteroidetes	Niastella	0	9	4	2	0	0	1	0	1	3	7	1	3	1	0	1	1
gene_284057	Bacteria	Cyanobacteria	Cyanobium	4	2	0	1	3	9	2	5	0	0	0	1	2	2	0	3	1
gene_28453	Bacteria	Actinobacteria	Ilumatobacter	46	27	27	0	0	51	30	10	0	3	2	0	2	0	0	0	2
gene_285358	Bacteria	Planctomycetes	Phycisphaera	10	14	11	42	23	56	47	40	22	38	38	3	24	8	10	4	5
gene_286218	Bacteria	Oligoflexia	Silvanigrellales bacterium RF1110005	0	0	0	0	0	0	0	0	0	0	0	0	1	0	0	0	0
gene_286336	Bacteria	Bacteroidetes	Pseudobacter	9	11	14	0	2	6	5	0	2	1	8	1	1	0	3	0	0
gene_286810	Bacteria	Alphaproteobacteria	Commensalibacter	2	1	0	0	0	4	2	0	0	3	2	0	5	0	0	0	0
gene_287866	Bacteria	Verrucomicrobia	Candidatus Xiphinematobacter	1	3	1	2	2	2	2	1	3	2	16	12	3	5	4	7	0
gene_290404	Bacteria	Gemmatimonadetes	Gemmatimonas	57	27	27	19	3	17	9	1	26	20	7	6	4	12	6	13	12
gene_290573	Bacteria	Bacteroidetes	Algoriphagus	20	7	13	7	4	18	10	6	1	4	0	14	2	0	2	2	1
gene_291847	Bacteria	Alphaproteobacteria	Roseomonas	10	9	17	7	6	13	19	5	5	16	21	0	9	3	2	6	0
gene_292557	Bacteria	Alphaproteobacteria	Tardiphaga	6	5	4	2	3	7	6	8	9	8	3	4	4	2	3	2	0
gene_29376	Bacteria	Oligoflexia	Bdellovibrio	0	3	2	4	1	20	2	0	0	0	0	4	4	1	2	0	2
gene_293785	Bacteria	Actinobacteria	Rhodoluna	11	29	17	0	4	17	16	1	3	9	4	14	1	2	0	0	2
gene_294804	Protists	Stramenopiles	Phaeodactylum	0	0	0	0	1	0	0	0	1	0	0	0	0	0	0	0	0
gene_296193	Bacteria	Alphaproteobacteria	Roseomonas	19	7	10	6	6	35	30	7	14	17	17	8	22	9	2	7	1
gene_296767	Bacteria	Cyanobacteria	Pseudanabaena	39	119	91	82	141	281	212	104	145	158	120	295	214	146	325	340	330
gene_297089	Bacteria	Verrucomicrobia	Opitutus	37	31	78	0	0	16	18	0	0	0	0	0	0	0	0	0	0
gene_297529	Bacteria	Bacteroidetes	Flavobacterium	8	8	8	0	0	0	0	0	0	2	0	8	1	2	0	0	0
gene_297530	Bacteria	Bacteroidetes	Flavobacterium	26	16	43	11	0	5	2	1	11	6	2	24	0	9	1	0	0
gene_29785	Bacteria	Cyanobacteria	Geitlerinema	0	0	0	0	0	0	0	0	0	2	0	3	1	4	1	0	0
gene_298544	Animals	Arthropods	Centruroides	0	0	2	0	0	0	0	0	7	0	0	0	0	0	0	4	0
gene_298553	Bacteria	Alphaproteobacteria	Pseudorhodobacter	63	57	48	1	2	51	52	18	10	15	23	3	7	0	7	19	0
gene_299452	Bacteria	Verrucomicrobia	Akkermansia	2	2	2	0	0	0	0	0	1	0	0	0	0	2	0	0	0
gene_299512	Bacteria	Betaproteobacteria	Limnohabitans	2	2	5	1	1	2	5	1	0	7	0	1	0	0	0	0	0
gene_299868	Plants	Green algae	Chlamydomonas	0	0	0	0	0	0	0	0	0	0	0	0	0	0	2	0	0
gene_300439	Bacteria	Bacteroidetes	Algoriphagus	125	131	117	29	20	103	128	29	46	49	58	81	30	27	18	26	17
gene_300799	Bacteria	Alphaproteobacteria	Nordella	10	12	4	0	2	6	12	0	0	2	6	3	5	0	0	0	0
gene_301197	Bacteria	Alphaproteobacteria	Defluviicoccus	15	12	16	77	73	0	0	0	89	26	31	36	6	10	17	18	27
gene_301629	Protists	Amoebozoa	Dictyostelium	0	0	0	0	0	0	0	0	0	0	0	0	0	0	2	2	2
gene_301807	Bacteria	Bacteroidetes	Arachidicoccus	155	211	195	84	62	43	56	24	98	132	148	458	146	151	28	53	59
gene_302080	Bacteria	Bacteroidetes	Flavobacterium	59	32	32	47	26	270	226	78	94	39	91	100	74	76	12	42	36
gene_302313	Bacteria	Alphaproteobacteria	Roseomonas	6	1	10	0	2	6	5	4	7	8	6	4	4	5	2	1	0
gene_30408	Bacteria	Bacteroidetes	Fluviicola	0	6	0	0	0	0	0	0	0	0	1	0	0	0	0	0	0
gene_30456	Bacteria	Gammaproteobacteria - Others	Aeromonas	5	4	1	6	2	5	0	3	4	0	0	11	2	1	0	0	0
gene_305294	Bacteria	Actinobacteria	Rhodoluna	8	7	10	10	6	22	13	13	2	5	2	3	5	4	0	0	1
gene_306413	Bacteria	Actinobacteria	Candidatus Nanopelagicus	49	103	145	78	44	121	117	98	70	83	46	91	35	15	18	14	16
gene_307189	Bacteria	Actinobacteria	Ilumatobacter	65	111	115	24	17	142	65	24	16	23	47	24	24	21	3	0	14
gene_307929	Bacteria	Verrucomicrobia	Opitutus	1	1	4	0	0	0	2	0	0	0	0	0	0	0	0	0	0
gene_308226	Plants	Red algae	Chondrus	0	0	0	0	0	0	0	0	0	0	0	0	0	0	1	0	0
gene_308238	Bacteria	Alphaproteobacteria	Sphingopyxis	6	12	8	23	12	17	30	16	14	31	15	4	3	7	2	6	2
gene_310253	Bacteria	Bacteroidetes	Aquirufa	85	89	90	7	4	0	0	0	15	7	7	8	2	17	0	0	4
gene_310274	Bacteria	Bacteroidetes	Fluviicola	128	70	38	48	41	163	114	24	60	168	111	154	77	53	86	40	36
gene_310590	Bacteria	Actinobacteria	Acidothermus	0	8	0	2	0	8	2	0	0	0	0	2	0	0	0	0	2
gene_310802	Bacteria	Planctomycetes	Gemmata	0	8	0	4	0	2	0	2	0	8	4	0	0	2	0	0	0
gene_310983	Bacteria	Bacteroidetes	Aquirufa	3	11	10	0	0	0	0	0	5	2	1	2	0	0	0	0	0
gene_311488	Protists	Stramenopiles	Thalassiosira	0	0	0	0	1	0	0	0	0	0	2	0	0	0	0	0	0
gene_312668	Bacteria	Verrucomicrobia	Roseimicrobium	0	0	0	4	0	1	0	0	0	2	8	0	0	1	1	0	0
gene_312971	Bacteria	Bacteroidetes	Tenuifilum	13	17	8	31	21	11	1	6	39	37	21	52	14	16	17	5	1
gene_313282	Bacteria	Verrucomicrobia	Roseimicrobium	2	6	6	0	0	14	4	4	4	0	2	0	0	0	0	0	0
gene_314522	Animals	Arthropods	Daphnia	0	0	0	6	1	2	0	0	0	0	2	0	5	3	0	0	0
gene_315403	Bacteria	Other Terrabacteria group	Chthonomonas	12	22	9	22	11	0	0	0	22	16	22	8	13	10	2	4	3
gene_316590	Bacteria	Actinobacteria	Ilumatobacter	2	3	2	0	0	5	2	2	0	0	0	1	0	4	0	0	0
gene_316722	Bacteria	Actinobacteria	Candidatus Planktophila	27	22	37	14	7	31	18	16	5	14	10	10	12	4	4	5	0
gene_317096	Bacteria	Actinobacteria	Candidatus Nanopelagicus	5	13	22	3	6	27	25	8	21	4	10	12	8	3	0	0	0
gene_31738	Bacteria	Betaproteobacteria	Collimonas	3	5	1	0	0	1	0	0	9	3	2	7	1	1	2	2	0
gene_317552	Bacteria	Actinobacteria	Candidatus Planktophila	32	42	34	22	11	43	38	7	20	21	20	22	15	12	3	5	0
gene_317978	Bacteria	Bacteroidetes	Owenweeksia	17	38	24	1	4	14	15	10	3	5	2	0	0	0	0	6	0
gene_318369	Bacteria	Actinobacteria	Candidatus Planktophila	0	0	0	0	0	0	0	0	0	0	0	0	0	0	0	0	0
gene_319225	Bacteria	Actinobacteria	Candidatus Nanopelagicus	9	15	10	3	2	16	12	14	5	11	6	9	2	2	0	0	0
gene_319923	Animals	Vertebrates	Numida	0	2	1	2	0	0	0	0	1	0	0	0	1	0	0	2	0
gene_320743	Bacteria	Alphaproteobacteria	Candidatus Paracaedibacter	0	0	2	0	0	2	0	2	0	2	0	0	0	1	0	0	0
gene_32085	Bacteria	Bacteroidetes	Aquirufa	10	11	13	2	0	2	0	0	8	6	9	5	2	3	4	4	1
gene_321790	Bacteria	Planctomycetes	Pirellula	2	3	0	0	6	0	2	0	0	3	4	0	8	0	0	0	0
gene_322612	Bacteria	Bacteroidetes	Sphingobacteriaceae bacterium GW460-11-11-14-LB5	4	11	2	7	6	0	0	0	5	3	3	16	1	1	0	0	0
gene_323030	Bacteria	Cyanobacteria	Microcystis	6255	3929	3161	3942	2786	4021	3849	1247	1835	2459	4294	1636	3443	2307	4730	5805	4222
gene_324370	Bacteria	Betaproteobacteria	Rhizobacter	12	12	12	3	1	16	18	8	9	4	2	0	5	5	2	0	0
gene_32567	Bacteria	Verrucomicrobia	Nibricoccus	372	333	333	16	9	228	146	42	29	26	15	18	14	8	11	13	0
gene_327035	Bacteria	Alphaproteobacteria	Labrys	7	10	22	7	2	17	25	14	5	17	7	2	5	8	8	9	0
gene_327582	Bacteria	Betaproteobacteria	Mitsuaria	0	3	0	4	2	3	4	3	1	1	0	1	4	0	0	0	0
gene_328521	Bacteria	Bacteroidetes	Fluviicola	4	1	2	5	6	0	2	2	0	3	1	23	3	0	1	0	4
gene_329611	Bacteria	Actinobacteria	Ilumatobacter	15	9	24	1	2	0	2	0	1	4	0	0	0	1	0	2	0
gene_330727	Bacteria	Alphaproteobacteria	Sphingobium	52	58	38	31	9	100	78	26	14	45	26	19	15	13	1	2	0
gene_335060	Bacteria	Bacteroidetes	Saprospira	0	6	0	0	0	2	0	2	0	0	5	0	1	0	2	2	0
gene_335329	Plants	Green algae	Coccomyxa	0	0	0	0	0	1	0	0	0	0	1	0	3	0	3	0	0
gene_338103	Protists	Cryptomonads	Guillardia	0	0	0	0	0	0	0	0	0	1	0	0	0	0	0	1	0
gene_338265	Bacteria	Planctomycetes	Poriferisphaera	119	56	45	59	24	333	476	623	195	58	40	7	11	29	24	21	8
gene_338447	Bacteria	Bacteroidetes	Niastella	4	2	3	0	0	3	0	0	1	1	2	8	0	2	0	2	0
gene_338470	Plants	Mosses	Physcomitrium	1	0	2	2	1	0	0	0	6	8	8	2	10	0	0	0	0
gene_339394	Bacteria	Verrucomicrobia	Candidatus Xiphinematobacter	2	9	2	2	0	0	0	0	6	6	4	0	0	2	0	4	0
gene_339936	Bacteria	Gemmatimonadetes	Gemmatimonas	137	104	51	14	11	14	30	11	19	25	32	4	15	10	14	6	4
gene_341717	Bacteria	Gemmatimonadetes	Gemmatimonas	0	0	1	4	7	0	1	0	3	0	1	0	4	2	0	7	9
gene_342247	Bacteria	Bacteroidetes	Pseudopedobacter	0	0	0	0	1	4	3	1	2	1	0	2	0	0	2	0	0
gene_342673	Plants	Green algae	Auxenochlorella	0	0	0	0	0	2	0	0	0	0	0	0	0	0	2	0	0
gene_343179	Bacteria	Betaproteobacteria	Betaproteobacteria bacterium UKL13-2	0	2	1	0	0	7	0	3	0	0	3	6	0	0	0	4	0
gene_343507	Bacteria	Cyanobacteria	Cyanobium	11	11	21	8	18	61	56	19	3	4	17	4	25	9	12	15	24
gene_34379	Animals	Arthropods	Ceratosolen	0	0	0	4	0	0	0	0	4	0	0	0	1	0	1	0	0
gene_343881	Bacteria	Gammaproteobacteria - Others	Steroidobacter	67	66	58	0	0	99	77	2	11	6	7	10	7	6	0	3	6
gene_344486	Bacteria	Bacteroidetes	Chryseolinea	35	88	58	40	62	110	116	18	102	108	146	133	136	53	27	59	46
gene_345149	Bacteria	Verrucomicrobia	Candidatus Xiphinematobacter	0	0	0	2	8	0	2	0	4	2	6	4	6	3	2	2	4
gene_348533	Bacteria	Betaproteobacteria	Rubrivivax	32	44	18	6	5	24	35	15	9	17	6	4	18	9	12	7	13
gene_35011	Bacteria	Actinobacteria	Candidatus Nanopelagicus	5	8	11	4	0	0	0	12	2	7	0	1	0	1	0	0	0
gene_350183	Protists	Stramenopiles	Fragilariopsis	0	0	0	0	0	0	0	0	1	2	0	0	2	0	0	0	0
gene_350581	Bacteria	Gammaproteobacteria - Others	Nitrosococcus	19	27	16	3	0	49	50	17	10	3	2	0	0	0	0	0	0
gene_35062	Bacteria	Bacteroidetes	Fluviicola	9	3	1	15	6	5	2	10	7	8	2	22	3	7	9	1	0
gene_352760	Bacteria	Bacteroidetes	Haliscomenobacter	0	0	0	0	0	0	0	0	0	0	0	0	0	0	0	0	0
gene_352900	Bacteria	Alphaproteobacteria	Roseomonas	137	134	136	65	45	225	179	35	88	133	67	60	139	45	30	39	15
gene_353393	Bacteria	Actinobacteria	Candidatus Nanopelagicus	1	2	1	2	5	12	12	0	4	2	4	3	5	4	0	0	0
gene_353540	Bacteria	Bacteroidetes	Saprospira	0	0	0	4	0	2	11	0	0	0	4	6	0	12	0	0	1
gene_354016	Bacteria	Actinobacteria	Candidatus Nanopelagicus	4	1	0	1	3	7	4	8	1	1	2	3	6	0	0	0	5
gene_354867	Animals	Vertebrates	Xenopus	0	0	0	3	6	0	0	0	12	15	7	5	2	3	0	0	0
gene_354924	Bacteria	Oligoflexia	Bdellovibrio	0	0	0	0	0	0	4	0	2	0	1	2	0	0	0	0	2
gene_356602	Bacteria	Actinobacteria	Candidatus Planktophila	22	7	14	3	4	24	10	9	6	1	2	7	5	3	2	0	0
gene_358122	Bacteria	Actinobacteria	Candidatus Planktophila	35	47	47	16	11	43	33	28	10	24	14	24	10	11	4	2	0
gene_358270	Animals	Mollusks	Pomacea	134	163	152	18	18	105	104	106	1	23	25	112	36	36	6	2	9
gene_359376	Bacteria	Bacteroidetes	Chryseolinea	5	4	8	10	4	4	7	6	6	12	19	31	12	17	8	6	4
gene_363365	Bacteria	Bacteroidetes	Fluviicola	0	0	2	2	2	14	14	0	0	0	0	0	0	0	0	2	0
gene_364536	Bacteria	Betaproteobacteria	Limnohabitans	17	10	14	7	0	16	10	4	5	10	4	0	2	1	0	0	0
gene_36466	Bacteria	Actinobacteria	Candidatus Planktophila	19	31	44	20	8	51	38	12	22	18	29	12	6	11	4	4	1
gene_365870	Bacteria	Bacteroidetes	Aquirufa	5	19	7	2	0	0	0	1	10	0	2	9	4	6	0	3	0
gene_365940	Bacteria	Actinobacteria	Candidatus Nanopelagicus	5	7	9	2	4	7	3	12	4	2	0	6	2	0	0	0	0
gene_366453	Bacteria	Alphaproteobacteria	Magnetospirillum	0	0	4	0	0	0	0	0	0	0	0	0	4	2	0	4	0
[truncated: 988 more rows]

## Sheet: Microcystis_allKO_sums
		T0.A	T0.B	T0.C	Co.B	Co.C	Am.A	Am.B	Am.C	No.A	No.B	No.C	Ur.A	Ur.B	Ur.C	Po.A	Po.B	Po.C
	Library Size	46688142	51493052	47602034	40329646	47185286	61637340	58714592	28577112	51198008	41522392	57160918	61063844	50418496	40019140	30997270	36402156	36653842
KEGG Orthology
K00003	hom; homoserine dehydrogenase [EC:1.1.1.3]	3100	3355	2883	2197	2390	2707	2719	1284	2729	1907	3274	2920	2425	1881	2061	2833	2960
K00012	UGDH, ugd; UDPglucose 6-dehydrogenase [EC:1.1.1.22]	14232	13358	11671	12401	10459	6031	6175	2208	8395	7411	12849	5962	6174	4978	3953	5249	5420
K00013	hisD; histidinol dehydrogenase [EC:1.1.1.23]	5778	6584	5182	5064	5440	7824	6971	2953	6046	4466	7356	7103	6577	4980	3254	4600	4505
K00014	aroE; shikimate dehydrogenase [EC:1.1.1.25]	696	609	606	1099	1094	624	737	276	844	613	1094	832	758	552	268	499	557
K00016	LDH, ldh; L-lactate dehydrogenase [EC:1.1.1.27]	6769	8888	7882	8137	9631	13224	13452	4920	10025	7224	14492	12849	10370	8776	2003	4444	4756
K00020	HIBADH, mmsB; 3-hydroxyisobutyrate dehydrogenase [EC:1.1.1.31]	1127	1377	1239	1133	1126	1839	1636	773	1204	863	1460	1475	1346	977	901	1247	1320
K00023	phbB; acetoacetyl-CoA reductase [EC:1.1.1.36]	2960	2660	2216	2024	1606	20807	20074	7977	3576	2405	4247	12278	8854	6705	9362	12222	11070
K00024	mdh; malate dehydrogenase [EC:1.1.1.37]	10714	9537	7170	6571	5124	11206	9352	3814	6419	4856	7066	7024	6842	4516	4554	6051	5081
K00027	ME2, sfcA, maeA; malate dehydrogenase (oxaloacetate-decarboxylating) [EC:1.1.1.38]	3765	3060	2534	4265	3457	3243	3379	1480	3109	2508	4336	3022	2946	2098	4292	4999	5024
K00030	IDH3; isocitrate dehydrogenase (NAD+) [EC:1.1.1.41]	483	607	471	537	570	1526	1540	647	679	528	942	847	971	826	1003	1182	1370
K00031	IDH1, IDH2, icd; isocitrate dehydrogenase [EC:1.1.1.42]	1990	1969	1920	1843	1797	10249	12329	5748	2459	2100	3586	6116	4939	4657	19122	19856	21924
K00033	PGD, gnd, gntZ; 6-phosphogluconate dehydrogenase [EC:1.1.1.44 1.1.1.343]	8199	8085	6726	8890	7324	94099	94361	39497	14865	12448	19519	34453	40120	32940	36389	46108	46010
K00036	G6PD, zwf; glucose-6-phosphate 1-dehydrogenase [EC:1.1.1.49 1.1.1.363]	20294	14871	12073	13807	10575	36787	35931	14487	14874	11388	19140	25261	23506	16316	18503	22158	20540
K00052	leuB, IMDH; 3-isopropylmalate dehydrogenase [EC:1.1.1.85]	2542	2561	2281	2036	2245	2077	2219	913	1981	1415	2584	1828	1899	1441	2219	2752	2779
K00053	ilvC; ketol-acid reductoisomerase [EC:1.1.1.86]	4732	6190	5535	3701	4410	6561	6183	2203	4518	3529	6100	5847	5013	3883	7893	9113	9359
K00057	gpsA; glycerol-3-phosphate dehydrogenase (NAD(P)+) [EC:1.1.1.94]	483	757	720	512	688	1060	952	415	816	593	974	1478	830	712	327	527	548
K00058	serA, PHGDH; D-3-phosphoglycerate dehydrogenase / 2-oxoglutarate reductase [EC:1.1.1.95 1.1.1.399]	5912	4884	4651	5460	4801	19712	21827	9015	5377	4477	7848	13671	10814	9095	18271	23311	23113
K00059	fabG, OAR1; 3-oxoacyl-[acyl-carrier protein] reductase [EC:1.1.1.100]	1699	1873	1780	3046	3341	2779	2769	1379	3470	2704	5552	5118	4126	3032	1057	1780	1657
K00067	rfbD, rmlD; dTDP-4-dehydrorhamnose reductase [EC:1.1.1.133]	1062	858	885	1705	1458	824	1025	400	1008	895	1873	1560	948	888	527	1003	1114
K00075	murB; UDP-N-acetylmuramate dehydrogenase [EC:1.3.1.98]	843	999	1063	1515	1371	957	1194	536	1067	908	1622	1024	922	811	533	755	939
K00088	IMPDH, guaB; IMP dehydrogenase [EC:1.1.1.205]	7324	5925	4829	4663	3723	6068	5928	2251	4634	3384	5260	3514	5018	3605	5120	6118	5763
K00091	E1.1.1.219; dihydroflavonol-4-reductase [EC:1.1.1.219]	16	20	26	24	19	35	28	18	30	15	75	54	22	39	22	22	43
K00097	pdxA; 4-hydroxythreonine-4-phosphate dehydrogenase [EC:1.1.1.262]	1596	1734	1353	1668	1485	2654	2568	1313	1733	1333	2276	1782	2031	1589	992	1813	1584
K00099	dxr; 1-deoxy-D-xylulose-5-phosphate reductoisomerase [EC:1.1.1.267]	1087	1184	1190	976	1072	672	581	266	724	742	1161	1002	697	586	380	514	714
K00104	glcD; glycolate oxidase [EC:1.1.3.15]	2674	3029	2396	1925	2155	2975	3072	1428	2714	1749	2665	3205	2375	1782	1754	2111	2164
K00108	betA, CHDH; choline dehydrogenase [EC:1.1.99.1]	669	2889	4298	248	381	144	289	99	926	232	899	1220	732	1043	462	352	648
K00121	frmA, ADH5, adhC; S-(hydroxymethyl)glutathione dehydrogenase / alcohol dehydrogenase [EC:1.1.1.284 1.1.1.1]	3088	2831	2431	2460	2102	2774	2509	990	2068	1726	2945	2078	2394	1876	1876	2267	2414
K00128	ALDH; aldehyde dehydrogenase (NAD+) [EC:1.2.1.3]	192	243	240	282	406	623	527	190	335	270	444	585	487	309	181	436	369
K00133	asd; aspartate-semialdehyde dehydrogenase [EC:1.2.1.11]	5075	6569	4898	4618	5516	6091	6072	2397	4821	3585	6760	5114	4874	3652	2256	3786	4252
K00134	GAPDH, gapA; glyceraldehyde 3-phosphate dehydrogenase [EC:1.2.1.12]	6795	8176	7215	10882	11055	105428	115903	48020	16330	14805	23212	72673	46637	41717	38182	53786	56789
K00135	gabD; succinate-semialdehyde dehydrogenase / glutarate-semialdehyde dehydrogenase [EC:1.2.1.16 1.2.1.79 1.2.1.20]	3837	4450	3378	2956	2717	6684	5708	2302	3847	2744	4847	3864	4566	3491	2070	2690	2406
K00145	argC; N-acetyl-gamma-glutamyl-phosphate reductase [EC:1.2.1.38]	1930	2399	1982	2850	3584	7204	8130	3753	2976	2673	5269	4450	4710	4344	2407	4302	5093
K00147	proA; glutamate-5-semialdehyde dehydrogenase [EC:1.2.1.41]	2881	3524	2835	2514	3267	3827	3495	1305	3223	2291	4245	5256	3535	2676	1475	2294	2408
K00150	gap2; glyceraldehyde-3-phosphate dehydrogenase (NAD(P)) [EC:1.2.1.59]	15614	18318	17217	8942	8818	4405	5024	1949	6835	7562	11877	5641	5204	4097	6009	8129	10146
K00161	PDHA, pdhA; pyruvate dehydrogenase E1 component alpha subunit [EC:1.2.4.1]	5131	4936	4402	4084	4082	3774	4395	1852	3582	2991	5356	3806	3491	2647	3493	4831	4873
K00162	PDHB, pdhB; pyruvate dehydrogenase E1 component beta subunit [EC:1.2.4.1]	3355	3840	3392	1997	2012	2283	2322	895	2041	1707	2739	2501	1870	1524	3502	4499	4571
K00208	fabI; enoyl-[acyl-carrier protein] reductase I [EC:1.3.1.9 1.3.1.10]	1492	1998	1537	972	1413	1588	1755	656	1241	992	1591	1334	1274	1041	1638	2328	2499
K00214	BLVRA, bvdR; biliverdin reductase [EC:1.3.1.24]	4102	4786	4189	1790	1701	3391	3466	1110	2851	2304	2232	3428	3256	1854	2530	3075	2531
K00215	dapB; 4-hydroxy-tetrahydrodipicolinate reductase [EC:1.17.1.8]	1240	1254	1090	1284	1285	1648	1528	731	1109	916	1743	1078	1353	992	1085	1597	1511
K00218	por; protochlorophyllide reductase [EC:1.3.1.33]	4697	5154	4592	3933	3738	4410	4668	1730	3633	2969	4367	4535	3188	2394	4577	6966	5298
K00226	pyrD; dihydroorotate dehydrogenase (fumarate) [EC:1.3.98.1]	1487	1256	847	1183	925	16865	17938	7538	2186	1616	2841	13257	6655	6204	9103	10807	11144
K00228	CPOX, hemF; coproporphyrinogen III oxidase [EC:1.3.3.3]	1496	1621	1441	987	1105	1199	1528	473	931	810	1106	1586	969	771	2447	2495	3585
K00239	sdhA, frdA; succinate dehydrogenase / fumarate reductase, flavoprotein subunit [EC:1.3.5.1 1.3.5.4]	6874	5817	4208	5270	4059	28562	27307	12549	6297	4668	7281	13416	13343	9610	14724	19826	15903
K00240	sdhB, frdB; succinate dehydrogenase / fumarate reductase, iron-sulfur subunit [EC:1.3.5.1 1.3.5.4]	3654	3502	2492	2409	2184	7531	6489	2851	2941	2396	3503	6006	4245	3232	2921	3807	3465
K00241	sdhC, frdC; succinate dehydrogenase / fumarate reductase, cytochrome b subunit	2031	2482	2040	2521	2544	11176	10741	4331	3066	2258	3442	6610	5303	4079	6111	8483	8276
K00254	DHODH, pyrD; dihydroorotate dehydrogenase [EC:1.3.5.2]	564	819	721	562	844	1552	939	305	1422	687	954	1608	952	552	390	581	660
K00259	ald; alanine dehydrogenase [EC:1.4.1.1]	4004	3611	2854	3572	3092	3604	3758	1537	2891	2325	4346	3527	2893	2216	2055	2837	2746
K00262	E1.4.1.4, gdhA; glutamate dehydrogenase (NADP+) [EC:1.4.1.4]	18699	18869	14047	8610	5282	23539	19964	8135	8188	7138	8484	12973	10559	6705	5266	7079	6870
K00265	gltB; glutamate synthase (NADPH) large chain [EC:1.4.1.13]	0	3	0	1	0	1	2	0	1	2	4	0	2	1	0	0	2
K00266	gltD; glutamate synthase (NADPH) small chain [EC:1.4.1.13]	10862	9246	7848	10282	8891	58725	65180	28968	13873	10829	18424	36653	32163	27175	37588	42463	42087
K00274	MAO, aofH; monoamine oxidase [EC:1.4.3.4]	214	137	96	134	145	216	190	121	147	108	219	141	158	139	129	202	206
K00275	pdxH, PNPO; pyridoxamine 5'-phosphate oxidase [EC:1.4.3.5]	350	553	506	584	684	841	934	430	661	460	927	479	789	583	349	543	598
K00276	AOC3, AOC2, tynA; primary-amine oxidase [EC:1.4.3.21]	115	184	239	319	412	1459	1781	675	538	445	839	2455	1396	857	496	924	1272
K00278	nadB; L-aspartate oxidase [EC:1.4.3.16]	2044	2350	2540	2533	2633	3577	3599	1217	2936	2316	3568	3537	3331	2406	1701	2257	2381
K00281	GLDC, gcvP; glycine dehydrogenase [EC:1.4.4.2]	13320	13146	12218	26920	24501	13432	16283	5969	18840	14956	30339	16889	15601	12436	7248	12011	11122
K00284	GLU, gltS; glutamate synthase (ferredoxin) [EC:1.4.7.1]	31337	24791	21631	31249	25534	63749	71532	30715	27632	23342	41726	52631	42014	35898	65692	74435	69518
K00286	proC; pyrroline-5-carboxylate reductase [EC:1.5.1.2]	606	648	637	1086	1136	660	630	270	760	589	901	821	583	444	434	650	747
K00297	metF, MTHFR; methylenetetrahydrofolate reductase (NADPH) [EC:1.5.1.20]	549	841	796	698	1072	814	829	261	758	649	1156	999	894	785	556	931	1085
K00299	ssuE; FMN reductase [EC:1.5.1.38]	83	76	45	88	41	48	38	34	55	65	50	41	30	32	28	20	42
K00324	pntA; H+-translocating NAD(P) transhydrogenase subunit alpha [EC:1.6.1.2 7.1.1.1]	11923	8608	6466	10315	7625	66598	74644	31861	13832	10812	17259	35626	37701	25691	53045	61549	56800
K00325	pntB; H+-translocating NAD(P) transhydrogenase subunit beta [EC:1.6.1.2 7.1.1.1]	11883	10657	8022	9255	8528	85874	89362	35353	14979	12848	22544	49679	44842	31034	48000	56597	55622
K00344	qor, CRYZ; NADPH:quinone reductase [EC:1.6.5.5]	564	560	497	437	480	434	464	249	355	325	515	360	301	286	412	571	585
K00366	nirA; ferredoxin-nitrite reductase [EC:1.7.7.1]	1736	2306	1870	4420	5233	1667	1732	799	3036	2640	5053	2433	1911	1540	5582	7510	8439
K00367	narB; ferredoxin-nitrate reductase [EC:1.7.7.2]	884	1059	925	1837	1974	680	727	352	1236	1024	1933	589	825	691	3257	4777	4590
K00382	DLD, lpd, pdhD; dihydrolipoamide dehydrogenase [EC:1.8.1.4]	5997	6067	4896	3817	3874	4690	5157	1845	4098	3258	5368	5484	4290	3625	4678	5955	6206
K00383	GSR, gor; glutathione reductase (NADPH) [EC:1.8.1.7]	2285	2545	1993	1813	2006	3553	3230	1512	2227	1569	2742	4118	2850	2172	1362	1682	1810
K00384	trxB, TRR; thioredoxin reductase (NADPH) [EC:1.8.1.9]	4028	3647	3279	4073	3568	4010	3887	1594	4070	2883	4728	4084	3459	2549	2657	3313	3166
K00389	yidH; putative membrane protein	94	185	157	171	179	351	307	134	184	173	253	345	261	191	140	250	262
K00390	cysH; phosphoadenosine phosphosulfate reductase [EC:1.8.4.8 1.8.4.10]	2589	2999	2340	1958	2158	2765	2815	1392	2196	1527	1773	3457	2151	1699	2346	2921	2781
K00392	sir; sulfite reductase (ferredoxin) [EC:1.8.7.1]	39584	38182	33018	20618	20081	35456	38150	14278	28795	21861	34355	69912	30943	21966	28761	35446	35582
K00425	cydA; cytochrome bd ubiquinol oxidase subunit I [EC:7.1.1.7]	2345	2167	2497	7153	7129	10278	12665	4301	5479	5016	10298	8198	7743	7249	3444	6111	6302
K00426	cydB; cytochrome bd ubiquinol oxidase subunit II [EC:7.1.1.7]	1497	1358	1578	3719	3376	5079	6582	2739	2997	2573	5152	4417	3911	4061	2002	3280	3388
K00436	hoxH; NAD-reducing hydrogenase large subunit [EC:1.12.1.2]	4557	5444	3927	4032	3713	24471	22416	8993	6864	5188	7557	9839	11561	8562	9443	11901	10090
K00457	HPD, hppD; 4-hydroxyphenylpyruvate dioxygenase [EC:1.13.11.27]	99	172	151	178	254	340	279	99	266	177	356	533	310	252	101	164	228
K00464	diox1; all-trans-8'-apo-beta-carotenal 15,15'-oxygenase [EC:1.13.11.75]	959	1131	932	1630	1978	1019	1220	523	1635	1351	2858	2692	1908	1770	818	1028	1155
K00508	E1.14.19.3; linoleoyl-CoA desaturase [EC:1.14.19.3]	833	1068	956	681	813	901	881	333	830	671	1182	1211	700	518	1094	1909	2115
K00514	ZDS, crtQ; zeta-carotene desaturase [EC:1.3.5.6]	1451	1342	1379	1452	1579	1398	1383	503	1461	1080	2105	1807	1547	1426	978	1490	1496
K00520	merA; mercuric reductase [EC:1.16.1.1]	237	299	199	193	228	385	316	132	224	139	285	314	314	197	217	297	315
K00525	E1.17.4.1A, nrdA, nrdE; ribonucleoside-diphosphate reductase alpha chain [EC:1.17.4.1]	1163	1223	1099	881	1213	1506	1425	599	1056	652	1237	1896	1177	976	2739	3662	3980
K00526	E1.17.4.1B, nrdB, nrdF; ribonucleoside-diphosphate reductase beta chain [EC:1.17.4.1]	1428	1633	1498	1821	2303	2806	3434	1198	1900	1380	2693	4399	1850	1771	1522	2267	2416
K00548	metH, MTR; 5-methyltetrahydrofolate--homocysteine methyltransferase [EC:2.1.1.13]	6296	5587	5491	7450	7587	3709	4475	2013	4842	4140	8179	6217	4499	4301	3196	4547	5019
K00554	trmD; tRNA (guanine37-N1)-methyltransferase [EC:2.1.1.228]	190	317	242	285	411	402	427	262	352	222	365	339	405	262	254	372	433
K00555	TRMT1, trm1; tRNA (guanine26-N2/guanine27-N2)-dimethyltransferase [EC:2.1.1.215 2.1.1.216]	189	205	177	157	214	283	280	132	173	137	185	267	252	226	241	369	333
K00558	DNMT1, dcm; DNA (cytosine-5)-methyltransferase 1 [EC:2.1.1.37]	1067	1522	1180	1171	1541	2493	2501	975	1510	1064	1872	3317	1682	1437	1286	2201	2376
K00560	thyA, TYMS; thymidylate synthase [EC:2.1.1.45]	802	862	715	945	1062	1705	1940	821	1022	754	1397	2391	1307	1010	1404	2069	2436
K00566	mnmA, trmU; tRNA-uridine 2-sulfurtransferase [EC:2.8.1.13]	2507	3497	2748	1801	2190	2931	2742	1211	2190	1715	2745	2362	2218	1701	1599	2225	2509
K00588	E2.1.1.104; caffeoyl-CoA O-methyltransferase [EC:2.1.1.104]	4845	4674	2896	3904	2268	2884	2418	939	1831	1894	3095	2631	1146	1749	949	1021	833
K00595	cobL-cbiET; precorrin-6B C5,15-methyltransferase / cobalt-precorrin-6B C5,C15-methyltransferase [EC:2.1.1.132 2.1.1.289 2.1.1.196]	960	1001	713	793	1085	1323	1275	703	848	769	1358	597	1120	770	624	970	884
K00600	glyA, SHMT; glycine hydroxymethyltransferase [EC:2.1.2.1]	20248	17284	14240	15173	13194	18465	19543	8172	13844	10618	17649	16359	14309	11112	14893	18038	17406
K00602	purH; phosphoribosylaminoimidazolecarboxamide formyltransferase / IMP cyclohydrolase [EC:2.1.2.3 3.5.4.10]	4900	4186	3100	3536	3460	11040	9994	4099	4338	3092	4810	5830	5721	4104	5923	7068	6700
K00604	MTFMT, fmt; methionyl-tRNA formyltransferase [EC:2.1.2.9]	2671	2776	2087	2223	2261	2318	2288	986	2075	1657	2365	2369	2134	1647	1281	1826	1876
K00605	gcvT, AMT; aminomethyltransferase [EC:2.1.2.10]	2644	2929	2812	1972	2128	2794	2108	695	2631	1873	2446	2247	1866	1333	1504	2095	2161
K00606	panB; 3-methyl-2-oxobutanoate hydroxymethyltransferase [EC:2.1.2.11]	1135	1205	1096	1177	1194	1302	1316	506	1059	803	1281	1033	1060	806	832	1086	1194
K00609	pyrB, PYR2; aspartate carbamoyltransferase catalytic subunit [EC:2.1.3.2]	2262	2811	2574	3181	3964	3480	4434	1904	2774	2306	3833	4158	3187	2856	2191	2967	3438
K00611	OTC, argF, argI; ornithine carbamoyltransferase [EC:2.1.3.3]	2306	2565	2067	1770	1919	3278	3299	1421	1998	1521	2615	2856	2476	1769	2323	3062	3187
K00613	GATM; glycine amidinotransferase [EC:2.1.4.1]	196	335	171	61	155	215	111	35	229	101	108	252	125	97	71	135	141
K00615	E2.2.1.1, tktA, tktB; transketolase [EC:2.2.1.1]	42601	33639	30244	32193	25732	25233	29148	9932	24009	20596	32287	24841	22962	17440	19840	26307	25341
K00616	E2.2.1.2, talA, talB; transaldolase [EC:2.2.1.2]	6555	6452	5123	5603	5593	37766	36362	16020	8847	6775	9481	32664	19550	16615	18638	22367	22335
K00620	argJ; glutamate N-acetyltransferase / amino-acid N-acetyltransferase [EC:2.3.1.35 2.3.1.1]	2385	2224	2415	1614	1385	1440	1960	659	1228	1186	1871	1396	1616	1151	1848	2195	2261
K00626	ACAT, atoB; acetyl-CoA C-acetyltransferase [EC:2.3.1.9]	5157	4708	3749	3725	2869	31896	32388	14904	5344	4293	7190	13397	13679	10780	16473	19695	18088
K00627	DLAT, aceF, pdhC; pyruvate dehydrogenase E2 component (dihydrolipoamide acetyltransferase) [EC:2.3.1.12]	8180	5907	5528	4935	4385	3843	4714	1824	3771	3096	4476	4518	3746	2933	6337	8075	7905
K00640	cysE; serine O-acetyltransferase [EC:2.3.1.30]	4240	5440	4200	3341	3701	6136	5652	2300	4500	2893	4582	4092	4469	3379	3108	4757	4222
K00641	metX; homoserine O-acetyltransferase/O-succinyltransferase [EC:2.3.1.31 2.3.1.46]	152	183	161	149	199	377	318	98	278	169	213	465	279	217	147	138	120
K00645	fabD, MCAT, MCT1; [acyl-carrier-protein] S-malonyltransferase [EC:2.3.1.39]	657	554	657	423	522	296	340	92	353	265	580	507	305	335	435	521	622
K00648	fabH; 3-oxoacyl-[acyl-carrier-protein] synthase III [EC:2.3.1.180]	3862	3165	2724	2602	2456	1327	1578	512	1721	1414	3013	1074	1390	1177	1184	1542	1644
K00652	bioF; 8-amino-7-oxononanoate synthase [EC:2.3.1.47]	559	858	795	723	988	931	1028	553	751	610	1075	727	807	651	556	912	1063
K00655	plsC; 1-acyl-sn-glycerol-3-phosphate acyltransferase [EC:2.3.1.51]	640	953	740	760	902	1155	1221	508	1005	669	1000	1022	952	736	810	1129	1088
K00677	lpxA; UDP-N-acetylglucosamine acyltransferase [EC:2.3.1.129]	1068	1096	1119	1629	1682	980	1321	498	1161	1023	1770	1451	1071	968	736	951	1367
K00681	ggt; gamma-glutamyltranspeptidase / glutathione hydrolase [EC:2.3.2.2 3.4.19.13]	1348	1250	1168	1428	1374	1688	1737	604	1389	1025	1560	1398	1357	914	696	1124	1142
K00684	aat; leucyl/phenylalanyl-tRNA---protein transferase [EC:2.3.2.6]	1145	1039	984	511	563	1167	1171	333	907	690	633	789	982	524	1155	1285	1185
K00688	PYG, glgP; glycogen phosphorylase [EC:2.4.1.1]	24389	18460	16622	23674	18794	91727	103147	40030	23016	18588	29113	68550	43656	36893	46790	53093	60274
K00694	bcsA; cellulose synthase (UDP-forming) [EC:2.4.1.12]	338	361	265	369	530	480	445	207	562	424	901	1447	644	746	148	185	290
K00700	GBE1, glgB; 1,4-alpha-glucan branching enzyme [EC:2.4.1.18]	10008	9313	8328	12523	11211	8120	10290	4227	8548	7492	14194	9665	7692	6853	9179	11468	12817
K00703	glgA; starch synthase [EC:2.4.1.21]	4761	5169	5192	5238	5303	6643	7695	3228	4604	4042	7487	6190	5654	5055	4998	7026	7563
K00705	malQ; 4-alpha-glucanotransferase [EC:2.4.1.25]	4639	4796	3759	3481	3699	32074	31941	14590	6023	4545	7862	14862	12992	10251	13697	18774	18536
K00721	DPM1; dolichol-phosphate mannosyltransferase [EC:2.4.1.83]	2277	2182	2090	2940	2892	1830	2095	1017	2073	1848	3413	2755	2257	1945	1297	1826	2093
K00728	POMT, pmt; dolichyl-phosphate-mannose-protein mannosyltransferase [EC:2.4.1.109]	65	92	68	33	89	133	93	24	75	80	106	138	91	67	40	79	92
K00748	lpxB; lipid-A-disaccharide synthase [EC:2.4.1.182]	281	417	364	523	569	396	349	193	384	345	615	552	365	306	254	423	512
K00757	udp, UPP; uridine phosphorylase [EC:2.4.2.3]	150	280	246	144	155	297	292	120	204	141	239	404	232	244	241	324	374
K00759	APRT, apt; adenine phosphoribosyltransferase [EC:2.4.2.7]	1052	1563	1403	1128	1573	1682	1854	603	1643	1158	2258	1661	1539	1375	1039	1600	1659
K00761	upp, UPRT; uracil phosphoribosyltransferase [EC:2.4.2.9]	942	1319	1190	745	875	1210	1177	496	962	724	1204	941	1167	896	941	1341	1327
K00762	pyrE; orotate phosphoribosyltransferase [EC:2.4.2.10]	1546	1422	1394	1448	1659	1865	1970	762	1515	1124	1891	2069	1820	1232	1213	1669	1830
K00764	purF, PPAT; amidophosphoribosyltransferase [EC:2.4.2.14]	2452	2608	1983	2228	2251	6247	5924	2310	2760	1853	2825	5325	3377	2521	2625	3816	3384
K00765	hisG; ATP phosphoribosyltransferase [EC:2.4.2.17]	698	942	823	720	962	890	966	320	844	565	900	1706	774	745	545	904	1042
K00766	trpD; anthranilate phosphoribosyltransferase [EC:2.4.2.18]	1236	1154	1286	1635	1605	1360	1324	625	1161	965	1878	764	1256	1018	1172	1678	1821
K00767	nadC, QPRT; nicotinate-nucleotide pyrophosphorylase (carboxylating) [EC:2.4.2.19]	899	939	822	804	1011	1171	1136	404	1028	705	1273	1871	1062	842	556	973	1028
K00772	mtaP, MTAP; 5'-methylthioadenosine phosphorylase [EC:2.4.2.28]	2280	2626	2257	2372	2399	2500	2772	1151	1990	1721	2522	3608	1947	1579	1923	2859	2605
K00773	tgt; queuine tRNA-ribosyltransferase [EC:2.4.2.29]	1011	1130	909	741	992	1099	1121	508	905	630	997	713	828	666	1084	1496	1526
K00784	rnz; ribonuclease Z [EC:3.1.26.11]	2007	2577	1881	1906	2064	2977	2556	1037	2208	1703	2453	3666	2125	1754	1529	2349	2088
K00788	thiE; thiamine-phosphate pyrophosphorylase [EC:2.5.1.3]	2773	2493	2451	4512	3770	3177	3454	1435	2896	2611	4467	3781	3318	2157	1492	2296	2386
K00789	metK; S-adenosylmethionine synthetase [EC:2.5.1.6]	15733	19429	17635	27085	23716	19299	21841	8505	20670	19397	30728	19357	17881	13874	17283	21810	22669
K00790	murA; UDP-N-acetylglucosamine 1-carboxyvinyltransferase [EC:2.5.1.7]	5576	5322	5548	6826	5455	4326	4942	1807	3941	3584	6487	2790	3180	2265	3257	4965	5728
K00791	miaA, TRIT1; tRNA dimethylallyltransferase [EC:2.5.1.75]	123	192	147	150	158	253	243	97	214	136	284	367	191	185	94	196	215
K00793	ribE, RIB5; riboflavin synthase [EC:2.5.1.9]	512	585	484	499	533	596	584	243	599	448	741	559	560	432	250	383	470
K00794	ribH, RIB4; 6,7-dimethyl-8-ribityllumazine synthase [EC:2.5.1.78]	2428	2501	2181	1822	2308	1954	2405	869	2037	1716	2822	1995	2332	1686	1702	2416	2542
K00796	folP; dihydropteroate synthase [EC:2.5.1.15]	235	457	394	384	547	583	583	244	481	352	616	665	587	440	232	358	453
K00799	GST, gst; glutathione S-transferase [EC:2.5.1.18]	2210	2375	2136	2927	2766	10628	12180	5980	3026	2666	4690	5760	5483	5073	5384	6786	7260
K00800	aroA; 3-phosphoshikimate 1-carboxyvinyltransferase [EC:2.5.1.19]	2326	2361	2376	1810	2099	1849	2244	803	1680	1460	2051	1506	1668	1280	1924	2788	2937
K00801	FDFT1; farnesyl-diphosphate farnesyltransferase [EC:2.5.1.21]	835	959	969	1400	1667	1075	1916	720	959	1095	2006	1467	1536	1233	1287	1958	2242
K00806	uppS; undecaprenyl diphosphate synthase [EC:2.5.1.31]	610	639	611	488	508	852	724	251	667	418	619	596	576	390	539	541	585
K00812	aspB; aspartate aminotransferase [EC:2.6.1.1]	789	1215	985	976	1142	4707	4988	1996	1312	1217	1856	4279	2531	2399	4921	6526	7001
K00817	hisC; histidinol-phosphate aminotransferase [EC:2.6.1.9]	1395	1340	988	821	775	929	899	294	850	575	859	1220	775	563	1268	1610	1609
K00819	rocD, OAT; ornithine--oxo-acid transaminase [EC:2.6.1.13]	8275	6975	5404	4985	4413	5916	5244	1974	4275	3379	5432	4039	4291	2455	2675	3893	3552
K00820	glmS, GFPT; glutamine---fructose-6-phosphate transaminase (isomerizing) [EC:2.6.1.16]	1782	2414	2210	2588	3032	2602	2785	1167	2442	1795	3288	2883	2454	1897	1488	2020	2490
K00821	argD; acetylornithine/N-succinyldiaminopimelate aminotransferase [EC:2.6.1.11 2.6.1.17]	8552	8825	6891	7688	7079	10732	11588	4530	7443	6574	10875	11298	8399	6598	7528	10141	10491
K00826	E2.6.1.42, ilvE; branched-chain amino acid aminotransferase [EC:2.6.1.42]	908	1214	905	651	934	1651	1529	588	954	711	1443	1616	1161	884	1361	1776	1949
K00845	glk; glucokinase [EC:2.7.1.2]	5481	6372	5871	7442	7753	8581	9874	4524	6704	5505	8395	8193	8170	5831	2855	4813	5066
K00847	E2.7.1.4, scrK; fructokinase [EC:2.7.1.4]	921	983	895	856	887	1071	1070	376	867	674	977	1299	948	702	487	684	653
K00855	PRK, prkB; phosphoribulokinase [EC:2.7.1.19]	21514	28775	26720	14799	17282	20147	20930	8183	19887	15492	26627	30959	17707	15355	14057	19168	20616
K00858	ppnK, NADK; NAD+ kinase [EC:2.7.1.23]	1312	1603	1426	1297	1577	1979	2081	910	1376	962	1894	1442	1559	1348	1641	2570	2295
K00859	coaE; dephospho-CoA kinase [EC:2.7.1.24]	131	117	131	68	100	405	439	153	154	110	205	405	262	195	260	445	399
K00860	cysC; adenylylsulfate kinase [EC:2.7.1.25]	347	447	508	383	528	360	409	195	344	276	668	383	330	333	461	690	936
K00872	thrB; homoserine kinase [EC:2.7.1.39]	726	739	753	749	762	632	720	276	639	488	944	560	548	435	783	921	1239
K00873	PK, pyk; pyruvate kinase [EC:2.7.1.40]	21158	21063	18062	26716	24794	64113	68327	24492	25417	18986	29321	47997	33132	26951	17864	29180	28953
K00891	aroK, aroL; shikimate kinase [EC:2.7.1.71]	79	125	146	162	268	144	210	92	142	129	284	239	192	135	76	130	217
K00901	dgkA, DGK; diacylglycerol kinase (ATP) [EC:2.7.1.107]	810	1368	1103	1250	1421	1811	1705	621	1421	1285	2219	936	1436	1130	551	811	885
K00919	ispE; 4-diphosphocytidyl-2-C-methyl-D-erythritol kinase [EC:2.7.1.148]	634	779	618	578	610	723	796	349	475	451	649	584	614	410	657	969	1074
K00925	ackA; acetate kinase [EC:2.7.2.1]	2827	3514	2909	4156	4419	6321	6589	2772	3683	3042	5098	4793	4324	3659	2231	3822	3770
K00927	PGK, pgk; phosphoglycerate kinase [EC:2.7.2.3]	33383	33401	30722	21640	19285	19196	20335	7495	20728	18663	25979	22030	18231	14380	18826	23620	24692
K00928	lysC; aspartate kinase [EC:2.7.2.4]	2619	3221	2775	1850	1843	3186	3450	1246	1955	1504	2472	1938	2070	1511	3143	4419	3715
K00930	argB; acetylglutamate kinase [EC:2.7.2.8]	1495	1484	1208	1987	1844	1782	1873	699	1725	1536	2398	1214	1621	1152	1290	1641	1660
K00931	proB; glutamate 5-kinase [EC:2.7.2.11]	512	505	470	538	502	752	744	348	487	396	564	526	617	443	447	782	793
K00937	ppk; polyphosphate kinase [EC:2.7.4.1]	11441	11744	10718	10328	9883	13782	14408	5245	9604	8163	12967	17913	10346	9033	4710	7307	8300
K00939	adk, AK; adenylate kinase [EC:2.7.4.3]	2579	2729	2321	1681	1966	1364	1337	352	1872	1345	2472	1236	1311	1043	2152	2932	2289
K00940	ndk, NME; nucleoside-diphosphate kinase [EC:2.7.4.6]	835	1300	1104	869	1003	1203	1276	440	926	831	1600	1078	1052	828	895	1317	1406
K00941	thiD; hydroxymethylpyrimidine/phosphomethylpyrimidine kinase [EC:2.7.1.49 2.7.4.7]	2203	1951	1766	2410	1922	2053	2270	912	1592	1381	2117	1253	1695	1286	1507	2272	2364
K00942	E2.7.4.8, gmk; guanylate kinase [EC:2.7.4.8]	5709	6479	5138	3922	4345	7105	6837	2893	4727	3553	5797	6751	5727	4034	6266	9771	8151
K00943	tmk, DTYMK; dTMP kinase [EC:2.7.4.9]	26	39	27	20	28	33	46	18	30	31	48	74	37	26	59	74	59
K00945	cmk; CMP/dCMP kinase [EC:2.7.4.25]	0	1	2	0	0	0	0	0	1	0	0	5	0	0	0	0	0
K00946	thiL; thiamine-monophosphate kinase [EC:2.7.4.16]	581	626	571	576	669	528	508	230	569	429	548	527	564	498	464	686	645
K00948	PRPS, prsA; ribose-phosphate pyrophosphokinase [EC:2.7.6.1]	11359	11711	10159	6542	6735	11893	10915	4543	7621	6354	10739	7330	9205	7061	7264	10236	9121
K00950	folK; 2-amino-4-hydroxy-6-hydroxymethyldihydropteridine diphosphokinase [EC:2.7.6.3]	200	186	144	196	260	160	159	64	161	111	278	144	180	133	159	189	219
K00954	E2.7.7.3A, coaD, kdtB; pantetheine-phosphate adenylyltransferase [EC:2.7.7.3]	2241	2590	2056	2022	2335	2512	2509	1024	2112	1759	3409	2502	2278	1945	1188	1975	1953
K00958	sat, met3; sulfate adenylyltransferase [EC:2.7.7.4]	4129	3968	3839	4295	4292	4301	4312	1787	3673	3095	5101	5220	3912	3083	2295	2966	3692
K00962	pnp, PNPT1; polyribonucleotide nucleotidyltransferase [EC:2.7.7.8]	17582	14018	10925	13095	11222	12345	12376	5926	10852	8505	13794	10815	10363	7231	16325	19095	17295
K00966	GMPP; mannose-1-phosphate guanylyltransferase [EC:2.7.7.13]	2871	2964	2638	3447	3721	2752	3058	1764	2982	2298	4156	3334	2912	2855	1687	2763	3055
K00969	nadD; nicotinate-nucleotide adenylyltransferase [EC:2.7.7.18]	374	555	483	347	491	497	572	294	527	308	623	1070	524	430	216	327	347
K00971	manC, cpsB; mannose-1-phosphate guanylyltransferase [EC:2.7.7.13]	1065	1159	983	1039	1229	948	1143	482	952	892	1753	1309	964	846	776	1089	1474
K00973	rfbA, rmlA, rffH; glucose-1-phosphate thymidylyltransferase [EC:2.7.7.24]	974	923	939	1916	1684	842	1219	469	1189	1136	1987	1370	1110	1067	541	899	1203
K00974	cca; tRNA nucleotidyltransferase (CCA-adding enzyme) [EC:2.7.7.72 3.1.3.- 3.1.4.-]	2324	2651	2121	2228	2543	3435	3503	1379	2943	2082	3059	4610	3081	1979	2123	2663	2705
K00975	glgC; glucose-1-phosphate adenylyltransferase [EC:2.7.7.27]	14005	13461	12121	9932	8566	9126	10256	3640	8805	8176	12175	10812	7687	6209	7616	10874	11064
K00978	rfbF; glucose-1-phosphate cytidylyltransferase [EC:2.7.7.33]	4054	5328	5310	4092	6123	3181	3977	1919	5052	3560	7601	7341	4727	4046	1623	2815	3967
K00981	E2.7.7.41, CDS1, CDS2, cdsA; phosphatidate cytidylyltransferase [EC:2.7.7.41]	668	730	670	627	639	1017	1027	486	754	634	1115	975	927	729	1195	947	979
K00986	ltrA; RNA-directed DNA polymerase [EC:2.7.7.49]	106992	85071	88575	71114	62771	91529	80209	28814	73417	54532	90212	143480	71712	48376	61278	58621	69130
K00991	ispD; 2-C-methyl-D-erythritol 4-phosphate cytidylyltransferase [EC:2.7.7.60]	216	233	236	184	206	282	308	106	191	160	295	253	165	153	234	334	375
K00995	pgsA, PGS1; CDP-diacylglycerol---glycerol-3-phosphate 3-phosphatidyltransferase [EC:2.7.8.5]	309	466	448	313	413	674	526	220	417	303	636	616	393	324	234	410	517
K01000	mraY; phospho-N-acetylmuramoyl-pentapeptide-transferase [EC:2.7.8.13]	2431	3556	3114	3082	4356	3828	3965	1674	3623	2634	5151	2745	3304	2684	1718	3043	3447
K01005	tagT_U_V; polyisoprenyl-teichoic acid--peptidoglycan teichoic acid transferase [EC:2.7.8.-]	2346	2871	2434	3478	4227	2109	2854	1221	2657	2350	3998	3237	2756	2279	1804	2769	3358
K01007	pps, ppsA; pyruvate, water dikinase [EC:2.7.9.2]	41366	37473	28684	32522	22636	60371	51913	20414	28761	23951	33247	53422	31794	21658	24690	29870	25536
K01011	TST, MPST, sseA; thiosulfate/3-mercaptopyruvate sulfurtransferase [EC:2.8.1.1 2.8.1.2]	1608	2040	1735	1914	2239	2955	2617	927	2183	1852	2590	2692	2384	1949	1014	1455	1813
K01012	bioB; biotin synthase [EC:2.8.1.6]	3080	3196	2824	2268	2402	2784	2922	1168	2242	1600	3047	2422	2308	1843	2466	3519	3417
K01021	TPST; protein-tyrosine sulfotransferase [EC:2.8.2.20]	53	83	41	51	26	110	41	22	24	14	34	75	25	13	54	69	53
K01025	SULT1; sulfotransferase [EC:2.8.2.-]	6	17	25	3	31	8	15	0	5	9	9	30	16	12	3	12	11
K01046	lip, TGL2; triacylglycerol lipase [EC:3.1.1.3]	462	566	504	414	613	774	713	208	594	391	694	867	659	471	402	659	692
K01047	PLA2G, SPLA2; secretory phospholipase A2 [EC:3.1.1.4]	590	657	598	1037	1061	1099	1211	152	864	791	1283	1519	748	182	199	811	931
K01056	PTH1, pth, spoVC; peptidyl-tRNA hydrolase, PTH1 family [EC:3.1.1.29]	425	574	449	545	536	870	852	376	532	433	658	582	680	543	686	943	1001
K01057	PGLS, pgl, devB; 6-phosphogluconolactonase [EC:3.1.1.31]	3824	3741	2899	3905	3818	8051	7972	3490	3918	3087	3918	8459	5846	4621	5042	7073	6257
K01061	E3.1.1.45; carboxymethylenebutenolidase [EC:3.1.1.45]	2412	3267	3627	2128	2085	4079	4454	1210	3276	2982	4103	7182	3562	2693	1980	2160	1996
K01069	gloB, gloC, HAGH; hydroxyacylglutathione hydrolase [EC:3.1.2.6]	1843	1834	1592	1492	1562	3316	2655	921	2300	1498	2191	1847	2183	1313	1162	1514	1413
K01082	cysQ, MET22, BPNT1; 3'(2'), 5'-bisphosphate nucleotidase [EC:3.1.3.7]	1150	1051	1112	1417	1356	852	1082	445	1082	954	1552	1381	892	800	687	942	1000
K01091	gph; phosphoglycolate phosphatase [EC:3.1.3.18]	738	986	997	768	864	1146	1198	345	1055	831	1243	1427	1206	970	546	948	859
K01092	E3.1.3.25, IMPA, suhB; myo-inositol-1(or 4)-monophosphatase [EC:3.1.3.25]	1747	1873	1669	2070	2217	2125	2227	1021	1892	1625	2548	1571	1914	1430	1606	1973	2244
K01104	E3.1.3.48; protein-tyrosine phosphatase [EC:3.1.3.48]	286	308	289	323	411	400	433	123	321	264	460	531	323	257	360	581	570
K01139	spoT; GTP diphosphokinase / guanosine-3',5'-bis(diphosphate) 3'-diphosphatase [EC:2.7.6.5 3.1.7.2]	4749	3695	3012	3201	3366	7869	8894	4073	3327	2740	4877	6703	5591	4385	5238	7565	8200
K01142	E3.1.11.2, xthA; exodeoxyribonuclease III [EC:3.1.11.2]	325	322	240	259	263	252	236	104	273	146	275	408	252	174	364	424	390
K01147	rnb; exoribonuclease II [EC:3.1.13.1]	7357	6691	6088	3164	3097	4900	4551	1629	5867	3874	3883	7587	4863	2650	6844	4721	4001
K01153	hsdR; type I restriction enzyme, R subunit [EC:3.1.21.3]	4540	3922	3387	3105	2817	5185	5197	1694	3795	2479	4215	4610	4812	2814	2445	3910	3498
K01154	hsdS; type I restriction enzyme, S subunit [EC:3.1.21.3]	145	154	230	162	246	404	331	116	288	153	290	477	420	347	129	236	204
K01155	E3.1.21.4; type II restriction enzyme [EC:3.1.21.4]	41	79	62	90	73	102	78	33	64	41	69	209	63	55	39	72	82
K01156	res; type III restriction enzyme [EC:3.1.21.5]	216	207	161	247	231	316	300	170	211	139	214	458	243	188	146	182	187
K01159	ruvC; crossover junction endodeoxyribonuclease RuvC [EC:3.1.22.4]	146	110	127	119	145	159	135	55	154	96	175	182	123	112	98	166	228
K01176	AMY, amyA, malS; alpha-amylase [EC:3.2.1.1]	294	889	1360	71	137	163	329	80	303	150	145	565	451	397	132	92	174
K01185	E3.2.1.17; lysozyme [EC:3.2.1.17]	4015	4633	2809	3606	3397	6144	5527	2087	2739	2032	2435	4289	2812	1450	1282	1436	1590
K01191	MAN2C1; alpha-mannosidase [EC:3.2.1.24]	379	561	479	385	591	555	511	187	599	322	561	1135	528	544	363	633	659
K01214	ISA, treX; isoamylase [EC:3.2.1.68]	5635	6699	5402	6425	6465	39700	40171	14947	8860	7084	11511	16690	19582	15131	11703	17772	17647
K01232	glvA; maltose-6'-phosphate glucosidase [EC:3.2.1.122]	0	0	1	0	3	4	7	0	0	0	2	2	0	4	1	1	8
K01251	E3.3.1.1, ahcY; adenosylhomocysteinase [EC:3.3.1.1]	39358	36586	34224	56346	49355	28768	32269	10837	41659	31828	53910	45931	30393	24103	20388	29301	26042
K01255	CARP, pepA; leucyl aminopeptidase [EC:3.4.11.1]	7033	6742	5835	5784	6030	7965	8288	3172	6348	4177	7001	5120	6254	4335	7518	9764	8625
K01256	pepN; aminopeptidase N [EC:3.4.11.2]	2064	1704	1779	1344	1273	1042	1171	444	1201	1125	1838	2200	1137	1159	828	1234	1429
K01259	pip; proline iminopeptidase [EC:3.4.11.5]	178	222	211	206	289	319	309	137	370	148	360	433	329	212	240	345	369
K01262	pepP; Xaa-Pro aminopeptidase [EC:3.4.11.9]	2963	3267	2754	2785	2972	4024	3506	1356	3606	2714	4658	6196	3440	2594	2058	3134	3021
K01265	map; methionyl aminopeptidase [EC:3.4.11.18]	2701	2789	2325	2036	2539	2556	2541	935	2584	1742	2986	3232	2555	2053	2206	2937	2993
K01297	ldcA; muramoyltetrapeptide carboxypeptidase [EC:3.4.17.13]	832	1001	846	970	1013	1223	1275	510	917	762	1306	1424	925	708	539	806	999
K01304	pcp; pyroglutamyl-peptidase [EC:3.4.19.3]	10	30	18	44	49	53	30	9	40	33	61	72	36	38	30	53	59
K01338	lon; ATP-dependent Lon protease [EC:3.4.21.53]	5150	4774	3900	2613	2560	3721	3464	1378	3139	2190	3944	2968	3006	2006	2222	2859	2525
K01356	lexA; repressor LexA [EC:3.4.21.88]	2036	3046	2808	2574	3352	6180	6818	2522	3930	2773	4727	7119	4267	2897	2160	3324	3159
K01358	clpP, CLPP; ATP-dependent Clp protease, protease subunit [EC:3.4.21.92]	35417	33750	28369	31346	30686	38970	38621	16425	31580	24540	37751	41997	35100	25508	29885	38092	33827
K01409	KAE1, tsaD, QRI7; N6-L-threonylcarbamoyladenine synthase [EC:2.3.1.234]	863	1137	882	729	888	1124	1025	400	895	679	918	1073	1081	694	612	892	975
K01414	prlC; oligopeptidase A [EC:3.4.24.70]	11683	10373	8213	6397	5567	9990	9396	3400	6971	4997	8706	9895	9372	6781	5162	6319	5720
K01424	E3.5.1.1, ansA, ansB; L-asparaginase [EC:3.5.1.1]	3667	3753	3038	3058	3379	3188	3389	1286	3092	2188	3629	2643	2837	2105	3359	5025	4768
K01425	glsA, GLS; glutaminase [EC:3.5.1.2]	694	864	752	668	779	924	895	341	746	554	905	921	741	517	611	941	1097
K01426	E3.5.1.4, amiE; amidase [EC:3.5.1.4]	985	1314	1201	957	1014	1267	1534	638	962	867	1331	944	972	906	1005	1616	1662
K01428	ureC; urease subunit alpha [EC:3.5.1.5]	13353	11924	12902	10984	8755	23941	22979	18294	9744	7740	11342	3989	7408	5977	4949	6089	5668
K01429	ureB; urease subunit beta [EC:3.5.1.5]	214	317	265	276	276	270	262	99	210	170	211	207	224	123	245	386	411
K01430	ureA; urease subunit gamma [EC:3.5.1.5]	246	333	275	264	317	330	317	100	285	172	297	399	217	143	329	481	517
K01433	purU; formyltetrahydrofolate deformylase [EC:3.5.1.10]	496	657	512	277	315	409	439	124	345	277	294	497	413	259	606	626	643
K01437	ASPA, aspA; aspartoacylase [EC:3.5.1.15]	399	533	468	428	604	519	584	175	585	357	563	1299	542	506	237	338	385
K01443	nagA, AMDHD2; N-acetylglucosamine-6-phosphate deacetylase [EC:3.5.1.25]	678	649	612	729	777	975	863	362	689	547	813	1044	667	431	780	981	1005
K01448	amiABC; N-acetylmuramoyl-L-alanine amidase [EC:3.5.1.28]	9023	8791	8109	11752	9763	8287	8567	3343	7618	6943	10640	9496	7027	5451	4510	6894	7830
K01462	PDF, def; peptide deformylase [EC:3.5.1.88]	3872	4665	3944	2693	3537	3797	3244	1235	3835	2860	4667	6803	3645	3102	1471	2449	2136
K01465	URA4, pyrC; dihydroorotase [EC:3.5.2.3]	2024	2267	2020	1610	1380	2426	2273	753	1926	1522	1835	2278	2109	1343	1647	2449	2104
K01469	OPLAH, OXP1, oplAH; 5-oxoprolinase (ATP-hydrolysing) [EC:3.5.2.9]	431	352	383	418	466	421	417	227	412	295	468	518	376	326	305	373	382
K01470	E3.5.2.10; creatinine amidohydrolase [EC:3.5.2.10]	2280	2326	1932	1987	2082	2626	2755	1085	2060	1728	2832	3317	2583	1841	1082	1755	1739
K01474	hyuB; N-methylhydantoinase B [EC:3.5.2.14]	1713	1388	1096	1052	1101	1303	951	358	1362	897	1375	2023	1472	1012	518	704	730
K01480	speB; agmatinase [EC:3.5.3.11]	1174	1384	1284	984	1202	1107	1186	419	1090	881	1441	880	1025	731	1689	1993	2204
K01485	codA; cytosine/creatinine deaminase [EC:3.5.4.1 3.5.4.21]	668	666	510	737	749	980	1009	498	638	603	886	862	823	602	433	737	778
K01488	add, ADA; adenosine deaminase [EC:3.5.4.4]	1359	1676	1529	2838	3515	2799	2808	1133	3147	2288	4412	5438	3611	3145	925	1213	1456
K01489	cdd, CDA; cytidine deaminase [EC:3.5.4.5]	223	267	203	239	315	651	668	248	265	207	406	487	464	329	179	298	320
K01491	folD; methylenetetrahydrofolate dehydrogenase (NADP+) / methenyltetrahydrofolate cyclohydrolase [EC:1.5.1.5 3.5.4.9]	794	1019	760	631	920	2192	2289	1007	839	660	1092	1664	1152	1145	1824	2434	2419
K01493	comEB; dCMP deaminase [EC:3.5.4.12]	228	321	272	289	441	1308	1216	423	452	368	521	1020	748	604	447	618	846
K01495	GCH1, folE; GTP cyclohydrolase IA [EC:3.5.4.16]	5344	4476	4026	2641	2499	2478	2539	1114	2034	1725	3034	3813	2661	1943	2218	2836	2422
K01507	ppa; inorganic pyrophosphatase [EC:3.6.1.1]	1784	2746	2293	1579	2101	2006	2110	687	1802	1482	2563	1909	1434	1279	1811	2773	2782
K01515	nudF; ADP-ribose pyrophosphatase [EC:3.6.1.13]	1218	2083	1731	1691	1867	3057	3356	1196	1613	1454	2529	2521	1918	1354	1433	2669	2956
K01524	ppx-gppA; exopolyphosphatase / guanosine-5'-triphosphate,3'-diphosphate pyrophosphatase [EC:3.6.1.11 3.6.1.40]	954	1276	1236	1019	1155	1256	1330	666	1017	818	1418	1533	1104	1020	900	1306	1459
K01533	copB; P-type Cu2+ transporter [EC:7.2.2.9]	4824	4278	3474	3728	3153	5563	5760	2279	3665	2678	4524	4439	4280	3033	2976	4226	3648
K01534	zntA; Zn2+/Cd2+-exporting ATPase [EC:7.2.2.12 7.2.2.21]	1346	1458	1156	1300	1423	1637	1882	716	1423	974	1713	1844	1439	1169	1048	1545	1477
K01535	PMA1, PMA2; H+-transporting ATPase [EC:7.1.2.1]	606	441	388	881	514	477	970	358	429	385	762	338	308	407	372	307	411
K01537	ATP2C; P-type Ca2+ transporter type 2C [EC:7.2.2.10]	8786	8904	7645	7180	7233	7604	7968	3196	6611	5185	9554	8776	6655	5647	6062	7984	8544
K01546	kdpA; potassium-transporting ATPase potassium-binding subunit	5803	5114	4705	6792	4627	6727	7779	3087	4705	4500	6927	3095	5670	4356	3245	4492	4075
K01547	kdpB; potassium-transporting ATPase ATP-binding subunit [EC:7.2.2.6]	4442	3801	3680	5118	3903	4470	5286	2181	3332	3048	4713	2122	4241	3002	2769	4086	3489
K01548	kdpC; potassium-transporting ATPase KdpC subunit	532	614	561	698	686	809	858	357	621	466	850	532	815	497	367	669	634
K01551	arsA, ASNA1, GET3; arsenite/tail-anchored protein-transporting ATPase [EC:7.3.2.7 7.3.-.-]	8756	8566	7465	5570	7504	6976	7004	2817	7899	5035	9905	11332	5691	5119	7732	10187	10924
K01552	ecfA; energy-coupling factor transport system ATP-binding protein [EC:7.-.-.-]	2301	2500	2153	2068	2525	2914	2965	1212	2294	1766	2674	3108	2653	2181	1732	2727	2860
K01561	dehH; haloacetate dehalogenase [EC:3.8.1.3]	140	239	233	197	189	176	179	80	143	136	265	96	155	117	109	201	234
K01579	panD; aspartate 1-decarboxylase [EC:4.1.1.11]	114	207	200	214	358	244	261	105	265	225	447	163	370	276	115	272	297
K01580	E4.1.1.15, gadB, gadA, GAD; glutamate decarboxylase [EC:4.1.1.15]	836	975	786	368	399	1261	789	167	1296	789	508	2967	1041	425	729	430	381
K01585	speA; arginine decarboxylase [EC:4.1.1.19]	9521	8660	8467	5567	3612	8399	10229	2353	11471	8751	11003	10102	11141	6692	8112	7052	3701
K01586	lysA; diaminopimelate decarboxylase [EC:4.1.1.20]	10324	8688	7391	6509	5992	10639	11334	4444	7122	5050	8473	10225	8117	6023	6554	8414	8142
K01588	purE; 5-(carboxyamino)imidazole ribonucleotide mutase [EC:5.4.99.18]	372	504	368	530	621	493	637	243	536	363	678	575	566	434	444	615	660
K01589	purK; 5-(carboxyamino)imidazole ribonucleotide synthase [EC:6.3.4.18]	1401	1462	1271	1175	1291	1445	1528	649	1219	1065	1602	1367	1263	841	1278	1515	1488
K01591	pyrF; orotidine-5'-phosphate decarboxylase [EC:4.1.1.23]	501	595	591	722	773	741	773	331	584	516	918	579	652	548	498	747	775
K01595	ppc; phosphoenolpyruvate carboxylase [EC:4.1.1.31]	8910	8425	7129	10281	10828	14474	17272	6596	8624	6851	11738	16953	11709	10562	9001	13912	15567
K01599	hemE, UROD; uroporphyrinogen decarboxylase [EC:4.1.1.37]	2076	2252	2213	1342	1467	1590	1563	572	1367	1075	1647	1628	1296	1122	2215	3372	3511
K01601	rbcL, cbbL; ribulose-bisphosphate carboxylase large chain [EC:4.1.1.39]	93869	86236	69596	21806	15744	22601	23355	11816	25352	24911	31310	41318	26418	20332	47661	49307	52813
K01602	rbcS, cbbS; ribulose-bisphosphate carboxylase small chain [EC:4.1.1.39]	5597	6993	6737	1459	1977	2204	2417	849	2687	2479	1946	5934	3323	3315	6625	7171	8595
K01609	trpC; indole-3-glycerol phosphate synthase [EC:4.1.1.48]	856	982	986	1361	1379	1087	1132	514	1015	828	1363	1474	950	670	617	1016	908
K01610	E4.1.1.49, pckA; phosphoenolpyruvate carboxykinase (ATP) [EC:4.1.1.49]	5126	6927	4811	3856	2595	9642	8025	3100	3133	2830	2988	5864	3797	2595	2251	2923	2526
K01611	speD, AMD1; S-adenosylmethionine decarboxylase [EC:4.1.1.50]	3897	5610	5042	3841	5784	4027	3871	1684	5080	3166	5129	7194	4621	3541	8576	9537	9160
K01613	psd, PISD; phosphatidylserine decarboxylase [EC:4.1.1.65]	4848	4616	5653	1674	505	10448	6680	2651	9428	4216	4380	4789	7424	2160	2906	3136	3801
K01619	deoC, DERA; deoxyribose-phosphate aldolase [EC:4.1.2.4]	497	561	491	337	278	419	464	164	312	282	577	400	349	255	253	460	381
K01621	xfp, xpk; xylulose-5-phosphate/fructose-6-phosphate phosphoketolase [EC:4.1.2.9 4.1.2.22]	22124	18149	16637	29902	42262	110399	136559	57479	32751	30104	46020	96213	73055	60275	36564	50313	56686
K01624	FBA, fbaA; fructose-bisphosphate aldolase, class II [EC:4.1.2.13]	46084	60998	55244	39729	48568	13629	14710	4312	39525	34201	51777	33423	25241	18461	7708	10600	10572
K01633	folB; 7,8-dihydroneopterin aldolase/epimerase/oxygenase [EC:4.1.2.25 5.1.99.8 1.13.11.81]	354	450	699	418	759	724	846	216	658	554	958	878	845	761	278	530	657
K01647	CS, gltA; citrate synthase [EC:2.3.3.1]	7141	6537	4998	5716	4506	17307	17128	7538	5675	5000	7661	14686	9414	7740	9458	12249	10780
K01649	leuA, IMS; 2-isopropylmalate synthase [EC:2.3.3.13]	10098	10701	8433	7565	8067	10723	10250	4243	7848	6117	9600	9454	9017	6335	6662	8886	9177
K01652	E2.2.1.6L, ilvB, ilvG, ilvI; acetolactate synthase I/II/III large subunit [EC:2.2.1.6]	39785	36144	28986	21450	17286	30518	30612	13131	19256	16686	27403	17272	21720	16433	31727	36025	33789
K01653	E2.2.1.6S, ilvH, ilvN; acetolactate synthase I/III small subunit [EC:2.2.1.6]	3890	3742	2928	2087	1976	3383	3316	1200	2429	1774	3146	3007	2784	1771	1960	2021	2149
K01657	trpE; anthranilate synthase component I [EC:4.1.3.27]	2690	2888	2630	2485	2992	2942	3381	1452	2691	1966	2596	2550	2834	2234	2327	3570	4011
K01658	trpG; anthranilate synthase component II [EC:4.1.3.27]	1487	1811	1428	1406	1430	2093	2114	892	1467	1102	2083	1247	1620	1277	1024	1641	1645
K01661	menB; naphthoate synthase [EC:4.1.3.36]	476	610	567	600	757	650	811	326	645	529	896	658	700	562	514	890	923
K01662	dxs; 1-deoxy-D-xylulose-5-phosphate synthase [EC:2.2.1.7]	35292	26810	22075	16976	13776	14898	14528	5916	13496	10951	18186	11978	12347	9031	16059	21646	18245
K01665	pabB; para-aminobenzoate synthetase component I [EC:2.6.1.85]	358	450	388	509	622	500	520	214	528	334	527	561	460	339	479	751	660
K01669	phrB; deoxyribodipyrimidine photo-lyase [EC:4.1.99.3]	2048	2166	1810	1799	1757	2937	2759	870	2207	1578	2310	3944	2193	1592	1449	1826	1834
K01673	cynT, can; carbonic anhydrase [EC:4.2.1.1]	11336	11780	10926	5143	4892	4812	4711	1806	5758	5171	7594	5888	5125	3808	4201	5187	5907
K01674	cah; carbonic anhydrase [EC:4.2.1.1]	853	897	763	765	850	998	995	375	848	489	920	951	901	608	530	672	698
K01679	E4.2.1.2B, fumC, FH; fumarate hydratase, class II [EC:4.2.1.2]	1805	2053	1726	2060	2647	2796	2803	1086	1903	1622	2368	3158	2199	1803	1753	2417	2767
K01682	acnB; aconitate hydratase 2 / 2-methylisocitrate dehydratase [EC:4.2.1.3 4.2.1.99]	17898	13184	11197	16247	12347	18304	18523	7190	14177	11107	17925	15681	14489	10564	10304	11877	12186
K01687	ilvD; dihydroxy-acid dehydratase [EC:4.2.1.9]	13821	12517	10048	6741	5671	20633	21221	7805	8370	7065	11324	11500	13801	9359	13340	16595	15123
K01689	ENO, eno; enolase [EC:4.2.1.11]	15335	12255	10241	14401	10320	53298	54479	23000	14306	11661	18169	22913	23737	19262	20033	24976	26347
K01693	hisB; imidazoleglycerol-phosphate dehydratase [EC:4.2.1.19]	1968	1594	1360	1342	1367	1939	1839	720	1341	1080	1599	1551	1637	1159	1069	1215	1298
K01695	trpA; tryptophan synthase alpha chain [EC:4.2.1.20]	16729	15138	11713	4141	3800	3963	3221	1813	4514	3300	5295	2485	4112	3430	2939	3244	4037
K01696	trpB; tryptophan synthase beta chain [EC:4.2.1.20]	15123	14956	11518	10306	9694	14639	13952	5498	11359	8425	14493	9981	11959	8156	8598	11616	10373
K01698	hemB, ALAD; porphobilinogen synthase [EC:4.2.1.24]	3054	3527	2972	2820	2984	2984	3367	1239	2587	1849	3043	2982	2627	1822	2628	3256	3228
K01703	leuC, IPMI-L; 3-isopropylmalate/(R)-2-methylmalate dehydratase large subunit [EC:4.2.1.33 4.2.1.35]	4851	4902	4097	3488	3181	13138	13126	5164	3829	3029	4696	6503	6156	5314	8556	11308	9978
K01704	leuD, IPMI-S; 3-isopropylmalate/(R)-2-methylmalate dehydratase small subunit [EC:4.2.1.33 4.2.1.35]	677	967	730	873	980	1382	1643	757	846	719	1282	1321	1028	772	893	1206	1327
K01709	rfbG; CDP-glucose 4,6-dehydratase [EC:4.2.1.45]	4343	4510	4531	6644	6361	3091	3990	1670	3978	3830	7316	3444	3809	3282	2860	4376	5438
K01710	rfbB, rmlB, rffG; dTDP-glucose 4,6-dehydratase [EC:4.2.1.46]	264	279	298	368	510	453	366	128	457	394	705	711	423	443	229	356	409
K01711	gmd, GMDS; GDPmannose 4,6-dehydratase [EC:4.2.1.47]	4341	4708	4803	5550	5714	3247	3827	1546	4414	3563	6028	5389	3338	2983	2716	3886	4661
K01714	dapA; 4-hydroxy-tetrahydrodipicolinate synthase [EC:4.3.3.7]	1607	1911	1580	1569	1882	1792	1720	869	1351	1081	2213	1351	1264	1041	844	1485	1705
K01724	PCBD, phhB; 4a-hydroxytetrahydrobiopterin dehydratase [EC:4.2.1.96]	656	928	693	502	644	1341	1096	370	733	506	939	677	898	731	309	524	532
K01725	cynS; cyanate lyase [EC:4.2.1.104]	760	1454	1272	1004	1390	1991	1971	669	1482	991	1929	1887	1773	1383	1039	2047	1964
K01733	thrC; threonine synthase [EC:4.2.3.1]	29466	26236	19646	26575	23584	27440	23821	10349	25457	19737	26241	23554	23334	14814	18298	20905	21908
K01735	aroB; 3-dehydroquinate synthase [EC:4.2.3.4]	1100	1261	1346	1309	1566	1346	1584	743	1153	1040	1827	1561	1253	1172	795	1163	1331
K01736	aroC; chorismate synthase [EC:4.2.3.5]	1319	1482	1368	911	1174	1339	1417	541	1132	825	1498	1496	1257	926	1144	1451	1555
K01737	queD, ptpS, PTS; 6-pyruvoyltetrahydropterin/6-carboxytetrahydropterin synthase [EC:4.2.3.12 4.1.2.50]	366	393	375	348	464	391	378	193	477	336	707	742	516	490	142	251	277
K01738	cysK; cysteine synthase [EC:2.5.1.47]	4885	4908	4440	4883	3939	11799	11840	4723	4850	4273	7004	7465	7171	5113	5664	7030	7575
K01749	hemC, HMBS; hydroxymethylbilane synthase [EC:2.5.1.61]	3782	4544	3765	2747	3042	3439	3409	1398	2863	2333	3525	3052	2744	1843	4662	6535	5985
K01754	E4.3.1.19, ilvA, tdcB; threonine dehydratase [EC:4.3.1.19]	1301	1439	1175	910	983	1257	1244	524	932	718	1119	1141	1103	688	967	1185	1176
K01755	argH, ASL; argininosuccinate lyase [EC:4.3.2.1]	4444	4224	4109	4411	4663	3990	4633	1805	3761	3129	5283	5862	3393	3160	2961	4455	4493
K01756	purB, ADSL; adenylosuccinate lyase [EC:4.3.2.2]	413	559	521	543	748	496	535	198	534	375	680	722	558	418	885	1167	1329
K01759	GLO1, gloA; lactoylglutathione lyase [EC:4.4.1.5]	622	850	690	556	723	897	977	327	703	438	897	604	731	607	454	659	783
K01768	E4.6.1.1; adenylate cyclase [EC:4.6.1.1]	3789	5324	5339	3094	2435	6171	6659	1800	4691	4125	5923	8735	4941	4215	2755	3353	3063
K01770	ispF; 2-C-methyl-D-erythritol 2,4-cyclodiphosphate synthase [EC:4.6.1.12]	363	418	395	258	387	466	495	231	477	277	618	848	445	325	305	469	421
K01772	hemH, FECH; protoporphyrin/coproporphyrin ferrochelatase [EC:4.99.1.1 4.99.1.9]	6517	8075	6548	4706	6102	48269	46937	19022	10679	7864	12467	43702	22084	19109	21070	30876	28360
K01775	alr; alanine racemase [EC:5.1.1.1]	1137	1596	1494	1396	1546	1708	1934	746	1368	1100	1982	1829	1574	1240	1055	1426	1465
K01776	murI; glutamate racemase [EC:5.1.1.3]	1503	1864	1815	2162	2250	1858	2439	978	1543	1253	2389	1680	1780	1434	1394	2484	2628
K01778	dapF; diaminopimelate epimerase [EC:5.1.1.7]	2896	3537	2754	2531	2699	3080	2916	1209	2727	2314	3565	3470	3062	2303	1730	2271	2401
K01779	racD; aspartate racemase [EC:5.1.1.13]	74	106	106	87	76	179	159	36	68	79	106	217	110	143	95	119	118
K01783	rpe, RPE; ribulose-phosphate 3-epimerase [EC:5.1.3.1]	3503	4534	4628	3278	3840	1543	1762	581	3305	2871	4592	2702	2299	1716	632	981	1124
K01784	galE, GALE; UDP-glucose 4-epimerase [EC:5.1.3.2]	1188	1384	1231	1868	2079	1505	1649	607	1456	1243	2273	1519	1430	1092	920	1215	1439
K01788	nanE; N-acylglucosamine-6-phosphate 2-epimerase [EC:5.1.3.9]	441	513	517	396	501	378	438	138	348	271	480	620	413	323	437	573	729
K01790	rfbC, rmlC; dTDP-4-dehydrorhamnose 3,5-epimerase [EC:5.1.3.13]	22728	33569	28779	52941	78683	100091	85271	31280	82732	46955	85762	123480	107908	70437	14579	20648	18107
K01791	wecB; UDP-N-acetylglucosamine 2-epimerase (non-hydrolysing) [EC:5.1.3.14]	420	398	452	477	558	471	421	155	505	330	593	853	436	356	299	496	570
K01803	TPI, tpiA; triosephosphate isomerase (TIM) [EC:5.3.1.1]	1830	1551	1447	1592	1373	838	906	317	895	831	1281	827	778	584	900	1125	1251
K01807	rpiA; ribose 5-phosphate isomerase A [EC:5.3.1.6]	4401	4438	3903	5258	5279	4570	4930	1971	4999	3738	7733	4370	5036	3712	3973	4572	4811
K01809	manA, MPI; mannose-6-phosphate isomerase [EC:5.3.1.8]	2017	3331	2684	2522	3490	3766	3594	1628	3310	2164	4584	4404	3635	2616	1586	2636	3026
K01810	GPI, pgi; glucose-6-phosphate isomerase [EC:5.3.1.9]	4654	4565	3749	4452	4390	10249	7904	2954	5333	4445	5241	8390	5291	3859	3564	4744	4967
K01814	hisA; phosphoribosylformimino-5-aminoimidazole carboxamide ribotide isomerase [EC:5.3.1.16]	2638	2481	1946	2106	1869	3059	3034	1159	2396	1458	2342	3482	2333	1667	1538	1914	2073
K01817	trpF; phosphoribosylanthranilate isomerase [EC:5.3.1.24]	342	321	312	231	249	193	220	101	186	167	272	183	255	196	264	303	374
K01823	idi, IDI; isopentenyl-diphosphate Delta-isomerase [EC:5.3.3.2]	613	780	701	854	974	765	828	308	763	562	1109	786	642	510	602	928	1087
K01834	PGAM, gpmA; 2,3-bisphosphoglycerate-dependent phosphoglycerate mutase [EC:5.4.2.11]	489	379	345	626	396	1155	1453	440	460	374	536	758	360	558	410	450	421
K01835	pgm; phosphoglucomutase [EC:5.4.2.2]	6208	5963	5407	5381	4900	6383	7068	2991	4337	4000	6729	5635	4496	4263	3415	4478	5209
K01838	pgmB; beta-phosphoglucomutase [EC:5.4.2.6]	222	298	309	273	432	418	360	128	343	262	457	523	327	312	273	336	448
K01845	hemL; glutamate-1-semialdehyde 2,1-aminomutase [EC:5.4.3.8]	13806	11795	9220	11497	10132	9757	10597	4344	9316	7464	13182	4984	9095	6303	10932	14560	12907
K01866	YARS, tyrS; tyrosyl-tRNA synthetase [EC:6.1.1.1]	1116	1548	1092	964	1108	1278	1334	540	1223	765	1167	1630	1132	942	1446	2285	2318
K01867	WARS, trpS; tryptophanyl-tRNA synthetase [EC:6.1.1.2]	1324	1510	1269	1080	1265	1314	1336	726	1278	815	1589	1774	1218	1040	1174	1532	1479
K01868	TARS, thrS; threonyl-tRNA synthetase [EC:6.1.1.3]	2699	2958	2290	2035	2083	3719	3414	1388	2638	1709	3450	3832	2631	2055	2472	3173	3057
K01869	LARS, leuS; leucyl-tRNA synthetase [EC:6.1.1.4]	3584	3961	3158	2488	3015	4517	4671	1872	3387	2178	4033	5928	3562	2675	3914	5225	5431
K01870	IARS, ileS; isoleucyl-tRNA synthetase [EC:6.1.1.5]	2318	2260	2033	2433	2485	2469	2670	1038	2108	1725	3280	3136	2396	1865	2475	2905	3310
K01872	AARS, alaS; alanyl-tRNA synthetase [EC:6.1.1.7]	4771	4337	3789	3332	3339	4409	4229	1890	3701	2676	4343	4535	3848	2704	3320	3832	3749
K01873	VARS, valS; valyl-tRNA synthetase [EC:6.1.1.9]	2838	2798	2403	1826	2085	2432	2698	1142	2084	1437	2764	3514	2123	1437	3178	4374	4505
K01874	MARS, metG; methionyl-tRNA synthetase [EC:6.1.1.10]	4385	5687	4459	3103	4463	13609	12852	4528	6581	4200	6181	11788	8620	7711	6195	9547	10581
K01875	SARS, serS; seryl-tRNA synthetase [EC:6.1.1.11]	718	863	765	824	959	728	845	283	737	593	1018	1005	783	571	632	892	1159
K01876	DARS2, aspS; aspartyl-tRNA synthetase [EC:6.1.1.12]	1328	1584	1370	1257	1809	2113	2580	1001	1560	1081	1906	2142	1842	1442	1524	2664	3160
K01878	glyQ; glycyl-tRNA synthetase alpha chain [EC:6.1.1.14]	1269	1567	1261	1105	1264	1314	1372	580	1200	907	1551	1222	1056	826	870	1121	1219
K01879	glyS; glycyl-tRNA synthetase beta chain [EC:6.1.1.14]	2441	2570	2037	1862	2019	2191	2046	793	2299	1463	2279	2927	1907	1432	2050	2843	2728
K01881	PARS, proS; prolyl-tRNA synthetase [EC:6.1.1.15]	2996	3082	2674	1929	2096	2369	2236	733	1953	1476	2114	2258	1843	1339	2916	3594	3875
K01883	CARS, cysS; cysteinyl-tRNA synthetase [EC:6.1.1.16]	716	884	759	695	930	896	843	305	728	492	1087	941	830	619	515	784	1011
K01885	EARS, gltX; glutamyl-tRNA synthetase [EC:6.1.1.17]	2341	2328	2129	2257	1925	1928	2124	773	1926	1558	2660	1849	1652	1321	2000	2660	2714
K01887	RARS, argS; arginyl-tRNA synthetase [EC:6.1.1.19]	1431	1171	934	1280	1356	1028	1129	450	1054	842	1472	1839	1155	920	882	1265	1504
K01889	FARSA, pheS; phenylalanyl-tRNA synthetase alpha chain [EC:6.1.1.20]	1595	1821	1635	1538	1552	1836	1768	678	1740	1309	2194	1737	1706	1184	1111	1610	1625
K01890	FARSB, pheT; phenylalanyl-tRNA synthetase beta chain [EC:6.1.1.20]	3021	2783	2615	2459	2692	2090	2401	1005	2247	1785	3474	3401	2147	1888	2319	3287	3341
K01892	HARS, hisS; histidyl-tRNA synthetase [EC:6.1.1.21]	1001	980	1002	775	752	804	883	356	738	472	938	1153	779	540	941	1046	1170
K01893	NARS, asnS; asparaginyl-tRNA synthetase [EC:6.1.1.22]	772	922	863	851	1021	912	1139	347	862	680	1193	1174	830	753	619	1011	1206
K01895	ACSS1_2, acs; acetyl-CoA synthetase [EC:6.2.1.1]	6897	6220	5479	4412	3434	8496	10149	4401	3847	3681	5535	7234	5132	4705	10299	11374	13503
K01897	ACSL, fadD; long-chain acyl-CoA synthetase [EC:6.2.1.3]	4527	4070	3323	4205	3537	3695	3540	1359	3794	2924	4675	6489	3956	3119	1915	2301	2292
K01902	sucD; succinyl-CoA synthetase alpha subunit [EC:6.2.1.5]	977	985	886	1004	1024	1102	1081	583	1081	775	1362	1263	1142	834	535	804	859
K01903	sucC; succinyl-CoA synthetase beta subunit [EC:6.2.1.5]	1330	1719	1413	1682	2121	2123	2133	804	1866	1540	2368	2647	1940	1630	942	1575	1767
K01911	menE; o-succinylbenzoate---CoA ligase [EC:6.2.1.26]	61	90	74	54	80	74	69	34	62	36	51	132	59	80	58	77	126
K01915	glnA, GLUL; glutamine synthetase [EC:6.3.1.2]	9961	9585	7894	14181	12254	15619	20400	8418	12610	11542	17455	17909	12451	9268	54049	57140	62368
K01918	panC; pantoate--beta-alanine ligase [EC:6.3.2.1]	0	0	0	0	2	0	0	0	0	0	1	0	0	0	0	0	0
K01920	gshB; glutathione synthase [EC:6.3.2.3]	1110	1029	947	997	1005	993	1014	522	1156	754	1545	2416	1131	1041	541	742	774
K01921	ddl; D-alanine-D-alanine ligase [EC:6.3.2.4]	518	666	577	487	718	630	790	283	565	431	892	582	626	560	516	714	893
K01923	purC; phosphoribosylaminoimidazole-succinocarboxamide synthase [EC:6.3.2.6]	572	734	676	478	466	2394	2360	894	876	709	1149	2653	1496	1152	1257	2011	2030
K01924	murC; UDP-N-acetylmuramate--alanine ligase [EC:6.3.2.8]	4252	5482	5859	8429	7667	5576	8130	2916	5291	4998	8100	8070	5587	4599	2843	4399	5190
K01925	murD; UDP-N-acetylmuramoylalanine--D-glutamate ligase [EC:6.3.2.9]	369	546	444	567	743	672	716	349	569	475	865	699	700	472	661	999	1189
K01928	murE; UDP-N-acetylmuramoyl-L-alanyl-D-glutamate--2,6-diaminopimelate ligase [EC:6.3.2.13]	2516	2732	2339	3567	3603	3282	3428	1527	2962	2486	3637	2753	2898	2420	1445	1910	2036
K01929	murF; UDP-N-acetylmuramoyl-tripeptide--D-alanyl-D-alanine ligase [EC:6.3.2.10]	781	953	841	804	1026	1157	1040	493	957	724	1074	1546	859	739	551	866	1005
K01933	purM; phosphoribosylformylglycinamidine cyclo-ligase [EC:6.3.3.1]	1009	1294	1228	1079	1302	1460	1640	615	1171	871	1432	1018	1268	976	797	1273	1321
K01934	MTHFS; 5-formyltetrahydrofolate cyclo-ligase [EC:6.3.3.2]	188	386	308	326	473	534	477	250	370	260	488	515	447	356	159	324	406
K01935	bioD; dethiobiotin synthetase [EC:6.3.3.3]	643	893	746	543	700	1078	1088	474	881	550	1111	1304	963	722	574	924	862
K01937	pyrG, CTPS; CTP synthase [EC:6.3.4.2]	4010	4219	4011	4198	4355	4758	4996	2093	4509	3332	5763	5581	4750	3078	2657	3564	3701
K01939	purA, ADSS; adenylosuccinate synthase [EC:6.3.4.4]	24105	19092	15118	10851	9603	10326	11081	4334	10238	6857	11347	7631	8260	6262	18309	20092	17653
K01940	argG, ASS1; argininosuccinate synthase [EC:6.3.4.5]	5961	5991	5038	5303	5302	9936	10137	4052	6248	4625	7689	8075	6257	5263	9030	10097	10341
K01945	purD; phosphoribosylamine---glycine ligase [EC:6.3.4.13]	4045	3729	3099	1885	1680	3796	3640	1170	1930	1509	1870	1852	1901	1306	4184	5393	4407
K01950	E6.3.5.1, NADSYN1, QNS1, nadE; NAD+ synthase (glutamine-hydrolysing) [EC:6.3.5.1]	368	377	329	324	462	503	602	221	404	326	581	603	443	367	240	343	410
K01951	guaA, GMPS; GMP synthase (glutamine-hydrolysing) [EC:6.3.5.2]	4424	4905	4169	2874	3629	7240	8478	3721	3887	3131	5730	6493	4716	4001	5323	6908	8166
K01953	asnB, ASNS; asparagine synthase (glutamine-hydrolysing) [EC:6.3.5.4]	73	89	102	111	80	165	126	78	56	89	149	97	76	104	48	51	85
K01955	carB, CPA2; carbamoyl-phosphate synthase large subunit [EC:6.3.5.5]	9925	7288	7227	12287	9496	57064	70496	30302	12048	10636	17475	40237	28359	26084	33612	43352	47099
K01956	carA, CPA1; carbamoyl-phosphate synthase small subunit [EC:6.3.5.5]	3598	3425	2722	3905	3732	12621	16009	7548	3579	3175	5975	6844	7320	6369	13239	16994	17841
K01961	accC; acetyl-CoA carboxylase, biotin carboxylase subunit [EC:6.4.1.2 6.3.4.14]	854	920	893	574	688	583	754	259	579	475	682	644	532	457	786	1260	1268
K01962	accA; acetyl-CoA carboxylase carboxyl transferase subunit alpha [EC:6.4.1.2 2.1.3.15]	1287	1225	1034	814	898	1029	892	427	1019	737	1101	1100	986	706	979	1368	1530
K01963	accD; acetyl-CoA carboxylase carboxyl transferase subunit beta [EC:6.4.1.2 2.1.3.15]	1762	2376	1996	1808	2549	2975	2625	1108	2248	1671	2603	3218	2046	1704	1513	2207	2327
K01972	E6.5.1.2, ligA, ligB; DNA ligase (NAD+) [EC:6.5.1.2]	544	736	545	725	775	946	879	336	693	529	811	972	829	574	416	687	728
K01990	ABC-2.A; ABC-2 type transport system ATP-binding protein	6134	7031	5692	5906	6490	6534	6881	2674	5926	4513	7552	7494	6154	4524	3699	5112	5738
K01991	wza, gfcE; polysaccharide biosynthesis/export protein	11439	10404	9421	14167	13254	9635	10857	4348	10780	8849	13986	13562	10693	8048	5309	7820	8547
K01992	ABC-2.P; ABC-2 type transport system permease protein	12829	14070	10641	9032	10291	16169	15081	5984	12068	8189	11970	18295	12921	8785	6999	10447	9651
K01995	livG; branched-chain amino acid transport system ATP-binding protein	212	376	322	306	393	406	375	208	387	325	402	619	381	275	170	349	374
K01996	livF; branched-chain amino acid transport system ATP-binding protein	86	138	144	215	214	106	162	34	149	126	165	176	139	108	143	140	280
K01997	livH; branched-chain amino acid transport system permease protein	880	833	701	709	734	643	625	221	697	544	1028	788	605	488	469	685	621
K01998	livM; branched-chain amino acid transport system permease protein	343	453	428	289	384	523	473	178	369	317	454	529	432	323	330	432	523
K01999	livK; branched-chain amino acid transport system substrate-binding protein	14663	10549	8411	7560	7541	8833	8973	3509	8671	6146	9119	13156	7560	5856	4353	5792	5894
K02003	ABC.CD.A; putative ABC transport system ATP-binding protein	875	1132	998	1040	1164	1495	1520	623	1208	877	1515	1510	1253	1011	730	958	1123
K02004	ABC.CD.P; putative ABC transport system permease protein	4040	4044	3374	4409	4530	6250	5382	2106	4438	3428	5779	4589	4749	3612	2092	3293	3354
K02005	ABC.CD.TX; HlyD family secretion protein	13537	13825	11622	13946	11608	15335	14724	5385	14363	10566	15367	15467	13248	8858	8540	10434	9847
K02006	cbiO; cobalt/nickel transport system ATP-binding protein	459	613	463	684	690	1522	1591	505	738	535	987	835	1079	801	913	1178	1238
K02007	cbiM; cobalt/nickel transport system permease protein	1422	1656	1145	1337	1454	13243	13319	6531	2571	1975	4041	4781	7194	5186	5146	8220	7778
K02008	cbiQ; cobalt/nickel transport system permease protein	689	737	668	814	836	5195	5155	2401	1231	1040	1852	2566	3097	1982	2491	3636	3681
K02009	cbiN; cobalt/nickel transport protein	625	543	424	526	517	3857	4045	1814	978	780	1379	4047	2555	1767	1668	2529	2707
K02010	afuC, fbpC; iron(III) transport system ATP-binding protein [EC:7.2.2.7]	1824	2025	1666	880	824	1388	1258	559	1045	910	1246	1611	1281	911	2603	2948	2951
K02011	afuB, fbpB; iron(III) transport system permease protein	543	808	663	636	857	749	700	284	724	461	939	777	674	635	395	618	665
K02012	afuA, fbpA; iron(III) transport system substrate-binding protein	6530	6314	8442	1474	1902	2196	1987	1327	2411	2180	5250	3766	2430	1775	7056	5139	6381
K02017	modC; molybdate transport system ATP-binding protein [EC:7.3.2.5]	284	367	299	575	556	1266	1528	489	461	314	503	666	635	391	346	523	484
K02020	modA; molybdate transport system substrate-binding protein	860	811	800	1565	1385	3283	3901	1209	1237	961	1302	3285	1930	1379	698	1357	1097
K02030	ABC.PA.S; polar amino acid transport system substrate-binding protein	5587	6807	5762	5919	6108	6206	7140	2684	5655	4590	7121	8388	4827	3577	3874	5716	6303
K02031	ddpD; peptide/nickel transport system ATP-binding protein	1956	2118	1920	2045	2171	2448	2353	1049	2208	1522	3092	3377	2187	2110	1356	1819	1987
K02033	ABC.PE.P; peptide/nickel transport system permease protein	1977	2732	2324	2006	3005	2619	2814	1003	2663	1855	3139	3473	2540	2146	1610	2435	2868
K02034	ABC.PE.P1; peptide/nickel transport system permease protein	2688	3700	3223	2570	3100	3955	3841	1480	3074	2409	3905	3557	3294	2483	1902	2589	2782
K02035	ABC.PE.S; peptide/nickel transport system substrate-binding protein	1075	1080	985	732	1046	1167	1248	439	936	705	1197	1647	1045	937	995	1587	1776
K02036	pstB; phosphate transport system ATP-binding protein [EC:7.3.2.1]	9569	10254	9218	10361	11979	12445	14111	4138	10412	8065	13522	17938	10309	7679	4891	8105	9468
K02037	pstC; phosphate transport system permease protein	20450	16479	13787	19831	16859	18750	22072	7915	14657	12880	22308	13608	15743	11922	8791	13694	15495
K02038	pstA; phosphate transport system permease protein	12388	11203	9616	12530	12064	12456	15227	5001	10317	9050	14424	8149	10516	7653	5747	9513	10045
K02039	phoU; phosphate transport system protein	2633	3376	3207	2135	2309	3179	3080	782	3141	2525	3598	4279	3057	2105	1263	1310	1310
K02040	pstS; phosphate transport system substrate-binding protein	55951	50325	46119	66747	59363	74710	84610	31212	54569	47379	76753	72836	59670	46788	28180	46727	52808
K02045	cysA; sulfate/thiosulfate transport system ATP-binding protein [EC:7.3.2.3]	267	419	393	427	473	740	752	284	600	447	691	798	607	474	302	521	519
K02046	cysU; sulfate/thiosulfate transport system permease protein	121	152	206	342	200	602	437	186	370	434	495	392	341	228	171	215	172
K02047	cysW; sulfate/thiosulfate transport system permease protein	80	136	133	151	116	387	330	87	224	263	212	290	245	93	123	118	84
K02049	ABC.SN.A; NitT/TauT family transport system ATP-binding protein	89	152	117	141	120	144	194	85	135	108	157	149	165	106	137	163	207
K02050	ABC.SN.P; NitT/TauT family transport system permease protein	593	558	459	734	679	722	708	281	702	515	683	1022	717	483	352	470	470
K02051	ABC.SN.S; NitT/TauT family transport system substrate-binding protein	232	219	181	313	255	279	253	79	211	260	397	302	286	186	237	384	382
K02055	ABC.SP.S; putative spermidine/putrescine transport system substrate-binding protein	675	799	641	459	613	964	675	276	1091	855	1053	1748	938	692	364	506	699
K02065	mlaF, linL, mkl; phospholipid/cholesterol/gamma-HCH transport system ATP-binding protein	629	672	645	735	929	734	776	303	751	602	931	741	653	589	476	753	728
K02066	mlaE, linK; phospholipid/cholesterol/gamma-HCH transport system permease protein	426	524	521	590	764	925	842	361	599	415	795	675	814	600	509	657	776
K02067	mlaD, linM; phospholipid/cholesterol/gamma-HCH transport system substrate-binding protein	1725	2045	1983	2487	2553	3766	4429	1433	2552	2223	3546	3030	2990	2125	2567	3778	3832
K02069	ABC.X2.P; putative ABC transport system permease protein	2387	2854	2758	1618	1879	926	1043	394	1406	1277	2248	1104	1146	1044	1242	1594	2193
K02071	metN; D-methionine transport system ATP-binding protein	107	134	118	113	193	191	175	86	119	97	211	243	170	174	78	166	163
K02078	acpP; acyl carrier protein	2525	2271	2101	1235	1352	1120	1274	377	1230	962	1596	2470	1054	900	1938	2469	2707
K02092	apcA; allophycocyanin alpha subunit	70010	84296	74369	17137	16876	21679	27911	10997	19847	17877	20416	30253	19858	16986	55861	67660	78079
K02093	apcB; allophycocyanin beta subunit	135715	154664	142469	26154	26735	33458	41976	18067	33127	29437	41861	27752	29884	23480	75146	96356	109627
K02094	apcC; phycobilisome core linker protein	11384	13442	13303	2745	3355	4392	4420	1318	4949	2971	5058	9440	3857	3029	7168	9704	9895
K02095	apcD; allophycocyanin-B	7194	12309	10883	4586	7693	10137	10159	3037	8021	6147	12749	8664	8431	7441	4300	8105	9022
K02096	apcE; phycobilisome core-membrane linker protein	147918	120607	104140	31624	24757	45719	50004	17875	33601	30384	42135	44001	38445	28502	54837	64567	70397
K02097	apcF; phycobilisome core component	12794	14106	11472	5541	4608	7054	6818	2615	5650	4877	7076	3163	6020	3948	5980	8325	7525
K02108	ATPF0A, atpB; F-type H+-transporting ATPase subunit a	43990	41932	37014	21746	19206	7738	8037	2772	19131	16772	22648	12251	11373	9131	14037	17545	17307
K02109	ATPF0B, atpF; F-type H+-transporting ATPase subunit b	16398	14946	15194	8718	7849	2757	3541	1180	7127	5116	7220	7053	4209	3435	5131	6520	6687
K02110	ATPF0C, atpE; F-type H+-transporting ATPase subunit c	13752	16144	13036	8165	7754	3994	4019	1338	7751	6584	9006	5119	5073	3706	6204	8456	7811
K02111	ATPF1A, atpA; F-type H+/Na+-transporting ATPase subunit alpha [EC:7.1.2.2 7.2.2.1]	49396	34364	33427	23334	16741	7739	8859	3157	15366	11741	16869	12329	9523	7158	12193	14264	14183
K02112	ATPF1B, atpD; F-type H+/Na+-transporting ATPase subunit beta [EC:7.1.2.2 7.2.2.1]	57168	47122	41859	23901	18686	8004	9427	3352	16992	14878	23755	12865	10675	8335	16459	18602	18535
K02113	ATPF1D, atpH; F-type H+-transporting ATPase subunit delta	10880	7800	7930	5160	4156	1735	1870	618	3545	3011	3876	3464	2355	1875	2934	3355	3584
K02114	ATPF1E, atpC; F-type H+-transporting ATPase subunit epsilon	13851	11335	10808	5775	4515	1831	2220	842	4220	3359	5655	3885	2523	1960	3965	4417	4448
K02115	ATPF1G, atpG; F-type H+-transporting ATPase subunit gamma	13672	11406	11039	7397	5990	2745	3026	1125	4839	3752	6078	3379	3135	2339	3678	4357	4884
K02116	atpI; ATP synthase protein I	15243	14491	13577	7760	6894	2526	2688	754	7244	5761	8729	3122	3536	2657	4140	5065	4935
K02160	accB, bccP; acetyl-CoA carboxylase biotin carboxyl carrier protein	1299	1013	963	679	540	485	637	252	484	420	639	311	444	364	1316	1694	1441
K02188	cbiD; cobalt-precorrin-5B (C1)-methyltransferase [EC:2.1.1.195]	804	858	705	661	750	1041	1123	456	633	562	717	978	862	729	569	839	797
K02191	cbiT; cobalt-precorrin-6B (C15)-methyltransferase [EC:2.1.1.196]	251	488	292	447	563	813	749	366	570	442	881	485	648	529	233	325	446
K02221	yggT; YggT family protein	2651	5851	4388	2846	4714	10224	8643	3682	6291	3664	9204	5330	7997	6592	1875	4701	4836
K02224	cobB-cbiA; cobyrinic acid a,c-diamide synthase [EC:6.3.5.9 6.3.5.11]	1080	1379	1077	1246	1237	1714	1553	740	1070	963	1465	1340	1179	942	901	1244	1192
K02227	cbiB, cobD; adenosylcobinamide-phosphate synthase [EC:6.3.1.10]	292	376	271	297	331	517	483	208	380	263	458	454	430	296	222	434	312
K02230	cobN; cobaltochelatase CobN [EC:6.6.1.2]	4643	4228	3793	4335	4454	3215	3667	1636	3401	2658	4210	4844	3524	2944	3687	5011	5340
K02231	cobP, cobU; adenosylcobinamide kinase / adenosylcobinamide-phosphate guanylyltransferase [EC:2.7.1.156 2.7.7.62]	1211	1224	1004	1423	1253	1377	1423	588	1189	942	1611	1174	1272	989	520	761	799
K02232	cobQ, cbiP; adenosylcobyric acid synthase [EC:6.3.5.10]	736	1063	751	741	953	805	820	295	898	537	1188	949	812	733	393	693	731
K02233	E2.7.8.26, cobS, cobV; adenosylcobinamide-GDP ribazoletransferase [EC:2.7.8.26]	1062	1125	1036	654	716	966	911	207	1161	743	773	1288	1117	693	860	1035	977
K02234	cobW; cobalamin biosynthesis protein CobW	1187	1470	1202	1069	1075	6853	7396	2852	1872	1363	2312	5579	3292	2693	7218	9554	8722
K02238	comEC; competence protein ComEC	361	580	524	396	460	772	641	288	533	327	575	877	548	383	289	466	468
K02257	COX10, ctaB, cyoE; heme o synthase [EC:2.5.1.141]	5992	5724	4094	8723	9145	33671	41278	18389	10966	7753	11316	21544	17116	12873	25104	37931	31100
K02259	COX15, ctaA; heme a synthase [EC:1.17.99.9]	9814	9688	6630	13995	12694	54309	60084	27588	15631	11938	21054	23960	27291	20270	32517	51779	42079
K02274	coxA, ctaD; cytochrome c oxidase subunit I [EC:7.1.1.9]	42073	35195	26517	32247	31048	79294	84108	30311	43104	31158	55447	54540	55805	44902	38502	50640	49391
K02275	coxB, ctaC; cytochrome c oxidase subunit II [EC:7.1.1.9]	24576	20360	15829	20265	19517	44442	47503	19201	25213	18227	33867	47935	33408	26786	23534	30651	30522
K02276	coxC, ctaE; cytochrome c oxidase subunit III [EC:7.1.1.9]	11971	11482	8816	9467	10169	28261	28946	10092	14146	10359	18175	26468	19840	16394	12954	18497	17632
K02284	cpcA; phycocyanin alpha chain	398359	341184	281624	29655	21803	37832	46947	18521	37240	37090	41123	74359	42149	27976	123748	118297	130140
K02285	cpcB; phycocyanin beta chain	444126	364838	299749	33305	24987	45808	55078	21165	41644	41341	53106	62187	48056	33651	121621	117170	134555
K02286	cpcC; phycocyanin-associated rod linker protein	184012	145953	125176	12963	9946	23803	27739	10477	20083	18054	23665	29775	24212	18287	54617	53908	63265
K02288	cpcE; phycocyanobilin lyase subunit alpha [EC:4.4.1.32]	482	506	379	345	396	311	370	178	340	266	389	395	431	252	319	529	601
K02289	cpcF; phycocyanobilin lyase subunit beta [EC:4.4.1.32]	425	671	526	553	658	1040	881	549	689	503	604	1050	893	483	293	498	568
K02290	cpcG; phycobilisome rod-core linker protein	36178	43882	37532	10896	13001	18015	20047	6691	14520	13386	18843	14850	13704	11337	20451	25608	28899
K02291	crtB; 15-cis-phytoene synthase [EC:2.5.1.32]	5125	4565	4125	3289	3326	3019	3204	1382	3002	2588	4484	2574	2910	2287	2590	3556	3877
K02292	crtO; beta-carotene ketolase (CrtO type)	14192	14394	11517	8235	7955	17075	17857	6373	11134	9712	15820	20689	13100	10046	9459	12048	13414
K02293	PDS, crtP; 15-cis-phytoene desaturase [EC:1.3.5.5]	3257	2678	2436	2119	2502	1653	1775	716	2814	1933	3702	3723	2467	2066	1136	1524	1652
K02294	crtR; beta-carotene hydroxylase [EC:1.14.13.-]	452	668	635	692	1036	855	1161	459	759	589	1244	1496	1112	1075	586	1327	1635
K02303	cobA; uroporphyrin-III C-methyltransferase [EC:2.1.1.107]	1157	1161	1034	1123	1286	1060	1212	582	1042	796	1434	1044	1243	942	1251	1575	1617
K02313	dnaA; chromosomal replication initiator protein	377	481	295	682	916	3515	4062	1359	901	609	1287	2263	1349	1042	2613	4100	3488
K02314	dnaB; replicative DNA helicase [EC:3.6.4.12]	425	425	332	299	390	646	587	263	438	371	440	622	460	314	552	500	464
K02316	dnaG; DNA primase [EC:2.7.7.101]	162	196	204	143	222	271	251	115	176	146	239	423	237	187	137	368	357
K02335	polA; DNA polymerase I [EC:2.7.7.7]	1234	1534	1167	1219	1390	2256	2323	926	1701	1128	1834	4258	1802	1638	949	1216	1375
K02337	dnaE; DNA polymerase III subunit alpha [EC:2.7.7.7]	1552	1662	1402	1409	1612	1841	1830	676	1499	1112	2004	2576	1387	1375	1309	1784	1982
K02338	dnaN; DNA polymerase III subunit beta [EC:2.7.7.7]	1420	1638	1579	1664	1885	2941	3475	1294	2061	1555	2526	2279	2171	1734	1905	2548	2855
K02340	holA; DNA polymerase III subunit delta [EC:2.7.7.7]	128	179	155	172	159	278	233	105	203	118	261	362	216	135	109	149	196
K02341	holB; DNA polymerase III subunit delta' [EC:2.7.7.7]	684	805	730	609	813	936	886	202	891	538	849	1202	674	544	492	745	811
K02343	dnaX; DNA polymerase III subunit gamma/tau [EC:2.7.7.7]	539	599	527	684	720	687	785	330	600	445	740	945	595	438	389	644	676
K02355	fusA, GFM, EFG; elongation factor G	128063	91011	74751	78756	58616	77958	80006	29481	62738	46431	77406	65669	60054	43800	81702	84834	76812
K02356	efp; elongation factor P	1971	1792	1871	1197	1184	711	1015	431	977	733	1323	1258	919	775	2427	3172	3177
K02357	tsf, TSFM; elongation factor Ts	11289	9353	8366	6745	5277	6346	6203	2769	6672	4528	8374	8819	5928	4395	9189	9581	9194
K02358	tuf, TUFM; elongation factor Tu	76835	54396	49413	60829	46720	50966	56567	21019	48225	34054	59696	49823	42543	33835	56537	64649	57744
K02372	fabZ; 3-hydroxyacyl-[acyl-carrier-protein] dehydratase [EC:4.2.1.59]	399	455	571	550	561	432	602	260	379	350	624	514	432	428	459	673	853
K02377	TSTA3, fcl; GDP-L-fucose synthase [EC:1.1.1.271]	1562	1831	1624	1914	2030	1913	2097	784	1684	1310	2910	1690	1429	1319	934	1552	1823
K02416	fliM; flagellar motor switch protein FliM	2	0	0	0	0	0	0	0	1	0	0	0	0	0	0	0	0
K02426	sufE; cysteine desulfuration protein SufE	767	1015	873	846	1036	1119	1079	500	1018	622	990	1947	980	719	767	1186	1226
K02428	rdgB; XTP/dITP diphosphohydrolase [EC:3.6.1.66]	1485	1683	1292	1310	1557	2115	2075	693	1742	1241	2088	2431	1766	1180	1233	1864	1941
K02433	gatA, QRSL1; aspartyl-tRNA(Asn)/glutamyl-tRNA(Gln) amidotransferase subunit A [EC:6.3.5.6 6.3.5.7]	1936	1968	1856	2643	2704	2168	2744	1104	1958	1622	2760	1982	2036	1603	1921	2750	2811
K02434	gatB, PET112; aspartyl-tRNA(Asn)/glutamyl-tRNA(Gln) amidotransferase subunit B [EC:6.3.5.6 6.3.5.7]	4710	5435	4715	5688	6371	5383	5663	2107	4746	3730	5735	6048	4353	3352	4279	6180	5855
K02435	gatC, GATC; aspartyl-tRNA(Asn)/glutamyl-tRNA(Gln) amidotransferase subunit C [EC:6.3.5.6 6.3.5.7]	864	907	814	774	802	819	778	393	863	545	878	1557	794	627	753	932	959
K02437	gcvH, GCSH; glycine cleavage system H protein	1145	1503	1600	1504	1942	2113	2084	668	1959	1463	2461	1278	2125	1757	1328	2216	2069
K02469	gyrA; DNA gyrase subunit A [EC:5.6.2.2]	19798	14544	12336	11967	10287	14785	14608	5643	11295	8449	13650	13173	11400	8439	7752	9585	10155
K02470	gyrB; DNA gyrase subunit B [EC:5.6.2.2]	7391	6341	5409	5935	4716	6958	6273	2277	5066	4159	6753	7295	5152	3671	4705	5953	5450
K02471	bacA; vitamin B12/bleomycin/antimicrobial peptide transport system ATP-binding/permease protein	721	987	1121	914	1228	1591	1915	527	933	795	1518	2459	1203	1180	1047	1674	2188
K02483	K02483; two-component system, OmpR family, response regulator	929	978	893	1588	1846	1077	1386	469	1255	1045	1715	1894	1358	1080	998	1424	1534
K02492	hemA; glutamyl-tRNA reductase [EC:1.2.1.70]	7127	6987	5983	3403	2817	6569	6679	2630	3610	2878	4167	3938	3726	2318	3832	5586	5123
K02493	hemK, prmC, HEMK; release factor glutamine methyltransferase [EC:2.1.1.297]	2006	2188	1812	2419	2335	2131	2301	1002	1787	1566	2697	1768	1821	1453	1323	1798	1785
K02495	hemN, hemZ; oxygen-independent coproporphyrinogen III oxidase [EC:1.3.98.3]	213	190	308	214	125	177	95	47	82	175	156	355	76	62	194	217	179
K02500	hisF; imidazole glycerol-phosphate synthase subunit HisF [EC:4.3.2.10]	473	532	446	427	546	489	607	253	443	371	558	672	494	424	502	591	782
K02501	hisH; imidazole glycerol-phosphate synthase subunit HisH [EC:4.3.2.10]	3247	4234	3394	2954	3726	5717	5033	2214	4609	3068	5302	3714	5560	3858	2233	3914	3403
K02502	hisZ; ATP phosphoribosyltransferase regulatory subunit	3670	3788	2912	3153	2785	3355	3406	1472	2377	1952	2998	2658	2513	2121	2847	4053	3721
K02503	HINT1, hinT, hit; histidine triad (HIT) family protein	1044	1213	975	924	1223	1607	1439	402	1350	945	1341	1973	1342	991	567	1024	977
K02518	infA; translation initiation factor IF-1	579	627	562	462	658	429	477	174	578	407	515	725	521	388	463	663	712
K02519	infB, MTIF2; translation initiation factor IF-2	56974	37565	31811	30783	23101	32649	32679	15322	27622	19753	28630	26410	29366	20281	31397	34495	29544
K02520	infC, MTIF3; translation initiation factor IF-3	12813	10139	8950	9941	7917	8494	7821	3126	8422	5633	9617	13785	6914	4804	7564	9118	8727
K02528	ksgA; 16S rRNA (adenine1518-N6/adenine1519-N6)-dimethyltransferase [EC:2.1.1.182]	254	289	213	244	329	404	353	191	210	229	376	394	319	253	320	458	484
K02533	lasT; tRNA/rRNA methyltransferase [EC:2.1.1.-]	403	422	366	575	590	398	471	255	401	331	427	378	399	371	468	617	609
K02535	lpxC; UDP-3-O-[3-hydroxymyristoyl] N-acetylglucosamine deacetylase [EC:3.5.1.108]	239	284	395	384	508	342	495	149	405	282	657	508	468	334	183	390	420
K02536	lpxD; UDP-3-O-[3-hydroxymyristoyl] glucosamine N-acyltransferase [EC:2.3.1.191]	2903	3081	2964	2886	3110	3115	3427	1434	2785	2434	3491	2609	3115	2117	1647	2268	2535
K02549	menC; o-succinylbenzoate synthase [EC:4.2.1.113]	41	83	64	55	76	76	55	15	65	59	94	178	53	75	52	98	92
K02551	menD; 2-succinyl-5-enolpyruvyl-6-hydroxy-3-cyclohexene-1-carboxylate synthase [EC:2.2.1.9]	445	527	419	553	421	515	598	264	501	317	606	647	470	427	384	567	692
K02552	menF; menaquinone-specific isochorismate synthase [EC:5.4.4.2]	423	533	409	359	511	541	500	298	474	288	352	873	440	390	376	684	662
K02563	murG; UDP-N-acetylglucosamine--N-acetylmuramyl-(pentapeptide) pyrophosphoryl-undecaprenol N-acetylglucosamine transferase [EC:2.4.1.227]	536	633	637	645	692	836	763	286	650	545	752	725	725	568	511	677	832
K02600	nusA; transcription termination/antitermination protein NusA	4768	3641	4214	2357	2003	3539	3772	900	4284	3026	3751	5228	3980	2226	3423	2965	2462
K02601	nusG; transcription termination/antitermination protein NusG	8907	7016	5663	4768	4166	4823	4834	1925	4674	3271	5302	3443	4293	3022	9269	9117	8288
K02619	pabC; 4-amino-4-deoxychorismate lyase [EC:4.1.3.38]	356	518	429	429	593	728	663	288	656	492	722	875	572	494	250	410	434
K02634	petA; apocytochrome f	29091	27180	26182	9100	9183	11713	13233	4848	11295	8373	13186	14682	10239	8902	16008	20253	18745
K02635	petB; cytochrome b6	75882	61943	54996	36702	34917	35063	37412	11957	34468	24589	40821	28909	28876	23642	29409	39987	31792
K02636	petC; cytochrome b6-f complex iron-sulfur subunit [EC:7.1.1.6]	17538	17734	16378	5933	5830	7333	8792	3001	7037	5387	8272	10714	6859	5495	9480	12434	11238
K02637	petD; cytochrome b6-f complex subunit 4	77439	73966	64484	40701	42765	49943	53363	22940	42721	31553	48077	58400	39118	30755	34023	46625	40377
K02638	petE; plastocyanin	20223	32273	27000	17880	23005	35329	33090	10603	27045	19083	28694	40745	30890	21253	9008	17579	14999
K02639	petF; ferredoxin	8135	16962	14133	15062	24408	22499	23476	6900	20184	17956	18391	26599	25477	18936	13038	27281	23912
K02640	petG; cytochrome b6-f complex subunit 5	0	0	0	2	0	0	0	0	0	0	0	0	0	0	0	0	0
K02641	petH; ferredoxin--NADP+ reductase [EC:1.18.1.2]	41612	41873	34788	24132	22985	37909	39264	14826	25794	22215	32301	34606	29753	23676	36853	46528	45916
K02642	petL; cytochrome b6-f complex subunit 6	32	46	24	19	39	51	44	21	25	19	41	20	43	33	19	53	62
K02643	petM; cytochrome b6-f complex subunit 7	122	187	194	108	266	418	450	106	201	120	384	168	405	344	104	343	271
K02650	pilA; type IV pilus assembly protein PilA	125380	157528	134342	117182	142430	195928	191895	70229	176726	123953	154389	384530	178205	116293	62104	95424	80507
K02652	pilB; type IV pilus assembly protein PilB	28227	22293	20832	37362	30444	21560	23981	9465	25476	19183	38995	25585	25075	20158	14045	17961	16308
K02653	pilC; type IV pilus assembly protein PilC	3589	3678	3266	5073	5279	4992	5716	3430	4012	3459	6853	4027	4362	3409	1944	2561	2572
K02654	pilD, pppA; leader peptidase (prepilin peptidase) / N-methyltransferase [EC:3.4.23.43 2.1.1.-]	619	1061	733	606	698	1884	1352	339	1108	846	1273	891	1028	709	519	717	856
K02658	pilH; twitching motility two-component system response regulator PilH	2754	2395	2007	2744	2461	2913	2778	968	2445	1849	3310	2106	2627	2059	928	1361	1249
K02660	pilJ; twitching motility protein PilJ	18735	14974	14541	17085	13596	15724	16551	5413	14438	11564	18874	18548	15922	11034	7855	8926	8665
K02662	pilM; type IV pilus assembly protein PilM	14396	9658	8575	11777	9067	10726	10612	3145	10738	7647	11157	16363	9790	5517	4998	4751	4487
K02663	pilN; type IV pilus assembly protein PilN	58323	48655	40030	37951	33111	34071	34843	12095	33138	24386	39443	23424	29647	20089	21469	27305	23029
K02664	pilO; type IV pilus assembly protein PilO	8495	5762	5429	7431	5452	5753	5681	1816	6221	3756	5948	7493	4963	3172	3119	3004	2911
K02666	pilQ; type IV pilus assembly protein PilQ	17761	13918	12437	19448	16210	14838	17086	6301	16799	10855	14730	24924	14717	10797	8826	9646	9223
K02669	pilT; twitching motility protein PilT	17562	15010	14223	20373	18350	16176	18216	6886	17695	13383	23221	28446	17894	14139	8171	10048	9499
K02687	prmA; ribosomal protein L11 methyltransferase [EC:2.1.1.-]	950	721	799	768	767	2372	2641	1021	899	649	1183	2082	1466	1205	2450	3583	3235
K02689	psaA; photosystem I P700 chlorophyll a apoprotein A1	1252783	995068	835241	202386	143538	426260	473438	186517	286424	252772	355447	333946	439669	287236	509793	505908	681722
K02690	psaB; photosystem I P700 chlorophyll a apoprotein A2	992380	807274	669011	198415	150112	422822	446283	169184	274029	248971	346642	252225	406789	271201	413729	419104	544437
K02691	psaC; photosystem I subunit VII	8	8	8	113	73	39	85	64	47	57	98	28	47	68	32	31	13
K02692	psaD; photosystem I subunit II	16352	33878	31791	6421	8767	23722	24119	7019	16081	12218	17594	23971	21154	15282	15562	26408	33327
K02693	psaE; photosystem I subunit IV	9010	19859	18003	5525	7815	14960	15329	5151	10693	9363	10998	13443	14839	11172	9095	14075	16551
K02694	psaF; photosystem I subunit III	23839	42147	34055	5933	8776	22313	24902	10778	14976	12584	17615	21741	23104	17595	19892	27398	36535
K02697	psaJ; photosystem I subunit IX	0	0	1	1	0	3	1	1	3	0	0	0	4	5	0	2	1
K02698	psaK; photosystem I subunit X	2002	5270	4130	2134	3848	5215	5564	1561	3829	3252	4809	2947	5031	3371	2462	5524	6609
K02699	psaL; photosystem I subunit XI	27198	39715	31833	8798	11033	14933	15421	4937	14167	12348	20099	5087	13742	9585	13831	19471	22594
K02703	psbA; photosystem II P680 reaction center D1 protein [EC:1.10.3.9]	513548	793834	612904	763008	1082624	1072108	1036695	320173	812808	685930	1236440	747552	795440	657985	394770	663034	561467
K02704	psbB; photosystem II CP47 chlorophyll apoprotein	146958	149311	123684	48186	45855	77500	83619	34241	52142	46616	79474	33943	56979	40408	64231	79711	76522
K02705	psbC; photosystem II CP43 chlorophyll apoprotein	325954	289616	234779	195059	186197	205753	201086	67647	174667	130224	241484	144939	166764	123211	120339	168560	135657
K02706	psbD; photosystem II P680 reaction center D2 protein [EC:1.10.3.9]	324045	291053	235962	267381	277790	239061	228954	76866	204568	168238	296930	136448	199377	154353	121866	168843	133957
K02707	psbE; photosystem II cytochrome b559 subunit alpha	3973	6913	5702	2233	3246	5233	5090	1896	4373	2814	5763	6359	4272	3866	2649	4691	4789
K02708	psbF; photosystem II cytochrome b559 subunit beta	1797	2897	2607	843	1432	2283	2183	1012	2010	1174	2581	3608	1857	1753	1150	1950	2206
K02709	psbH; photosystem II PsbH protein	921	2166	1827	892	1842	2762	2811	1046	1854	1303	2820	1669	2490	2387	793	1965	2191
K02710	psbI; photosystem II PsbI protein	545	936	601	591	1113	1210	1438	387	911	831	793	2089	1529	1076	816	1917	1672
K02711	psbJ; photosystem II PsbJ protein	1334	2256	1757	728	1199	2100	2055	508	1255	1018	1882	1195	1666	1231	917	1639	1821
K02712	psbK; photosystem II PsbK protein	312	531	436	204	471	622	732	218	389	249	522	670	664	532	362	871	911
K02715	psbN; PsbN protein	43	162	78	46	189	574	546	136	176	110	399	155	417	461	43	211	180
K02716	psbO; photosystem II oxygen-evolving enhancer protein 1	13952	19476	18166	6951	8977	12804	13131	4354	10679	8586	13783	11392	10407	8700	9753	13805	14841
K02717	psbP; photosystem II oxygen-evolving enhancer protein 2	441	617	562	495	740	785	904	345	591	534	914	1482	791	681	508	919	1164
K02719	psbU; photosystem II PsbU protein	17127	22800	19937	9484	10435	19698	18749	7637	14399	11701	18299	20717	14998	11345	10287	14749	14646
K02720	psbV; photosystem II cytochrome c550	7988	11746	10246	2498	3277	7483	7186	2700	5172	4044	5935	9526	6630	5039	5037	7062	7495
K02722	psbX; photosystem II PsbX protein	199	336	310	255	454	449	655	193	363	281	378	279	506	564	376	805	751
K02723	psbY; photosystem II PsbY protein	19	31	20	15	12	18	24	11	14	15	18	29	42	43	8	30	32
K02724	psbZ; photosystem II PsbZ protein	946	1711	1348	733	1084	1657	1872	556	1124	1013	1397	2846	1696	1398	1095	2328	2201
K02825	pyrR; pyrimidine operon attenuation protein / uracil phosphoribosyltransferase [EC:2.4.2.9]	264	379	278	304	337	577	561	282	337	261	403	564	377	282	282	386	525
K02834	rbfA; ribosome-binding factor A	1846	2168	1678	2306	2550	3125	3202	1439	2419	1804	3278	3448	2899	2280	1122	1926	1976
K02835	prfA, MTRF1, MRF1; peptide chain release factor 1	2241	2148	1543	1310	1721	2733	2720	1101	1434	985	1765	2275	1670	1223	2401	2850	2879
K02836	prfB; peptide chain release factor 2	807	696	695	913	910	877	841	404	612	623	840	1226	714	532	785	1064	1192
K02837	prfC; peptide chain release factor 3	3485	3608	2897	2998	3313	4133	4191	1531	3607	2404	3873	5167	3493	2547	3507	3992	4179
K02838	frr, MRRF, RRF; ribosome recycling factor	2543	2708	2369	2772	2571	2028	2277	1142	1843	1726	2961	1817	1665	1386	1774	2626	2372
K02851	wecA, tagO, rfe; UDP-GlcNAc:undecaprenyl-phosphate/decaprenyl-phosphate GlcNAc-1-phosphate transferase [EC:2.7.8.33 2.7.8.35]	4554	4242	3064	3334	3389	3982	4207	1660	3052	2285	4632	1735	3202	2309	2781	3760	3702
K02860	rimM; 16S rRNA processing protein RimM	430	555	379	379	465	379	429	265	397	269	404	529	358	260	492	518	518
K02863	RP-L1, MRPL1, rplA; large subunit ribosomal protein L1	4126	3215	2599	2214	1790	1897	1686	787	1908	1328	2177	3214	1522	1187	8543	7654	6947
K02864	RP-L10, MRPL10, rplJ; large subunit ribosomal protein L10	5332	5685	4788	1961	1709	2143	2103	836	2755	1835	2430	3026	2483	1453	17722	16486	13321
K02867	RP-L11, MRPL11, rplK; large subunit ribosomal protein L11	4017	2963	2479	2093	1781	1931	1948	926	1997	1399	2160	2237	1582	1382	5635	5706	5031
K02871	RP-L13, MRPL13, rplM; large subunit ribosomal protein L13	7644	5814	5496	4916	4039	5230	5853	2170	4500	3329	5135	5381	3794	2710	9347	9995	8851
K02874	RP-L14, MRPL14, rplN; large subunit ribosomal protein L14	3625	2381	2129	1776	1299	1427	1764	694	1333	909	1760	948	886	748	6689	5915	5163
K02876	RP-L15, MRPL15, rplO; large subunit ribosomal protein L15	2943	2471	2097	1602	1507	2023	2006	752	1747	1177	1971	1462	1131	869	6114	6031	5435
K02878	RP-L16, MRPL16, rplP; large subunit ribosomal protein L16	4437	2845	2359	2303	1721	1605	1956	1036	1528	1054	1979	550	1110	822	8275	7165	6724
K02879	RP-L17, MRPL17, rplQ; large subunit ribosomal protein L17	11326	7168	6254	6598	4724	5269	5904	2496	4832	3774	5959	2434	4321	3279	12004	13651	10972
K02881	RP-L18, MRPL18, rplR; large subunit ribosomal protein L18	3467	2415	2150	1700	1190	1806	1738	754	1479	1162	1932	1056	1004	711	6500	6045	5232
K02884	RP-L19, MRPL19, rplS; large subunit ribosomal protein L19	4795	5670	4970	2956	4013	4191	4352	1754	4016	2767	4958	3754	3833	2868	7182	8497	7880
K02886	RP-L2, MRPL2, rplB; large subunit ribosomal protein L2	11906	7070	5571	5449	3981	3516	3906	1750	3702	2482	4567	1713	2472	1928	17408	14527	13297
K02887	RP-L20, MRPL20, rplT; large subunit ribosomal protein L20	3314	4699	3761	2484	3153	4546	4487	1979	3523	2559	4750	3815	3406	2602	5112	6599	6145
K02888	RP-L21, MRPL21, rplU; large subunit ribosomal protein L21	2067	2870	2393	1966	2570	2720	2819	1073	2543	1874	2913	2003	2282	1806	2995	4285	3787
K02890	RP-L22, MRPL22, rplV; large subunit ribosomal protein L22	2912	2133	1916	1873	1741	1081	1528	999	1357	846	1178	814	915	961	7828	7277	6600
K02892	RP-L23, MRPL23, rplW; large subunit ribosomal protein L23	2747	1894	1547	1499	1211	961	1170	558	1199	685	1124	1841	815	700	6380	5639	5215
K02895	RP-L24, MRPL24, rplX; large subunit ribosomal protein L24	2627	1702	1492	1260	1065	1007	1218	590	1052	706	1128	1495	709	538	5695	5042	4614
K02897	RP-L25, rplY; large subunit ribosomal protein L25	7576	5737	4708	3899	3408	3570	3902	1746	3308	2314	4249	3893	2792	2280	6310	6638	6088
K02899	RP-L27, MRPL27, rpmA; large subunit ribosomal protein L27	2880	4557	3959	3358	4372	5388	5464	1785	4511	3331	5765	4258	4663	3311	3849	5550	4653
K02902	RP-L28, MRPL28, rpmB; large subunit ribosomal protein L28	896	1482	1230	799	1357	2094	2181	681	1451	1014	2074	1681	1550	1103	1299	2057	1942
K02904	RP-L29, rpmC; large subunit ribosomal protein L29	2437	1633	1550	1374	932	796	1086	407	885	644	1010	1884	681	517	5249	4694	3990
K02906	RP-L3, MRPL3, rplC; large subunit ribosomal protein L3	9271	5816	4744	4057	3487	2645	3124	1570	3663	2207	2817	2501	2186	1912	18980	15892	15811
K02909	RP-L31, rpmE; large subunit ribosomal protein L31	1699	1316	1252	1125	1077	1362	1402	746	1248	760	1518	1446	970	805	2135	2118	2032
K02911	RP-L32, MRPL32, rpmF; large subunit ribosomal protein L32	428	653	541	330	379	567	603	189	455	263	492	726	525	381	1205	1599	1602
K02916	RP-L35, MRPL35, rpmI; large subunit ribosomal protein L35	1647	2255	1919	1169	1767	2099	2253	857	2072	1171	2217	3022	1838	1361	3685	4730	4222
K02926	RP-L4, MRPL4, rplD; large subunit ribosomal protein L4	9920	6578	5409	4469	3839	2813	3285	1619	3571	2020	3573	1889	2208	1666	17341	15309	14253
K02927	RP-L40e, RPL40, UBA52; ubiquitin-large subunit ribosomal protein L40e	2	1	0	1	0	4	7	0	2	3	1	2	0	3	2	4	5
K02931	RP-L5, MRPL5, rplE; large subunit ribosomal protein L5	3790	2978	2493	1983	1684	2147	2144	898	1842	1392	2023	2516	1256	1128	9437	8717	7909
K02933	RP-L6, MRPL6, rplF; large subunit ribosomal protein L6	4834	3735	3492	2474	1955	2554	2674	1101	2179	1586	2820	1436	1534	1205	9666	9434	8255
K02935	RP-L7, MRPL12, rplL; large subunit ribosomal protein L7/L12	4354	4550	3843	1490	1262	2233	2031	646	2453	1590	2137	1411	2266	1222	11218	10417	8452
K02939	RP-L9, MRPL9, rplI; large subunit ribosomal protein L9	2852	3482	3345	1914	2829	3367	3439	1382	2992	2071	3201	4970	2941	2312	3863	4694	4911
K02945	RP-S1, rpsA; small subunit ribosomal protein S1	7299	8094	7511	5560	6496	7050	7756	2470	6026	4661	7610	8169	6117	4201	12547	14959	15229
K02946	RP-S10, MRPS10, rpsJ; small subunit ribosomal protein S10	2525	2072	1967	2054	2066	2068	2300	1037	2077	1471	2124	5053	2032	1514	3652	3998	3724
K02948	RP-S11, MRPS11, rpsK; small subunit ribosomal protein S11	7952	5030	4851	4117	3233	3467	3962	1876	3625	2144	3962	1939	2793	1979	8814	8553	7860
K02950	RP-S12, MRPS12, rpsL; small subunit ribosomal protein S12	2985	2437	2079	1812	2085	1762	1931	940	1991	1178	1440	917	1865	1266	6290	5802	6269
K02952	RP-S13, rpsM; small subunit ribosomal protein S13	6847	4336	4501	3790	3121	2645	3034	1337	3484	2033	3260	3211	2532	1791	8444	8217	7988
K02954	RP-S14, MRPS14, rpsN; small subunit ribosomal protein S14	1883	3089	2806	1751	2977	4494	3987	1573	3052	1907	4379	4400	3314	2678	4155	7158	6734
K02956	RP-S15, MRPS15, rpsO; small subunit ribosomal protein S15	4567	3196	3315	2543	2349	2067	2204	677	3078	1726	2279	5858	2244	1714	5134	4574	4807
K02959	RP-S16, MRPS16, rpsP; small subunit ribosomal protein S16	1933	2841	2737	1651	2598	3032	2964	1421	2851	1701	3335	6121	2391	2230	3007	4007	4083
K02961	RP-S17, MRPS17, rpsQ; small subunit ribosomal protein S17	2582	1661	1364	1228	923	946	1229	556	852	666	1112	1196	620	528	4594	4179	3737
K02963	RP-S18, MRPS18, rpsR; small subunit ribosomal protein S18	856	1368	1113	850	1431	890	1087	628	1258	728	814	1627	1019	854	2760	3672	3492
K02965	RP-S19, rpsS; small subunit ribosomal protein S19	3226	2208	1847	1538	1241	1238	1237	668	1170	806	1346	467	659	679	5640	5316	4774
K02967	RP-S2, MRPS2, rpsB; small subunit ribosomal protein S2	5426	4193	3246	2459	2428	2221	2433	998	2972	1826	2780	3272	2173	1534	9163	8684	8574
K02968	RP-S20, rpsT; small subunit ribosomal protein S20	4744	4420	4034	2976	3494	3370	3402	1350	3176	2243	4049	3691	2932	2079	5393	6494	5765
K02970	RP-S21, MRPS21, rpsU; small subunit ribosomal protein S21	184	409	273	178	282	427	487	328	242	222	378	331	337	297	426	836	819
K02982	RP-S3, rpsC; small subunit ribosomal protein S3	6597	4590	3914	3844	3170	2497	3323	1431	2619	1826	3234	3480	1941	1690	14402	12685	11686
K02986	RP-S4, rpsD; small subunit ribosomal protein S4	6092	9143	7269	4936	6248	7742	8225	2727	6347	4346	7715	5696	5970	4216	9529	12463	11476
K02988	RP-S5, MRPS5, rpsE; small subunit ribosomal protein S5	4768	3792	3083	2350	2009	2870	2792	979	2464	1543	3262	1168	1567	1179	8100	8378	7300
K02990	RP-S6, MRPS6, rpsF; small subunit ribosomal protein S6	2037	3090	2212	2439	3423	5163	4425	1723	3238	2935	5628	2791	3997	3138	3420	4946	4708
K02992	RP-S7, MRPS7, rpsG; small subunit ribosomal protein S7	9328	6541	5317	4599	4584	3844	4334	1949	4460	2730	3781	4424	3531	2595	11983	11936	11619
K02994	RP-S8, rpsH; small subunit ribosomal protein S8	3692	2924	2668	1709	1582	2126	2145	974	1817	1256	2255	1885	1215	892	7372	7097	6715
K02996	RP-S9, MRPS9, rpsI; small subunit ribosomal protein S9	6192	4998	4557	4285	3491	4572	4994	1987	4097	2892	5121	2059	3250	2406	8073	8592	7766
K03040	rpoA; DNA-directed RNA polymerase subunit alpha [EC:2.7.7.6]	24101	16769	15596	12206	9188	12363	12978	4301	11052	7106	12452	11541	9361	6938	23870	24860	22812
K03043	rpoB; DNA-directed RNA polymerase subunit beta [EC:2.7.7.6]	47180	33248	28194	34771	26443	28704	30678	13088	25363	19521	30518	28806	24991	18429	40176	48786	38860
K03046	rpoC; DNA-directed RNA polymerase subunit beta' [EC:2.7.7.6]	65253	52232	44960	46403	38040	51117	50923	19454	42414	32751	56452	36588	39498	28043	53730	62924	53346
K03060	rpoZ; DNA-directed RNA polymerase subunit omega [EC:2.7.7.6]	867	1474	1261	857	1400	1558	1717	784	1301	988	1313	2643	1528	1242	975	1666	1785
K03070	secA; preprotein translocase subunit SecA [EC:7.4.2.8]	8319	6467	6214	5779	5088	4361	4959	2068	5071	3952	7197	7368	5141	4278	4453	4896	5062
K03072	secD; preprotein translocase subunit SecD	3111	3355	2875	1883	1800	1865	2165	884	1866	1478	2858	2091	1665	1476	2935	3813	3794
K03073	secE; preprotein translocase subunit SecE	2393	2300	1909	1560	1395	1627	1695	580	1647	1037	1979	1220	1388	1033	2386	2488	2470
K03074	secF; preprotein translocase subunit SecF	905	1100	897	966	891	837	935	418	779	730	1288	1177	871	669	948	1279	1434
K03075	secG; preprotein translocase subunit SecG	143	273	219	302	389	294	368	130	322	231	292	182	327	220	177	426	401
K03076	secY; preprotein translocase subunit SecY	15061	16262	12305	9149	10211	6644	5363	1986	9832	8112	15263	4241	6954	4957	8502	9842	8486
K03077	araD, ulaF, sgaE, sgbE; L-ribulose-5-phosphate 4-epimerase [EC:5.1.3.4]	122	226	181	172	276	297	293	111	189	103	268	405	216	193	196	329	303
K03086	rpoD; RNA polymerase primary sigma factor	29374	27294	23615	31030	30436	56118	58120	21866	29825	23688	37342	58207	37845	29537	32892	42063	41660
K03087	rpoS; RNA polymerase nonessential primary-like sigma factor	116433	109335	91612	58929	37083	149614	116703	25992	137555	89634	95490	180157	135218	67324	57695	42653	26176
K03090	sigB; RNA polymerase sigma-B factor	5483	7042	5667	5857	5810	7458	6729	2868	6597	4652	8429	16465	6853	5102	3163	3668	3628
K03100	lepB; signal peptidase I [EC:3.4.21.89]	3499	4182	3525	3192	3736	4159	3959	1519	3480	2813	4585	3756	3640	2768	2462	3118	3439
K03101	lspA; signal peptidase II [EC:3.4.23.36]	78	114	104	108	137	203	186	66	138	134	213	211	179	131	192	245	291
K03106	SRP54, ffh; signal recognition particle subunit SRP54 [EC:3.6.5.4]	4153	3862	3162	3321	3195	3033	2784	1173	2876	1966	3155	3025	2610	2067	2820	3515	3452
K03110	ftsY; fused signal recognition particle receptor	2015	1860	1616	1485	1441	1503	1510	555	1542	1066	1800	1874	1346	1147	1143	1512	1616
K03111	ssb; single-strand DNA-binding protein	706	1614	1278	901	1433	2331	2497	1931	1866	1172	2546	3077	2354	1949	769	1142	1379
K03113	EIF1, SUI1; translation initiation factor 1	1047	910	802	939	1106	929	941	376	1017	729	1239	1086	931	802	328	470	439
K03116	tatA; sec-independent protein translocase protein TatA	612	858	680	594	744	738	939	394	691	509	960	1374	602	541	550	687	866
K03118	tatC; sec-independent protein translocase protein TatC	513	752	504	432	665	896	886	294	722	547	925	513	977	677	461	774	893
K03147	thiC; phosphomethylpyrimidine synthase [EC:4.1.99.17]	13903	11088	10101	10222	7998	27176	30999	12657	9192	8525	12519	21441	15352	12986	24931	30078	32147
K03149	thiG; thiazole synthase [EC:2.8.1.10]	3706	3422	3179	3419	2996	6857	6669	3118	3198	2752	4324	4863	4338	3362	3721	4978	4663
K03153	thiO; glycine oxidase [EC:1.4.3.19]	1	12	10	0	5	69	29	5	58	30	15	13	20	7	10	7	10
K03154	thiS; sulfur carrier protein	227	233	229	344	261	265	235	153	180	180	293	307	167	177	111	164	225
K03168	topA; DNA topoisomerase I [EC:5.6.2.1]	12402	11382	9557	12933	11869	12213	12829	5578	9318	7110	8421	13362	9246	6894	9138	10661	10691
K03177	truB, PUS4, TRUB1; tRNA pseudouridine55 synthase [EC:5.4.99.25]	446	649	493	541	668	679	711	291	493	429	735	456	506	381	282	544	545
K03179	ubiA; 4-hydroxybenzoate polyprenyltransferase [EC:2.5.1.39]	660	701	571	672	737	726	765	304	590	477	1005	500	636	502	326	504	563
K03181	ubiC; chorismate lyase [EC:4.1.3.40]	424	421	300	303	410	327	278	118	351	297	596	443	403	324	188	219	236
K03182	ubiD; 4-hydroxy-3-polyprenylbenzoate decarboxylase [EC:4.1.1.98]	2420	1990	1678	1497	1698	1744	1646	809	1774	1244	2458	2277	1946	1647	1014	1332	1444
K03185	ubiH; 2-octaprenyl-6-methoxyphenol hydroxylase [EC:1.14.13.-]	4270	3508	2715	3049	2849	3569	3219	1350	3026	2058	3216	3809	2603	2403	1843	2245	2258
K03186	ubiX, bsdB, PAD1; flavin prenyltransferase [EC:2.5.1.129]	259	388	329	352	394	399	491	221	328	223	477	436	386	265	278	468	471
K03187	ureE; urease accessory protein	378	482	424	719	973	929	1216	523	682	536	678	1221	921	656	592	902	1025
K03188	ureF; urease accessory protein	278	549	416	368	516	603	654	326	421	331	529	526	574	345	257	467	496
K03189	ureG; urease accessory protein	276	316	310	311	460	347	411	116	362	235	421	641	255	247	271	418	534
K03190	ureD, ureH; urease accessory protein	406	531	469	419	664	715	778	335	602	376	728	918	610	564	446	662	751
K03192	ureJ; urease accessory protein	5263	4560	3821	3800	3772	4198	4296	2047	4040	2914	5577	4934	3327	2852	3516	4658	4673
K03205	virD4, lvhD4; type IV secretion system protein VirD4 [EC:7.4.2.8]	962	1421	1131	524	833	573	612	360	673	370	922	1094	444	344	476	549	452
K03208	wcaI; colanic acid biosynthesis glycosyl transferase WcaI	532	476	519	516	561	530	579	137	403	325	504	595	382	330	547	760	818
K03215	rumA; 23S rRNA (uracil1939-C5)-methyltransferase [EC:2.1.1.190]	948	1192	945	1138	1305	1592	1625	622	1310	897	1441	2535	1217	1029	857	1201	1210
K03216	trmL, cspR; tRNA (cytidine/uridine-2'-O-)-methyltransferase [EC:2.1.1.207]	97	135	94	63	106	122	107	34	131	113	127	142	125	62	62	98	95
K03217	yidC, spoIIIJ, OXA1, ccfA; YidC/Oxa1 family membrane protein insertase	7545	7232	6425	4865	5183	4927	5333	1990	5387	3680	5956	8332	5391	4452	5793	7238	7234
K03218	rlmB; 23S rRNA (guanosine2251-2'-O)-methyltransferase [EC:2.1.1.185]	1801	1784	1417	1666	1726	2433	2481	1038	1526	1060	2210	1049	1985	1654	2071	2806	2761
K03271	gmhA, lpcA; D-sedoheptulose 7-phosphate isomerase [EC:5.3.1.28]	317	370	499	870	1065	460	562	280	549	566	1093	696	367	408	190	309	434
K03273	gmhB; D-glycero-D-manno-heptose 1,7-bisphosphate phosphatase [EC:3.1.3.82 3.1.3.83]	398	355	382	633	485	378	475	246	318	383	441	371	320	303	200	289	359
K03281	TC.CIC; chloride channel protein, CIC family	4653	4262	3106	3365	3188	3928	3959	1745	3161	2351	3999	1983	3339	2446	2153	3021	2922
K03284	corA; magnesium transporter	1684	2122	1752	2203	2710	4325	3656	1458	3298	2092	3769	5755	3367	2694	1247	1756	2166
K03292	TC.GPH; glycoside/pentoside/hexuronide:cation symporter, GPH family	335	531	343	362	456	377	450	213	453	389	603	728	398	339	271	403	467
K03307	TC.SSS; solute:Na+ symporter, SSS family	916	1172	1074	1157	1227	1401	1477	700	958	748	1405	1370	958	803	1096	1535	1883
K03312	gltS; glutamate:Na+ symporter, ESS family	526	774	661	320	605	1423	1025	297	1152	637	827	1206	828	637	325	391	528
K03316	TC.CPA1; monovalent cation:H+ antiporter, CPA1 family	4149	4428	3891	4425	4695	6086	6778	2667	4401	3526	5777	6415	4683	3414	3481	4946	4840
K03320	amt, AMT, MEP; ammonium transporter, Amt family	5127	6337	4802	10367	10549	11422	12530	5663	8598	7823	13347	6081	7344	5004	24152	28035	30336
K03321	TC.SULP; sulfate permease, SulP family	6251	5933	4668	4893	3718	7673	6964	2346	3735	3516	4674	2970	4235	2731	3880	5199	4162
K03325	ACR3, arsB; arsenite transporter	1855	2179	1862	3324	3002	12132	11283	5143	3600	3661	5110	6799	5245	3513	3912	4287	4947
K03386	PRDX2_4, ahpC; peroxiredoxin 2/4 [EC:1.11.1.24]	10743	13493	12192	25694	31736	23644	21471	7621	25964	20287	36496	33679	21002	14317	8224	16168	10140
K03394	cobI-cbiL; precorrin-2/cobalt-factor-2 C20-methyltransferase [EC:2.1.1.130 2.1.1.151]	161	188	184	327	363	215	241	106	216	227	326	303	230	178	284	510	499
K03403	chlH, bchH; magnesium chelatase subunit H [EC:6.6.1.1]	34990	27532	24307	31487	25034	38254	39962	13591	22717	18231	28256	26268	19931	14277	29566	41113	36055
K03404	chlD, bchD; magnesium chelatase subunit D [EC:6.6.1.1]	4392	3772	3179	3420	3023	3465	3455	1609	3352	2287	3672	3596	2911	2095	2951	3932	3967
K03405	chlI, bchI; magnesium chelatase subunit I [EC:6.6.1.1]	1028	1251	1060	885	1034	828	875	329	850	629	1041	780	689	446	1412	1913	1873
K03408	cheW; purine-binding chemotaxis protein CheW	3438	3021	2509	3286	2801	3201	3292	1483	2898	2023	4001	2550	3274	2294	1339	1694	1528
K03424	tatD; TatD DNase family protein [EC:3.1.21.-]	14192	11378	9769	10237	9218	9041	8951	3925	8638	6476	9443	10107	8287	6086	12124	15527	12789
K03427	hsdM; type I restriction enzyme M protein [EC:2.1.1.72]	1332	1515	1361	1424	1843	1989	1826	864	1729	1228	2033	2800	1725	1436	1259	1722	1870
K03428	bchM, chlM; magnesium-protoporphyrin O-methyltransferase [EC:2.1.1.11]	2083	2490	2239	2138	2407	2568	2545	880	2280	1806	2356	4564	2493	2021	1790	2459	2228
K03431	glmM; phosphoglucosamine mutase [EC:5.4.2.10]	1607	2190	2305	3199	3702	1929	3430	1752	2518	2127	4057	2363	2879	2499	1673	2606	3407
K03437	spoU; RNA methyltransferase, TrmH family	635	1333	1078	695	1045	1624	1656	498	1055	781	1218	1209	1304	850	755	1475	1534
K03438	mraW, rsmH; 16S rRNA (cytosine1402-N4)-methyltransferase [EC:2.1.1.199]	289	316	274	242	274	300	301	107	235	164	263	190	276	195	240	323	365
K03439	trmB, METTL1, TRM8; tRNA (guanine-N7-)-methyltransferase [EC:2.1.1.33]	77	141	124	131	136	169	163	61	139	124	240	220	162	156	126	251	187
K03453	TC.BASS; bile acid:Na+ symporter, BASS family	106	108	115	97	51	98	96	38	58	54	107	132	69	58	48	85	83
K03466	ftsK, spoIIIE; DNA segregation ATPase FtsK/SpoIIIE, S-DNA-T family	1065	1287	1494	997	854	797	825	352	1304	809	1041	1090	728	821	308	608	1007
K03470	rnhB; ribonuclease HII [EC:3.1.26.4]	1459	1203	1010	997	853	2561	3023	1357	874	694	1020	1356	1279	1020	1626	2243	2049
K03474	pdxJ; pyridoxine 5-phosphate synthase [EC:2.6.99.2]	4245	4612	3980	2805	2844	2697	3272	972	2735	2383	3917	2411	2503	1837	4009	5484	4713
K03495	gidA, mnmG, MTO1; tRNA uridine 5-carboxymethylaminomethyl modification enzyme	3954	3955	3285	3626	3962	4482	4829	2068	3904	3002	5103	4607	4346	3303	2636	3833	3754
K03496	parA, soj; chromosome partitioning protein	3695	4800	4423	2222	2305	4477	4295	916	3579	2665	3028	5189	2955	1826	2291	2897	3036
K03498	trkH, trkG, ktrB; trk system potassium uptake protein	124	178	181	166	290	150	153	39	204	144	223	189	90	124	73	212	198
K03499	trkA, ktrA; trk system potassium uptake protein	343	425	389	342	552	470	487	177	379	357	521	575	379	280	239	398	439
K03500	rsmB, sun; 16S rRNA (cytosine967-C5)-methyltransferase [EC:2.1.1.176]	1018	1113	725	903	901	1459	1382	632	838	701	1123	1344	901	711	1148	1650	1719
K03501	gidB, rsmG; 16S rRNA (guanine527-N7)-methyltransferase [EC:2.1.1.170]	877	1057	982	1244	1397	1383	1423	696	1116	967	1501	2404	1175	935	617	983	1245
K03517	nadA; quinolinate synthase [EC:2.5.1.72]	619	869	841	643	1071	989	1100	462	816	605	1033	1523	932	751	469	792	782
K03523	bioY; biotin transport system substrate-specific component	420	507	376	460	561	405	430	125	384	317	554	183	394	336	424	521	659
K03524	birA; BirA family transcriptional regulator, biotin operon repressor / biotin---[acetyl-CoA-carboxylase] ligase [EC:6.3.4.15]	387	454	426	584	629	559	623	238	517	401	758	419	549	434	187	369	352
K03525	coaX; type III pantothenate kinase [EC:2.7.1.33]	112	134	126	130	121	202	230	89	133	110	139	196	112	118	95	121	172
K03526	gcpE, ispG; (E)-4-hydroxy-3-methylbut-2-enyl-diphosphate synthase [EC:1.17.7.1 1.17.7.3]	8360	7213	5644	3566	2918	4682	5193	1847	3816	2945	4709	3816	3854	3036	3284	4326	4210
K03527	ispH, lytB; 4-hydroxy-3-methylbut-2-en-1-yl diphosphate reductase [EC:1.17.7.4]	3834	4054	3175	2696	2770	3318	3195	954	2791	2252	4211	3701	2787	2285	1914	2772	2756
K03529	smc; chromosome segregation protein	1201	1337	1334	1377	1373	1384	1602	600	1298	1033	1668	2294	1436	1051	840	1318	1528
K03530	hupB; DNA-binding protein HU-beta	3006	3583	3259	1782	2019	5450	5569	2314	2339	2025	3089	3297	3471	2729	5528	6786	7120
K03531	ftsZ; cell division protein FtsZ	8845	7563	7187	9396	7584	7160	7891	3382	6679	5714	9475	5127	6518	5564	5417	7779	8248
K03536	rnpA; ribonuclease P protein component [EC:3.1.26.5]	291	357	300	205	308	266	291	102	295	182	308	340	298	237	497	570	676
K03544	clpX, CLPX; ATP-dependent Clp protease ATP-binding subunit ClpX	13103	9837	8074	11675	10301	8752	9733	4580	8056	6272	11239	9138	8152	6380	7783	9955	10269
K03545	tig; trigger factor	3785	3127	2622	2729	2883	8153	10493	3926	2715	2029	3350	7251	4487	3462	14116	15917	14829
K03546	sbcC, rad50; DNA repair protein SbcC/Rad50	951	1135	952	991	1074	1448	1325	551	1405	830	1252	2679	1134	906	687	991	1016
K03547	sbcD, mre11; DNA repair protein SbcD/Mre11	1765	1803	1560	1390	1436	1306	1273	508	1187	989	1677	1670	1242	1081	701	1200	1245
K03550	ruvA; holliday junction DNA helicase RuvA [EC:3.6.4.12]	210	286	203	230	248	332	340	97	250	203	306	343	240	169	211	313	308
K03551	ruvB; holliday junction DNA helicase RuvB [EC:3.6.4.12]	509	689	561	674	805	803	834	348	657	551	854	849	814	593	498	652	689
K03553	recA; recombination protein RecA	64974	66988	54440	17752	12133	35273	32067	8560	38095	25327	30522	38892	33151	16142	18837	13900	13304
K03555	mutS; DNA mismatch repair protein MutS	3739	3445	3238	2127	2229	2706	2619	1149	2171	1468	2216	2177	2055	1734	1748	2395	2253
K03559	exbD; biopolymer transport protein ExbD	3425	3927	3296	3773	4311	9420	9147	3915	4165	3419	5785	6272	5464	3848	4422	6038	5890
K03561	exbB; biopolymer transport protein ExbB	1835	2094	1835	2011	2214	3760	3581	1337	2046	1846	2602	3036	2219	1521	1642	2397	2291
K03564	BCP, PRXQ, DOT5; thioredoxin-dependent peroxiredoxin [EC:1.11.1.24]	5015	6690	6339	6067	8356	8280	8677	2883	7188	5374	9706	11246	7831	6056	2873	5151	5056
K03568	tldD; TldD protein	29167	21721	17073	16307	14285	24581	26065	10591	17191	12990	20715	22620	21506	15774	14931	19742	18559
K03569	mreB; rod shape-determining protein MreB and related proteins	2196	1942	1843	3402	3010	1877	2300	1008	2076	1956	3271	1684	2403	1577	1183	1783	2188
K03570	mreC; rod shape-determining protein MreC	994	949	990	1489	1464	977	1132	475	1033	888	1563	954	1055	819	506	865	869
K03572	mutL; DNA mismatch repair protein MutL	200	407	286	272	438	511	542	193	360	217	423	655	472	281	204	450	475
K03574	mutT, NUDT15, MTH2; 8-oxo-dGTP diphosphatase [EC:3.6.1.55]	1196	1354	1173	1353	1654	1487	1563	603	1509	970	1849	1904	1431	1167	771	1087	1296
K03581	recD; exodeoxyribonuclease V alpha subunit [EC:3.1.11.5]	26	46	26	38	15	41	30	15	28	29	34	50	22	24	20	28	11
K03584	recO; DNA repair protein RecO (recombination protein O)	46	54	77	80	85	85	96	43	70	37	62	55	70	67	100	119	156
K03587	ftsI; cell division protein FtsI (penicillin-binding protein 3) [EC:3.4.16.4]	1363	1513	1319	1820	2068	1598	1715	696	1457	1292	1870	1548	1313	893	833	1530	1668
K03588	ftsW, spoVE; cell division protein FtsW	775	1065	964	946	1166	931	924	372	887	753	1143	524	722	614	661	1070	1254
K03589	ftsQ; cell division protein FtsQ	1076	926	938	1317	1218	807	1132	478	889	782	1312	1532	950	828	512	889	1160
K03592	pmbA; PmbA protein	18622	14298	11237	9075	8655	12615	12100	5212	10541	7407	13043	15541	11374	8539	8349	11676	10199
K03593	mrp, NUBPL; ATP-binding protein involved in chromosome partitioning	1993	2119	1859	1863	2211	1650	1682	673	1649	1450	2694	1256	1738	1363	1383	1859	1846
K03594	bfr; bacterioferritin [EC:1.16.3.1]	1186	1402	1270	960	1038	1708	1577	596	1244	901	1377	2641	1298	1009	1207	1643	1560
K03595	era, ERAL1; GTPase	2315	2702	2185	2507	2761	2994	3040	1050	2664	2024	3078	2476	2806	1998	1460	2301	2299
K03596	lepA; GTP-binding protein LepA	5327	5458	4332	4162	5157	6129	5771	2283	5313	3724	6678	7519	5184	3824	3120	4488	4727
K03608	minE; cell division topological specificity factor	938	1256	1033	1338	1549	1966	2005	1013	1627	1042	1827	3724	1802	1357	696	1229	1514
K03609	minD; septum site-determining protein MinD	1274	1296	1273	1333	1674	1677	1730	764	1546	1006	1859	1745	1676	1253	952	1543	1740
K03610	minC; septum site-determining protein MinC	1087	1197	968	1187	1168	1123	1090	512	1141	788	1353	1243	1067	736	765	1045	1157
K03621	plsX; phosphate acyltransferase [EC:2.3.1.274]	5976	5076	4828	4744	4552	1652	2103	776	3091	2601	4385	2711	2351	2145	1771	2361	2481
K03625	nusB; transcription antitermination protein NusB	749	1150	830	686	1008	1304	1332	510	914	652	1226	2122	1046	765	831	1361	1349
K03629	recF; DNA replication and repair protein RecF	114	139	179	184	200	266	221	94	214	119	218	281	258	153	147	255	279
K03630	radC; DNA repair protein RadC	767	1205	936	403	619	1128	839	267	793	496	775	1103	871	591	462	628	653
K03631	recN; DNA repair protein RecN (Recombination protein N)	553	719	644	670	872	1013	906	369	789	590	1047	1381	936	700	458	726	768
K03635	MOCS2B, moaE; molybdopterin synthase catalytic subunit [EC:2.8.1.12]	374	433	384	518	606	1236	1548	671	448	410	689	695	915	757	1033	1463	1511
K03636	moaD, cysO; sulfur-carrier protein	2763	2639	2066	2506	2526	2918	2397	1229	2576	1861	2649	2513	2313	1556	1820	2369	2475
K03637	moaC, CNX3; cyclic pyranopterin monophosphate synthase [EC:4.6.1.17]	65	70	62	48	71	80	79	55	74	53	105	90	78	74	78	84	94
K03638	moaB; molybdopterin adenylyltransferase [EC:2.7.7.75]	117	184	162	177	186	172	214	79	114	125	163	192	109	97	131	179	216
K03639	moaA, CNX2; GTP 3',8-cyclase [EC:4.1.99.22]	1350	2167	1696	1319	1959	3285	2866	1329	2357	1475	2882	2999	2872	2400	973	1697	1628
K03642	rlpA; rare lipoprotein A	1012	2484	1728	4392	6767	10165	10937	1902	2834	2848	3512	2766	8416	8125	2955	9520	9091
K03644	lipA, LIAS, LIP1, LIP5; lipoyl synthase [EC:2.8.1.8]	2575	2981	2708	2126	2560	3219	3282	1243	2556	1919	3584	3084	2484	2005	1877	2935	3335
K03650	mnmE, trmE, MSS1; tRNA modification GTPase [EC:3.6.-.-]	334	390	368	504	424	475	458	158	302	335	473	340	464	350	261	326	337
K03654	recQ; ATP-dependent DNA helicase RecQ [EC:3.6.4.12]	1051	1257	1826	1107	1097	1575	1988	486	2076	1685	1952	3073	2300	1396	916	995	998
K03655	recG; ATP-dependent DNA helicase RecG [EC:3.6.4.12]	836	1177	1067	1415	1475	2314	1993	884	1632	1201	1725	2399	1725	1499	892	1262	1312
K03657	uvrD, pcrA; DNA helicase II / ATP-dependent DNA helicase PcrA [EC:3.6.4.12]	2553	2627	2161	2120	2518	3361	3543	1105	2826	1938	3348	4835	3070	2334	1634	2202	2375
K03658	helD; DNA helicase IV [EC:3.6.4.12]	6	4	10	7	12	12	25	2	2	5	12	17	12	14	5	11	17
K03664	smpB; SsrA-binding protein	559	668	465	372	521	654	542	253	586	397	628	763	635	407	362	439	538
K03665	hflX; GTPase	4824	4881	3860	4304	4169	5485	5080	2233	4634	3367	4820	6232	4974	3315	2596	3935	3547
K03666	hfq; host factor-I protein	157	272	237	181	304	437	422	188	321	194	462	537	500	431	111	287	251
K03671	trxA; thioredoxin 1	12121	20076	16310	11762	16409	24017	22655	8458	17142	12995	22903	21985	18739	14076	12848	19485	19519
K03676	grxC, GLRX, GLRX2; glutaredoxin 3	432	570	519	346	526	675	727	299	656	413	762	1021	659	522	348	445	556
K03684	rnd; ribonuclease D [EC:3.1.13.5]	1044	1256	956	936	953	1390	1090	368	762	763	1116	1193	753	594	768	1102	1141
K03685	rnc, DROSHA, RNT1; ribonuclease III [EC:3.1.26.3]	1046	1103	1056	1310	1240	1162	1043	533	1132	844	1268	1565	1104	910	804	1124	1270
K03686	dnaJ; molecular chaperone DnaJ	6517	7093	5914	6250	5559	9117	6967	2396	9860	7684	9635	7264	7314	4196	3891	4004	4233
K03687	GRPE; molecular chaperone GrpE	3589	3608	2997	3022	3260	2652	2916	1244	2754	2059	3591	4043	2637	2103	3279	4030	3818
K03688	ubiB, aarF; ubiquinone biosynthesis protein	218	332	296	308	404	453	452	184	413	283	604	606	372	327	226	415	508
K03695	clpB; ATP-dependent Clp protease ATP-binding subunit ClpB	21988	42126	29674	13914	6815	200781	69618	8154	111064	81622	32864	132488	56112	17734	17062	8076	6469
K03696	clpC; ATP-dependent Clp protease ATP-binding subunit ClpC	149425	134516	111385	112426	90634	152396	131024	47474	130912	98959	149518	161568	127581	89208	59236	76176	68791
K03699	tlyC; putative hemolysin	928	1211	939	949	1090	1161	1057	442	1065	770	1308	1314	1120	968	501	810	924
K03701	uvrA; excinuclease ABC subunit A	1570	2312	1776	1552	2012	2131	2227	826	1934	1239	2080	1931	1794	1495	1862	2877	2882
K03702	uvrB; excinuclease ABC subunit B	196	236	167	273	340	252	257	124	242	147	291	270	220	179	179	304	409
K03703	uvrC; excinuclease ABC subunit C	533	722	615	726	875	963	987	399	842	581	772	1339	872	744	689	916	974
K03705	hrcA; heat-inducible transcriptional repressor	2066	2191	1842	2434	2989	1156	1350	628	2246	1817	2640	2819	1929	1468	820	1132	1475
K03707	tenA; thiaminase (transcriptional activator TenA) [EC:3.5.99.2]	261	315	217	267	266	304	277	109	318	197	341	297	292	158	123	177	218
K03711	fur, zur, furB; Fur family transcriptional regulator, ferric uptake regulator	2575	3589	2848	2618	3335	4265	4266	1645	3485	2395	4070	4861	3535	2811	2067	3079	3325
K03722	dinG; ATP-dependent DNA helicase DinG [EC:3.6.4.12]	576	722	738	918	984	1009	1082	479	914	682	1038	1615	1028	816	529	703	858
K03723	mfd; transcription-repair coupling factor (superfamily II helicase) [EC:3.6.4.-]	454	660	576	1060	1629	1328	1631	685	932	772	1226	1396	1047	870	775	1309	1969
K03737	por, nifJ; pyruvate-ferredoxin/flavodoxin oxidoreductase [EC:1.2.7.1 1.2.7.-]	9046	7188	4826	7867	6095	86768	97289	42258	12254	8983	15065	55100	33853	29795	49132	59875	57360
K03741	arsC; arsenate reductase (thioredoxin) [EC:1.20.4.4]	296	366	357	597	573	2080	2033	900	683	640	898	1446	928	660	700	846	1020
K03742	pncC; nicotinamide-nucleotide amidase [EC:3.5.1.42]	1031	933	775	797	901	774	952	362	691	585	970	913	827	650	493	700	844
K03750	moeA; molybdopterin molybdotransferase [EC:2.10.1.1]	470	490	370	368	468	626	534	226	484	341	583	768	513	406	367	554	650
K03752	mobA; molybdenum cofactor guanylyltransferase [EC:2.7.7.77]	293	364	352	408	582	341	362	157	319	354	570	417	409	299	257	465	541
K03768	PPIB, ppiB; peptidyl-prolyl cis-trans isomerase B (cyclophilin B) [EC:5.2.1.8]	7320	6648	5575	4858	4370	5174	5458	1797	4921	3733	6543	8417	4531	3773	3896	5280	5231
K03786	aroQ, qutE; 3-dehydroquinate dehydratase II [EC:4.2.1.10]	310	398	340	268	246	419	445	181	256	241	356	494	292	230	293	435	404
K03787	surE; 5'-nucleotidase [EC:3.1.3.5]	2041	2196	2018	1840	2036	2737	2670	1271	1982	1535	2831	2317	2594	1921	1254	1877	1735
K03789	rimI; [ribosomal protein S18]-alanine N-acetyltransferase [EC:2.3.1.266]	199	136	145	149	214	195	298	79	197	119	173	308	212	167	108	182	209
K03790	rimJ; [ribosomal protein S5]-alanine N-acetyltransferase [EC:2.3.1.267]	66	86	70	66	96	103	71	26	66	65	92	126	63	55	88	82	101
K03791	K03791; putative chitinase	1028	1427	1199	1105	702	1022	963	454	719	680	922	1090	541	561	600	702	736
K03795	cbiX; sirohydrochlorin cobaltochelatase [EC:4.99.1.3]	519	504	463	675	646	486	527	142	439	471	797	664	438	396	302	563	642
K03797	E3.4.21.102, prc, ctpA; carboxyl-terminal processing protease [EC:3.4.21.102]	69714	68791	50826	53107	44649	68730	70092	28035	47898	37142	64726	73426	44305	39613	34848	42140	41959
K03798	ftsH, hflB; cell division protease FtsH [EC:3.4.24.-]	132546	144224	107997	85304	72997	216456	113708	27901	164800	112316	114632	159469	116501	61171	51458	54405	46411
K03799	htpX; heat shock protein HtpX [EC:3.4.24.-]	209	174	183	170	195	1650	1824	1078	214	159	249	507	748	797	579	847	861
K03800	lplA, lplJ, lipL1; lipoate---protein ligase [EC:6.3.1.20]	1120	1622	1190	1410	1684	1232	1411	629	1411	1186	2238	1353	1534	1166	527	954	907
K03801	lipB; lipoyl(octanoyl) transferase [EC:2.3.1.181]	371	857	479	261	280	3443	597	165	3439	1148	396	2876	746	211	245	300	306
K03802	cphA; cyanophycin synthetase [EC:6.3.2.29 6.3.2.30]	6311	5436	4976	9397	8640	5179	6039	2510	6150	5059	9509	4800	4883	3683	6666	8704	8492
K03818	wcaF; putative colanic acid biosynthesis acetyltransferase WcaF [EC:2.3.1.-]	336	409	338	376	546	499	541	153	384	313	530	250	447	338	308	452	537
K03820	lnt; apolipoprotein N-acyltransferase [EC:2.3.1.269]	698	843	745	827	1037	943	1032	426	672	611	1293	778	846	676	472	803	760
K03821	phbC, phaC; polyhydroxyalkanoate synthase subunit PhaC [EC:2.3.1.-]	1618	1506	1158	1010	1025	15944	13975	5674	2127	1715	2703	7145	5740	4532	4955	6632	7045
K03839	fldA, nifF, isiB; flavodoxin I	1414	3077	2968	114	172	277	219	116	210	275	254	316	228	196	3426	1222	1724
K03841	FBP, fbp; fructose-1,6-bisphosphatase I [EC:3.1.3.11]	1829	1948	1460	1319	1409	6518	6091	2397	2225	1594	2755	6350	3837	2735	2287	3514	3169
K03856	AROA2, aroA; 3-deoxy-7-phosphoheptulonate synthase [EC:2.5.1.54]	25544	17865	15365	13402	10989	23004	23504	10291	13055	9321	15099	15663	14851	11542	21425	24063	21009
K03867	BGLUT; UDP-glucose:tetrahydrobiopterin glucosyltransferase [EC:2.4.1.-]	1696	1288	1176	1589	1594	1317	1426	495	1721	1259	1512	2101	1535	715	1000	1411	1737
K03885	ndh; NADH:ubiquinone reductase (H+-translocating) [EC:7.1.1.2]	2406	3253	2702	3000	3452	3348	3220	1416	2964	2144	4299	2622	3214	2374	1262	1761	2043
K03892	arsR; ArsR family transcriptional regulator, arsenate/arsenite/antimonite-responsive transcriptional repressor	146	285	226	147	258	271	276	91	230	158	258	308	328	250	133	218	203
K03924	moxR; MoxR-like ATPase [EC:3.6.3.-]	2399	2388	1810	2378	2763	1868	1875	600	2538	2034	3171	3121	2433	1519	962	1481	1569
K03926	cutA; periplasmic divalent cation tolerance protein	191	244	235	217	181	168	201	65	182	153	254	189	194	109	124	168	183
K03969	pspA; phage shock protein A	21042	19928	16959	16306	15182	17237	16861	6959	17247	11984	19261	22780	14213	11287	9179	10727	10635
K03977	engA, der; GTPase	6006	5945	4994	2263	2612	6562	5456	999	6546	3978	3166	6966	6173	2263	4107	3731	3531
K03979	obgE, cgtA, MTG2; GTPase [EC:3.6.5.-]	3027	3445	2574	2608	2936	3679	3479	1687	3358	2312	3988	4413	3061	2119	2026	2775	2860
K03980	murJ, mviN; putative peptidoglycan lipid II flippase	1228	1570	1296	1585	1751	1809	2056	802	1337	1207	2088	1807	1661	1277	982	1632	1873
K04033	eutR; AraC family transcriptional regulator, ethanolamine operon transcriptional activator	89	117	108	110	212	191	245	89	169	120	271	446	198	177	61	150	179
K04035	E1.14.13.81, acsF, chlE; magnesium-protoporphyrin IX monomethyl ester (oxidative) cyclase [EC:1.14.13.81]	33180	31546	30118	16919	18124	16361	19339	8184	15842	14115	22382	25527	14381	12273	20366	28224	27942
K04037	chlL; light-independent protochlorophyllide reductase subunit L [EC:1.3.7.7]	31350	32617	23767	6096	5646	9426	9153	3366	7584	6007	7544	13730	8252	5644	32217	22635	32753
K04038	chlN; light-independent protochlorophyllide reductase subunit N [EC:1.3.7.7]	22169	21474	15234	5859	5934	7128	7139	2445	6710	4349	6566	13650	6176	4399	19721	13494	22909
K04039	chlB; light-independent protochlorophyllide reductase subunit B [EC:1.3.7.7]	23968	26446	22747	10170	9349	17005	18459	7543	10299	9361	13612	17384	10818	7561	17668	25200	22956
K04040	chlG, bchG; chlorophyll/bacteriochlorophyll a synthase [EC:2.5.1.62 2.5.1.133]	2494	2488	2131	1861	1960	1418	1516	562	1566	1213	2407	1454	1439	1134	1447	2348	2369
K04042	glmU; bifunctional UDP-N-acetylglucosamine pyrophosphorylase / glucosamine-1-phosphate N-acetyltransferase [EC:2.7.7.23 2.3.1.157]	1040	1005	1183	1277	1395	924	1174	421	938	781	1336	939	992	827	772	1567	1898
K04043	dnaK, HSPA9; molecular chaperone DnaK	193769	251019	183961	131010	101468	636445	334874	87487	379713	273079	234090	491602	237725	113802	105934	88544	68083
K04047	dps; starvation-inducible DNA-binding protein	2741	3343	2606	2694	2727	4394	3589	1422	3305	2554	4274	5160	2908	2227	2753	3403	3766
K04066	priA; primosomal protein N' (replication factor Y) (superfamily II helicase) [EC:3.6.4.-]	1122	1462	1169	1647	1912	2741	2802	1146	1873	1387	2246	2885	2320	1678	1011	1516	1672
K04068	nrdG; anaerobic ribonucleoside-triphosphate reductase activating protein [EC:1.97.1.4]	631	672	520	593	565	1126	918	361	783	648	788	942	844	628	415	536	481
K04072	adhE; acetaldehyde dehydrogenase / alcohol dehydrogenase [EC:1.2.1.10 1.1.1.1]	10100	8239	6482	10260	8933	36957	41021	16804	12553	9219	15434	37087	21318	19151	11258	14626	15834
K04075	tilS, mesJ; tRNA(Ile)-lysidine synthase [EC:6.3.4.19]	191	341	277	148	226	385	374	113	188	150	251	312	257	242	274	403	500
K04077	groEL, HSPD1; chaperonin GroEL	123830	94460	71854	40286	30731	93002	66163	22559	52902	39955	47921	66023	45206	25337	93062	88032	83077
K04078	groES, HSPE1; chaperonin GroES	14116	12998	10171	5418	4136	15514	9964	2820	8952	6538	6016	8118	7644	3920	13830	13727	10922
K04079	HSP90A, htpG; molecular chaperone HtpG	16287	26966	17607	8273	5733	63627	30809	4764	42069	29268	17300	48858	23033	9084	11131	6085	4296
K04083	hslO; molecular chaperone Hsp33	1055	1038	836	959	1385	938	922	356	1563	995	2589	1290	1415	1187	458	670	697
K04091	ssuD; alkanesulfonate monooxygenase [EC:1.14.14.5]	257	231	212	155	180	268	296	90	183	139	249	205	203	178	119	133	138
K04094	trmFO, gid; methylenetetrahydrofolate--tRNA-(uracil-5-)-methyltransferase [EC:2.1.1.74]	1932	2022	1926	2274	2279	2158	2200	1093	1867	1606	2869	1850	2080	1689	1495	2093	2146
K04096	smf; DNA processing protein	1083	1401	1142	1062	1381	1919	1794	857	1216	1012	1517	1187	1519	1074	1020	1403	1584
K04127	cefD; isopenicillin-N epimerase [EC:5.1.1.17]	1577	1803	1577	1348	1516	2105	1881	748	1655	1147	1949	3655	1689	1316	1028	1430	1558
K04239	HCRTR2; hypocretin (orexin) receptor 2	47	92	68	112	100	131	120	42	103	85	99	103	109	81	42	66	74
K04485	radA, sms; DNA repair protein RadA/Sms	736	842	581	704	816	837	816	485	702	526	806	591	685	444	480	675	816
K04487	iscS, NFS1; cysteine desulfurase [EC:2.8.1.7]	6224	7682	6277	4510	4553	7730	6605	2792	4557	3890	5671	6475	5585	3837	3490	5250	5519
K04518	pheA2; prephenate dehydratase [EC:4.2.1.51]	247	399	297	209	340	499	429	151	439	230	370	753	369	266	209	440	470
K04564	SOD2; superoxide dismutase, Fe-Mn family [EC:1.15.1.1]	10148	14412	12990	10265	14224	13535	13907	3919	13256	9143	17158	14066	13510	10671	5762	11154	9660
K04566	lysK; lysyl-tRNA synthetase, class I [EC:6.1.1.6]	436	476	634	231	371	565	525	127	590	292	501	686	686	596	211	368	474
K04567	KARS, lysS; lysyl-tRNA synthetase, class II [EC:6.1.1.6]	1543	1617	1326	1211	1468	1505	1301	563	1200	857	1382	1887	1127	1031	1562	1954	1860
K04651	hypA, hybF; hydrogenase nickel incorporation protein HypA/HybF	151	238	182	136	219	385	301	92	183	160	257	501	246	250	125	211	237
K04652	hypB; hydrogenase nickel incorporation protein HypB	886	1189	918	1178	1203	1813	1678	640	1203	889	1654	2253	1147	1004	673	1054	1177
K04653	hypC; hydrogenase expression/formation protein HypC	44	29	59	36	45	519	526	263	114	68	147	676	203	233	179	237	277
K04654	hypD; hydrogenase expression/formation protein HypD	218	316	269	293	386	2679	2526	1005	583	486	731	2516	1175	901	747	1115	1308
K04655	hypE; hydrogenase expression/formation protein HypE	873	873	630	819	844	1222	1078	460	860	515	981	1019	778	762	434	637	745
K04656	hypF; hydrogenase maturation protein HypF	269	268	239	271	403	601	599	224	410	306	718	992	574	509	164	312	401
K04749	rsbV; anti-sigma B factor antagonist	8762	15885	11665	9776	11969	20543	18470	7132	12891	9246	15574	16936	14636	11565	4849	8263	9174
K04751	glnB; nitrogen regulatory protein P-II 1	2775	5275	4112	4760	5743	18054	18038	6598	6637	5234	7990	5555	9619	7186	7267	11471	11727
K04757	rsbW; serine/threonine-protein kinase RsbW [EC:2.7.11.1]	2624	3492	2763	2563	3172	4569	4667	2233	3509	2305	3841	5995	3533	2880	1398	2371	2534
K04758	feoA; ferrous iron transport protein A	646	755	622	154	190	355	342	162	215	231	253	420	291	251	1519	1198	1382
K04759	feoB; ferrous iron transport protein B	2476	2339	1934	787	594	1247	1077	513	722	644	894	1644	956	617	4531	3947	4291
K04763	xerD; integrase/recombinase XerD	258	292	275	248	231	271	269	159	214	230	330	296	293	164	118	131	150
K04765	mazG; nucleoside triphosphate diphosphatase [EC:3.6.1.9]	0	0	0	0	0	0	0	0	0	0	0	0	0	0	0	0	0
K04771	degP, htrA; serine protease Do [EC:3.4.21.107]	10235	6802	5915	7368	5471	7371	6748	2648	6120	4395	6252	6136	5820	3288	3548	4596	4008
K04773	sppA; protease IV [EC:3.4.21.-]	2710	3106	2571	2607	3142	3064	3119	1273	3277	2166	3629	3785	2774	2452	1945	2921	2941
K05275	E1.1.1.65; pyridoxine 4-dehydrogenase [EC:1.1.1.65]	194	269	246	244	210	250	244	134	310	197	229	387	267	178	115	99	127
K05286	PIGB; GPI mannosyltransferase 3 [EC:2.4.1.-]	126	139	142	182	195	195	226	85	191	143	232	211	221	192	90	152	205
K05300	K05300; L-amino acid dehydrogenase [EC:1.4.5.-]	947	864	755	1037	953	1606	1548	625	915	760	1236	886	1239	816	687	1069	1061
K05337	fer; ferredoxin	1355	1664	1483	1501	1924	1973	2203	858	1558	1452	2617	2985	2064	1806	691	1081	1165
K05349	bglX; beta-glucosidase [EC:3.2.1.21]	3728	3623	3255	4133	3932	4634	4746	2176	3865	2761	5019	4220	3941	3195	2141	3350	3259
K05356	SPS, sds; all-trans-nonaprenyl-diphosphate synthase [EC:2.5.1.84 2.5.1.85]	1729	1939	1526	865	975	2903	2692	465	3148	2153	3170	3682	3606	2105	834	1077	659
K05366	mrcA; penicillin-binding protein 1A [EC:2.4.1.129 3.4.16.4]	4301	3588	3542	4534	4262	3493	3576	1455	3843	3177	5040	4120	3480	2583	1724	2680	2691
K05369	pebA; 15,16-dihydrobiliverdin:ferredoxin oxidoreductase [EC:1.3.7.2]	28	149	250	10	4	1	5	0	9	2	0	20	1	13	5	4	18
K05370	pebB; phycoerythrobilin:ferredoxin oxidoreductase [EC:1.3.7.3]	27	113	193	7	8	8	7	0	5	2	12	4	4	26	3	0	12
K05371	pcyA; phycocyanobilin:ferredoxin oxidoreductase [EC:1.3.7.5]	1327	1747	1358	1145	1200	1919	2049	897	1271	1084	1654	1761	1402	1077	1080	1538	1733
K05376	cpeA, mpeA; phycoerythrin alpha chain	484	2295	2454	21	23	10	5	2	15	4	11	33	20	73	67	9	38
K05377	cpeB, mpeB; phycoerythrin beta chain	739	3803	4126	31	8	12	11	4	14	7	28	28	26	69	47	17	61
K05378	cpeC, mpeC; phycoerythrin-associated linker protein	183	708	926	4	4	0	0	0	0	7	13	15	17	35	9	4	13
K05381	cpeR; phycoerythrin-associated linker protein	0	6	11	0	2	0	0	0	0	0	0	0	0	3	0	0	0
K05383	cpeT; CpeT protein	4	9	23	0	0	0	0	0	0	0	0	2	0	1	0	0	0
K05384	cpeU, mpeU; bilin biosynthesis protein	15	30	39	25	11	5	14	5	3	4	16	8	12	4	18	17	22
K05385	cpeY; bilin biosynthesis protein	0	1	4	8	0	0	3	0	2	0	0	4	3	7	3	5	7
K05386	cpeZ; bilin biosynthesis protein	29	108	145	4	5	0	0	2	1	2	4	8	5	2	7	0	4
K05515	mrdA; penicillin-binding protein 2 [EC:3.4.16.4]	4560	4439	4094	4822	4372	3807	3864	1485	3693	2874	4736	2887	3515	2505	1811	2795	3176
K05516	cbpA; curved DNA-binding protein	4698	5192	3754	3307	3998	6119	4553	1924	5324	3465	5298	5995	4806	3081	2227	2947	2893
K05520	pfpI; protease I [EC:3.5.1.124]	107	342	712	36	42	66	123	53	165	71	146	253	237	196	84	64	97
K05539	dusA; tRNA-dihydrouridine synthase A [EC:1.-.-.-]	195	306	280	231	250	362	336	134	255	207	289	286	214	202	170	279	325
K05540	dusB; tRNA-dihydrouridine synthase B [EC:1.-.-.-]	269	332	181	234	266	318	347	177	301	211	318	338	261	208	197	238	242
K05566	mnhB, mrpB; multicomponent Na+:H+ antiporter subunit B	180	283	210	214	285	367	309	165	213	186	283	241	313	223	377	640	701
K05567	mnhC, mrpC; multicomponent Na+:H+ antiporter subunit C	124	144	119	107	129	111	129	40	95	88	120	168	102	81	234	444	510
K05568	mnhD, mrpD; multicomponent Na+:H+ antiporter subunit D	903	872	711	738	698	647	806	228	468	486	839	685	627	469	977	1735	1907
K05569	mnhE, mrpE; multicomponent Na+:H+ antiporter subunit E	104	133	101	95	126	133	126	24	102	74	124	189	103	81	147	290	318
K05570	mnhF, mrpF; multicomponent Na+:H+ antiporter subunit F	57	58	53	52	75	73	77	38	44	34	96	62	64	44	92	174	202
K05571	mnhG, mrpG; multicomponent Na+:H+ antiporter subunit G	63	56	82	36	60	61	94	24	46	33	107	45	69	71	87	131	173
K05572	ndhA; NAD(P)H-quinone oxidoreductase subunit 1 [EC:7.1.1.2]	13243	11711	9598	6265	5597	5888	6859	2599	5178	4821	8352	5179	5305	4187	6088	8662	8670
K05573	ndhB; NAD(P)H-quinone oxidoreductase subunit 2 [EC:7.1.1.2]	18554	19296	15487	10963	10553	12510	13330	4702	10912	9703	16705	8440	11148	8418	9445	12589	13612
K05574	ndhC; NAD(P)H-quinone oxidoreductase subunit 3 [EC:7.1.1.2]	2970	2530	2244	2093	2190	1918	2039	857	2028	1532	2609	2476	1811	1453	1216	1815	1720
K05575	ndhD; NAD(P)H-quinone oxidoreductase subunit 4 [EC:7.1.1.2]	23349	18910	15814	14898	13553	76897	83239	35108	18319	14654	24162	52988	39700	31534	36234	47709	48474
K05576	ndhE; NAD(P)H-quinone oxidoreductase subunit 4L [EC:7.1.1.2]	2210	2160	1979	1149	1254	1291	1293	435	1205	925	1375	2202	1166	917	1550	2206	2135
K05577	ndhF; NAD(P)H-quinone oxidoreductase subunit 5 [EC:7.1.1.2]	39022	36868	30340	26829	24300	42852	48889	17768	23687	19716	34344	19277	26161	20562	23329	29569	30999
K05578	ndhG; NAD(P)H-quinone oxidoreductase subunit 6 [EC:7.1.1.2]	5219	4494	3920	2368	2470	2413	2737	849	2606	2019	3042	3920	2267	1755	2804	3753	4010
K05579	ndhH; NAD(P)H-quinone oxidoreductase subunit H [EC:7.1.1.2]	9326	11199	9976	6445	8513	9996	9724	4008	8725	6882	13794	7601	8249	6637	5498	8206	8206
K05580	ndhI; NAD(P)H-quinone oxidoreductase subunit I [EC:7.1.1.2]	7736	6543	5331	3782	3138	3433	3883	1537	3124	2664	4741	5025	3074	2584	3439	4704	4819
K05581	ndhJ; NAD(P)H-quinone oxidoreductase subunit J [EC:7.1.1.2]	5989	5714	5128	4909	5039	4733	5182	2066	4920	3799	5916	10124	4664	3781	3763	5145	4856
K05582	ndhK; NAD(P)H-quinone oxidoreductase subunit K [EC:7.1.1.2]	11978	11005	9719	9690	9719	8719	9416	3540	9104	7129	10806	11439	9112	7725	6604	9783	9425
K05583	ndhL; NAD(P)H-quinone oxidoreductase subunit L [EC:7.1.1.2]	1498	1718	1359	1222	1397	1711	1796	695	1420	1252	1868	2002	1546	1227	891	1460	1609
K05584	ndhM; NAD(P)H-quinone oxidoreductase subunit M [EC:7.1.1.2]	959	1227	1236	767	1148	1189	1178	436	1114	867	1543	1932	1021	923	653	1002	1226
K05585	ndhN; NAD(P)H-quinone oxidoreductase subunit N [EC:7.1.1.2]	1179	2067	1989	1153	1714	2095	2306	611	1887	1330	3023	2242	1913	1485	974	2040	2289
K05586	hoxE; bidirectional [NiFe] hydrogenase diaphorase subunit [EC:7.1.1.2]	1849	1453	1018	1404	1069	14124	12890	5665	1971	1647	2255	3394	5740	4674	5547	7126	6592
K05587	hoxF; bidirectional [NiFe] hydrogenase diaphorase subunit [EC:7.1.1.2]	6016	4879	3582	4494	3363	41907	40200	17757	6251	5131	8376	17776	17036	13279	16704	20469	18520
K05588	hoxU; bidirectional [NiFe] hydrogenase diaphorase subunit [EC:7.1.1.2]	1079	1064	700	1061	802	11929	12556	6039	1696	1380	2674	8592	4851	3890	3811	4787	5167
K05592	deaD, cshA; ATP-dependent RNA helicase DeaD [EC:3.6.4.13]	21835	20897	15784	21723	21784	18612	20315	8286	18444	13159	21937	23022	17705	13518	14572	19697	18792
K05601	hcp; hydroxylamine reductase [EC:1.7.99.1]	3290	3036	2021	2395	1928	15872	14897	6745	3895	3158	4320	15380	7590	6706	6165	8702	7084
K05770	TSPO, BZRP; translocator protein	1245	1170	1046	1297	1403	1358	1392	525	1367	1016	1725	1532	1332	1041	385	607	699
K05802	mscK, kefA, aefA; potassium-dependent mechanosensitive channel	31	94	63	49	85	146	109	40	86	51	137	236	125	93	43	119	122
K05808	yhbH; putative sigma-54 modulation protein	6361	12787	8704	4263	2916	61667	22316	2609	32884	27308	11432	35295	18729	5129	9327	11224	9035
K05810	yfiH; polyphenol oxidase [EC:1.10.3.-]	3932	3686	3135	3159	2958	3077	2924	1196	2999	2289	3824	3439	3093	2159	1535	1941	1946
K05837	rodA, mrdB; rod shape determining protein RodA	1370	1518	1284	1476	1618	1585	1508	516	1427	1126	2270	1407	1434	1228	863	1291	1156
K05838	ybbN; putative thioredoxin	198	209	195	267	291	731	935	294	267	263	454	1017	454	362	602	962	989
K05844	rimK; ribosomal protein S6--L-glutamate ligase [EC:6.3.2.-]	835	1008	900	877	846	681	841	330	811	581	847	944	722	607	704	897	1016
K05845	opuC; osmoprotectant transport system substrate-binding protein	1263	1581	1531	1455	1839	2088	2122	847	1712	1284	2301	2807	1988	1273	658	1049	1084
K05895	cobK-cbiJ; precorrin-6A/cobalt-precorrin-6A reductase [EC:1.3.1.54 1.3.1.106]	148	187	160	145	134	191	173	88	123	88	200	123	142	110	110	157	147
K05896	scpA; segregation and condensation protein A	157	315	274	244	336	507	504	183	351	247	418	462	327	259	213	354	468
K05928	E2.1.1.95; tocopherol O-methyltransferase [EC:2.1.1.95]	874	1024	960	1123	1398	1645	1817	752	1263	996	1711	1063	1345	1086	669	1091	1207
K05936	cobM, cbiF; precorrin-4/cobalt-precorrin-4 C11-methyltransferase [EC:2.1.1.133 2.1.1.271]	613	1234	1034	1122	1590	2627	2530	930	1730	1158	1672	4072	1827	1553	775	1225	1318
K05946	tagA, tarA; N-acetylglucosaminyldiphosphoundecaprenol N-acetyl-beta-D-mannosaminyltransferase [EC:2.4.1.187]	396	421	378	496	457	547	626	164	373	309	637	435	376	273	259	423	446
K05979	comB; 2-phosphosulfolactate phosphatase [EC:3.1.3.71]	1682	1853	1817	1140	1519	1357	1602	689	1255	1016	1877	1676	1403	1014	1269	1793	1812
K06024	scpB; segregation and condensation protein B	236	311	245	275	359	830	899	349	326	286	471	771	512	407	476	673	681
K06042	cobH-cbiC; precorrin-8X/cobalt-precorrin-8 methylmutase [EC:5.4.99.61 5.4.99.60]	192	184	206	355	292	233	253	156	253	167	283	332	182	178	283	423	473
K06045	shc; squalene-hopene/tetraprenyl-beta-curcumene cyclase [EC:5.4.99.17 4.2.1.129]	670	583	612	498	699	474	580	254	579	381	688	693	485	430	1018	1481	1391
K06118	SQD1, sqdB; UDP-sulfoquinovose synthase [EC:3.13.1.1]	4102	5372	4739	2992	4103	4455	4472	1647	3946	3072	5385	5760	4039	3220	4543	6943	6970
K06133	LYS5, acpT; 4'-phosphopantetheinyl transferase [EC:2.7.8.-]	111	169	157	67	90	156	116	47	173	101	157	185	129	127	106	156	173
K06147	ABCB-BAC; ATP-binding cassette, subfamily B, bacterial	1119	1231	1148	1640	1982	1811	1906	683	1592	1308	2414	2814	1940	1433	702	1213	1363
K06153	bacA; undecaprenyl-diphosphatase [EC:3.6.1.27]	608	753	768	1048	1108	916	1080	362	833	727	1204	864	826	600	562	951	990
K06158	ABCF3; ATP-binding cassette, subfamily F, member 3	2183	1771	1565	1329	1763	1479	1306	539	2161	1413	2586	3243	1802	1507	772	963	1020
K06160	pvdE; putative pyoverdin transport system ATP-binding/permease protein	828	956	991	553	456	1826	1650	643	914	708	828	3008	861	933	1161	689	697
K06168	miaB; tRNA-2-methylthio-N6-dimethylallyladenosine synthase [EC:2.8.4.3]	2299	2444	2067	2156	2382	3069	2602	1221	2710	1868	2803	3819	2809	2080	1712	2027	2286
K06169	miaE; tRNA 2-(methylsulfanyl)-N6-isopentenyladenosine37 hydroxylase [EC:1.14.99.69]	454	691	560	504	732	992	979	391	741	480	993	1248	925	732	351	579	564
K06173	truA, PUS1; tRNA pseudouridine38-40 synthase [EC:5.4.99.12]	26148	17325	15341	14392	10263	13010	14741	6623	10918	8679	14895	7231	9297	7447	25420	28443	24362
K06177	rluA; tRNA pseudouridine32 synthase / 23S rRNA pseudouridine746 synthase [EC:5.4.99.28 5.4.99.29]	68	116	109	111	135	173	192	38	102	96	162	187	142	117	146	197	209
K06180	rluD; 23S rRNA pseudouridine1911/1915/1917 synthase [EC:5.4.99.23]	1465	1386	1373	1053	1084	1948	1729	556	1278	1034	1398	1501	1425	1106	1050	1420	1292
K06181	rluE; 23S rRNA pseudouridine2457 synthase [EC:5.4.99.20]	68	43	57	62	62	61	92	33	61	42	117	193	58	43	19	44	55
K06187	recR; recombination protein RecR	2420	2370	1958	2307	2319	3356	3021	1124	1942	1610	2255	3599	2214	1677	1878	2655	2463
K06188	aqpZ; aquaporin Z	1635	2311	1641	1686	1554	19031	20062	9176	2329	2603	5096	3771	6841	4988	8769	11563	13076
K06196	ccdA; cytochrome c-type biogenesis protein	260	306	282	244	298	282	333	153	252	246	396	245	273	227	176	261	284
K06199	crcB, FEX; fluoride exporter	36	72	45	101	122	139	154	45	106	80	125	126	95	75	46	92	125
K06206	sfsA; sugar fermentation stimulation protein A	269	304	261	270	302	246	284	89	235	209	339	346	235	216	299	383	369
K06207	typA, bipA; GTP-binding protein	14684	10162	9001	12731	11577	9380	10713	4799	12281	9253	18606	14051	12503	9626	4719	6577	7531
K06208	aroH; chorismate mutase [EC:5.4.99.5]	926	1382	1223	956	1309	1546	1670	610	1265	985	1611	1621	1496	1232	891	1463	1307
K06213	mgtE; magnesium transporter	26	30	17	14	45	22	22	5	10	12	26	57	11	15	25	17	16
K06217	phoH, phoL; phosphate starvation-inducible protein PhoH and related proteins	1892	2677	2043	1445	2057	2452	2633	914	1884	1318	2190	927	1995	1488	3313	3908	4005
K06218	relE, stbE; mRNA interferase RelE/StbE	326	425	355	196	295	394	375	157	355	186	332	517	287	293	256	277	363
K06223	dam; DNA adenine methylase [EC:2.1.1.72]	267	464	355	263	577	674	516	231	489	314	591	1031	449	480	276	409	543
K06287	maf; septum formation protein	243	241	178	180	195	316	326	103	232	173	292	311	222	190	178	246	260
K06346	jag; spoIIIJ-associated protein	2798	2724	2237	1785	1734	2018	1907	617	1781	1213	2327	3063	1876	1429	2069	2776	2631
K06381	spoIID; stage II sporulation protein D	3777	4580	4504	4663	4090	3636	4991	1825	3313	3457	6342	4125	4526	3564	3090	4369	4445
K06442	tlyA; 23S rRNA (cytidine1920-2'-O)/16S rRNA (cytidine1409-2'-O)-methyltransferase [EC:2.1.1.226 2.1.1.227]	148	201	235	179	250	245	280	100	193	167	278	180	193	206	167	305	333
K06861	lptB; lipopolysaccharide export system ATP-binding protein [EC:7.5.2.5]	562	564	522	524	607	530	564	327	538	383	638	751	499	374	313	426	460
K06864	larE; pyridinium-3,5-biscarboxylic acid mononucleotide sulfurtransferase [EC:4.4.1.37]	550	864	698	738	972	1065	1158	458	898	758	1270	1220	1132	910	474	593	775
K06867	K06867; uncharacterized protein	1449	1702	1362	1311	1437	1691	1568	726	1248	1021	1609	1496	1339	1040	1179	1489	1458
K06871	K06871; uncharacterized protein	225	349	236	194	398	481	487	172	327	202	495	682	380	394	156	398	518
K06872	K06872; uncharacterized protein	1287	1504	1402	833	953	869	1008	402	784	779	1201	900	907	848	816	1121	1409
K06873	K06873; uncharacterized protein	8097	7316	6571	8274	7178	7401	7535	3118	7575	5760	9633	9205	7260	5642	5072	6845	6457
K06876	K06876; deoxyribodipyrimidine photolyase-related protein	581	686	657	808	1040	880	900	266	803	599	917	1235	737	621	443	713	764
K06883	K06883; uncharacterized protein	8662	10305	9942	7912	9091	11341	11281	3299	10013	7289	11509	12342	9666	7341	6324	8610	9732
K06884	K06884; uncharacterized protein	3387	5095	4073	4313	4997	8042	7276	3098	6102	4186	7130	7009	7275	4754	2444	3177	3488
K06886	glbN; hemoglobin	19	45	14	23	36	43	60	28	22	13	52	35	14	25	11	11	20
K06888	K06888; uncharacterized protein	3010	2862	2300	3185	2975	3322	3286	1373	3053	2277	3699	2927	3062	2479	1583	2326	2515
K06890	K06890; uncharacterized protein	29287	34317	28200	23599	24869	45526	42938	15583	30127	23524	38024	44226	34547	24359	17587	25863	24164
K06891	clpS; ATP-dependent Clp protease adaptor protein ClpS	923	1393	1207	1065	1623	1747	1824	547	1704	1041	1470	2879	1960	1424	735	1195	1356
K06898	larB; pyridinium-3,5-biscarboxylic acid mononucleotide synthase [EC:2.5.1.143]	1570	1594	1172	1409	1395	1345	1361	672	916	801	1543	822	945	739	961	1550	1360
K06900	K06900; uncharacterized protein	12	9	7	0	7	2	2	0	5	3	1	6	2	8	4	5	4
K06902	UMF1; MFS transporter, UMF1 family	68	68	43	50	58	73	37	39	44	38	71	65	43	30	22	15	24
K06903	K06903; uncharacterized protein	293	336	200	153	118	242	192	79	157	162	121	189	122	102	110	62	91
K06907	K06907; uncharacterized protein	22136	23649	13388	12683	8119	12098	11732	5538	7026	8562	11844	9746	6443	8371	6466	5353	5767
K06911	PIR; quercetin 2,3-dioxygenase [EC:1.13.11.24]	1085	1455	1228	1193	1390	2328	2310	1040	1385	1088	1620	1976	1408	986	761	1125	1078
K06915	K06915; uncharacterized protein	623	759	770	598	730	971	839	383	712	491	926	1123	770	652	520	821	880
K06920	queC; 7-cyano-7-deazaguanine synthase [EC:6.3.4.20]	361	362	317	394	561	475	435	196	453	337	628	606	309	269	204	323	357
K06923	K06923; uncharacterized protein	1217	1593	1261	1057	1338	1620	1566	686	1485	1115	2194	2463	1485	1290	720	1109	1276
K06925	tsaE; tRNA threonylcarbamoyladenosine biosynthesis protein TsaE	604	1059	835	553	690	976	700	424	890	476	899	1309	806	500	413	583	824
K06929	K06929; uncharacterized protein	140	195	181	208	300	340	430	127	261	231	412	531	448	278	159	272	280
K06940	K06940; uncharacterized protein	208	297	316	174	281	464	461	155	291	290	432	534	413	370	198	368	364
K06941	rlmN; 23S rRNA (adenine2503-C2)-methyltransferase [EC:2.1.1.192]	1015	1155	1012	881	1153	1392	1325	681	1195	817	1441	1554	1093	862	707	1085	1091
K06942	ychF; ribosome-binding ATPase	252	289	307	352	316	229	244	138	264	191	285	259	207	166	421	472	734
K06946	K06946; uncharacterized protein	2926	2855	2334	2560	2170	2746	2615	1063	2414	1682	2955	3184	2711	1843	1463	1902	1591
K06949	rsgA, engC; ribosome biogenesis GTPase / thiamine phosphate phosphatase [EC:3.6.1.- 3.1.3.100]	822	1214	839	875	1084	1407	1154	590	1283	932	1425	829	1076	798	485	694	819
K06954	K06954; uncharacterized protein	25597	25202	16967	684	480	18363	7979	683	17686	8818	2499	43351	14319	2796	6524	1439	1315
K06960	K06960; uncharacterized protein	3194	4117	3676	2370	3403	4239	4193	1815	3784	2233	5306	3958	3382	2372	4309	6281	5747
K06962	K06962; uncharacterized protein	1102	2049	1561	1936	3160	2006	2212	874	2934	2307	2740	3662	2814	2136	777	1228	1743
K06969	rlmI; 23S rRNA (cytosine1962-C5)-methyltransferase [EC:2.1.1.191]	901	871	774	612	758	1033	955	455	720	456	1001	912	755	593	733	1060	1041
K06971	K06971; uncharacterized protein	922	1375	1083	823	1107	1289	1411	586	918	741	1490	790	1102	794	1020	1583	1482
K06978	K06978; uncharacterized protein	415	426	376	432	548	522	550	254	465	346	686	604	496	368	341	465	426
K06980	ygfZ; tRNA-modifying protein YgfZ	429	502	404	615	597	1487	2021	787	531	444	800	1181	960	972	1116	1597	1773
K06991	K06991; uncharacterized protein	1333	1867	1373	1633	1895	2866	2634	1175	2244	1625	2635	4391	2529	2227	708	1196	1363
K06997	yggS, PROSC; PLP dependent protein	397	627	500	596	826	1057	1060	417	723	523	774	1053	736	546	551	905	868
K06998	phzF; trans-2,3-dihydro-3-hydroxyanthranilate isomerase [EC:5.3.3.17]	667	843	686	1241	1397	1485	1348	516	1186	945	1395	1158	1230	674	716	1181	1436
K06999	K06999; phospholipase/carboxylesterase	1170	1136	696	888	800	1196	1104	479	808	651	1106	775	818	669	790	1115	1041
K07000	K07000; uncharacterized protein	1191	1544	1261	565	868	1021	1089	407	834	650	1245	1411	1320	1136	597	1024	1043
K07001	K07001; NTE family protein	987	1043	876	933	897	6406	6903	3876	1282	1091	1825	7932	3032	2920	2407	3602	3829
K07004	K07004; uncharacterized protein	1073	681	764	1721	1352	1992	3148	688	790	605	909	2319	1007	576	274	339	364
K07009	gatD; lipid II isoglutaminyl synthase (glutamine-hydrolysing) [EC:6.3.5.13]	131	190	163	256	347	162	214	63	145	158	266	202	165	120	208	290	401
K07012	cas3; CRISPR-associated endonuclease/helicase Cas3 [EC:3.1.-.- 3.6.4.-]	509	758	599	650	709	968	886	424	652	518	879	887	699	466	414	573	725
K07015	K07015; uncharacterized protein	324	396	320	286	419	466	446	211	340	287	510	502	462	389	256	459	478
K07019	K07019; uncharacterized protein	953	856	764	844	998	816	890	359	890	647	1404	933	945	758	442	681	835
K07025	K07025; putative hydrolase of the HAD superfamily	807	846	708	617	756	687	806	289	554	452	805	872	599	517	505	778	727
K07027	K07027; glycosyltransferase 2 family protein	293	381	343	463	636	590	596	259	492	372	657	766	451	388	328	563	591
K07028	K07028; uncharacterized protein	247	507	390	316	442	413	457	201	500	332	678	1097	458	458	121	224	324
K07031	hddA; D-glycero-alpha-D-manno-heptose-7-phosphate kinase [EC:2.7.1.168]	182	237	362	678	797	270	377	167	333	412	627	347	224	269	172	234	444
K07037	pgpH; cyclic-di-AMP phosphodiesterase PgpH [EC:3.1.4.-]	1899	2510	1950	1897	2227	3788	3176	1255	2515	1694	2439	3487	2777	2001	1123	1789	1834
K07040	K07040; uncharacterized protein	1573	1848	1439	1745	1831	2344	2520	960	1796	1435	2267	2575	2063	1610	1147	1772	1624
K07042	ybeY, yqfG; probable rRNA maturation factor	841	1227	1155	1279	1790	1711	1896	740	1982	1439	2939	2740	1796	1417	582	739	840
K07045	K07045; uncharacterized protein	1293	1134	1060	1266	1195	2416	2186	850	1033	855	1495	1384	1578	1075	1053	1694	1584
K07052	K07052; uncharacterized protein	3879	4622	3604	3240	3885	4227	4372	1633	4026	2677	4881	4549	3659	2715	2859	4327	4262
K07054	K07054; uncharacterized protein	9381	10934	9470	4173	3660	21218	17547	7717	10507	6996	10001	23242	13053	8672	5751	7496	6242
K07056	rsmI; 16S rRNA (cytidine1402-2'-O)-methyltransferase [EC:2.1.1.198]	209	274	194	352	377	414	360	146	364	219	418	664	336	293	136	304	319
K07062	fitB; toxin FitB [EC:3.1.-.-]	2	5	6	0	3	14	8	2	0	9	7	0	0	4	7	1	10
K07063	K07063; uncharacterized protein	149	191	191	162	241	395	335	110	259	181	266	597	270	240	165	336	265
K07064	K07064; uncharacterized protein	20	33	12	10	23	44	54	21	25	9	39	48	19	30	32	57	63
K07065	K07065; uncharacterized protein	400	617	562	464	607	822	721	349	636	379	773	1186	658	546	356	530	561
K07071	K07071; uncharacterized protein	1079	1403	1126	971	1249	1341	1424	574	1095	855	1502	1476	1295	944	1040	1730	1773
K07075	K07075; uncharacterized protein	213	238	227	219	267	327	337	169	323	181	335	452	292	209	117	208	247
K07076	K07076; uncharacterized protein	323	294	190	270	314	573	458	201	341	221	321	806	368	306	272	360	424
K07079	K07079; uncharacterized protein	1135	1249	906	1081	1098	1563	1483	597	1158	839	1399	1275	1237	834	886	1271	1268
K07086	K07086; uncharacterized protein	11075	11833	9175	8266	6221	14613	11550	3298	13323	9419	11032	22806	10033	5699	9140	10495	11124
K07089	K07089; uncharacterized protein	712	898	759	976	1326	857	902	307	840	815	1347	985	783	576	502	698	772
K07090	K07090; uncharacterized protein	1099	1392	1072	974	1243	2084	1628	710	1278	934	1886	1634	1481	1125	783	1208	1275
K07093	K07093; uncharacterized protein	3994	3756	4157	5893	6221	4377	5600	2381	5200	3969	7556	5190	4535	3728	1133	2155	2722
K07098	K07098; uncharacterized protein	2110	1994	1768	2272	2177	2305	2400	1175	2198	1766	2748	2072	2326	1760	1394	2072	2101
K07100	K07100; putative phosphoribosyl transferase	1846	3713	2447	1355	1151	12418	5903	1351	9350	4986	2464	13019	5978	1772	1577	1223	1159
K07101	K07101; uncharacterized protein	622	726	689	1033	881	1166	1358	423	885	709	1315	2191	1137	940	572	963	888
K07106	murQ; N-acetylmuramic acid 6-phosphate etherase [EC:4.2.1.126]	1038	1062	968	969	879	1439	1359	451	1204	934	1357	1021	1405	978	1057	1236	1201
K07114	yfbK; Ca-activated chloride channel homolog	11761	10717	9709	10452	9155	12269	11059	3586	11774	8687	12055	20448	10677	7038	5884	8270	7908
K07124	K07124; uncharacterized protein	584	612	482	496	582	507	494	166	512	348	733	602	518	423	331	571	663
K07140	K07140; uncharacterized protein	588	682	541	675	609	800	675	467	654	569	877	851	597	414	282	430	492
K07146	K07146; UPF0176 protein	204	318	302	209	352	318	315	106	308	214	383	432	285	274	196	265	392
K07147	msrP; methionine sulfoxide reductase catalytic subunit [EC:1.8.-.-]	683	708	735	477	597	740	691	249	724	478	827	1358	708	495	394	552	573
K07171	mazF, ndoA, chpA; mRNA interferase MazF [EC:3.1.-.-]	1234	1846	1394	1114	1264	1795	1621	602	1360	848	1644	2495	1350	1191	792	1044	1260
K07172	mazE, chpAI; antitoxin MazE	151	273	217	221	284	396	339	132	345	242	373	467	261	212	165	213	315
K07192	FLOT; flotillin	8961	8238	7499	9589	8666	9911	9370	3577	8590	7279	11166	16276	9323	6793	4216	5785	6130
K07213	ATOX1, ATX1, copZ, golB; copper chaperone	220	381	311	239	421	2019	2029	736	510	364	536	1845	1165	989	680	1153	1228
K07240	chrA; chromate transporter	90	161	142	117	171	198	269	86	198	105	223	180	201	126	98	171	224
K07242	K07242; putative multicomponent Na+:H+ antiporter subunit B	103	113	117	127	141	131	127	33	89	59	180	170	127	100	203	337	378
K07243	FTR, FTH1, efeU; high-affinity iron transporter	2247	3061	2473	2046	2525	4267	3956	1384	3237	2050	4083	3978	3324	2479	1669	2438	2403
K07253	MIF; phenylpyruvate tautomerase [EC:5.3.2.1]	18	32	21	22	30	39	35	11	34	24	44	58	37	17	4	29	30
K07259	dacB; serine-type D-Ala-D-Ala carboxypeptidase/endopeptidase (penicillin-binding protein 4) [EC:3.4.16.4 3.4.21.-]	2493	2989	2680	2703	3634	3099	3113	1305	2758	2252	3208	4393	2787	2308	1503	2052	2864
K07260	vanY; zinc D-Ala-D-Ala carboxypeptidase [EC:3.4.17.14]	828	1056	873	996	1145	1122	1170	371	931	812	1190	1150	1223	810	767	1038	1111
K07263	pqqL; zinc protease [EC:3.4.24.-]	8669	9557	7443	6395	7284	9604	9769	3891	7877	5665	9586	11724	8368	6659	6822	9035	9516
K07277	SAM50, TOB55, bamA; outer membrane protein insertion porin family	3282	3381	3280	4710	5031	3470	4511	1858	3784	3077	5221	4351	4229	3175	2807	4462	4686
K07300	chaA, CAX; Ca2+:H+ antiporter	3028	3211	2551	3015	3234	4193	4366	1596	3210	2381	4134	3047	3319	2508	1840	2618	2870
K07304	msrA; peptide-methionine (S)-S-oxide reductase [EC:1.8.4.11]	2544	2892	2683	3664	4931	3754	3895	1434	4224	2920	5414	5591	4017	3052	1754	2789	2436
K07305	msrB; peptide-methionine (R)-S-oxide reductase [EC:1.8.4.12]	1112	2640	2517	1405	2178	3852	3741	1352	2308	1607	3904	2364	3290	2509	724	2104	2222
K07313	pphA; serine/threonine protein phosphatase 1 [EC:3.1.3.16]	2197	2623	2262	2488	2598	3302	3209	1183	2526	1868	2946	3844	2596	2140	1437	2101	2045
K07315	rsbU_P; phosphoserine phosphatase RsbU/P [EC:3.1.3.3]	1067	1134	1042	1362	1722	2436	2561	1161	1583	1140	1866	2382	1894	1338	1851	2368	3101
K07316	mod; adenine-specific DNA-methyltransferase [EC:2.1.1.72]	356	334	280	325	335	533	506	212	396	262	539	733	472	392	211	291	285
K07317	K07317; adenine-specific DNA-methyltransferase [EC:2.1.1.72]	1003	1447	1155	1238	1821	2518	2360	881	1753	1134	2277	2786	2049	1811	835	1671	1734
K07319	yhdJ; adenine-specific DNA-methyltransferase [EC:2.1.1.72]	635	901	651	586	787	1243	1265	362	833	543	908	1701	896	857	685	1031	1196
K07334	higB-1; toxin HigB-1	168	424	306	158	240	335	306	143	194	164	355	414	268	195	145	226	266
K07341	doc; death on curing protein	333	472	382	313	423	696	653	243	413	335	677	525	534	306	248	403	395
K07390	grxD, GLRX5; monothiol glutaredoxin	2115	3374	2980	1859	2969	4440	4424	1491	3443	2067	3956	7010	3556	3124	2207	3784	3723
K07391	comM; magnesium chelatase family protein	10059	11179	9557	2440	1605	8146	7487	1539	7722	5951	7028	6277	7453	3457	8490	5032	3080
K07395	K07395; putative proteasome-type protease	293	289	313	377	458	293	334	84	334	282	513	557	329	247	199	413	484
K07399	resB, ccs1; cytochrome c biogenesis protein	344	508	357	322	510	916	888	300	513	330	660	1143	602	600	376	675	797
K07444	ypsC; putative N6-adenine-specific DNA methylase [EC:2.1.1.-]	2492	2547	2018	2075	2083	3588	3248	1363	1993	1506	2243	2739	2276	1573	1652	2434	2174
K07445	K07445; putative DNA methylase	277	352	326	368	490	477	480	123	368	362	413	454	377	179	359	480	667
K07447	ruvX; putative holliday junction resolvase [EC:3.1.-.-]	2459	1924	1652	1500	1192	2154	2041	778	1425	1139	1659	1712	1442	1039	1173	1609	1456
K07448	mrr; restriction system protein	82	124	92	77	131	118	133	71	107	68	131	231	121	74	83	132	174
K07450	K07450; putative resolvase	2545	4133	3881	5215	5841	7294	7129	2069	5504	4589	7171	10804	5913	3764	1967	3034	4074
K07454	K07454; putative restriction endonuclease	26	58	38	23	57	87	92	8	49	38	82	131	52	66	56	109	112
K07456	mutS2; DNA mismatch repair protein MutS2	964	1379	1138	1139	1541	1705	1633	661	1320	927	1630	1808	1449	1204	964	1418	1784
K07460	yraN; putative endonuclease	392	490	466	284	348	622	636	260	388	271	407	647	497	317	427	627	644
K07462	recJ; single-stranded-DNA-specific exonuclease [EC:3.1.-.-]	876	990	960	919	1085	1904	2015	791	1261	843	1413	2398	1548	1330	1052	1872	1966
K07464	cas4; CRISPR-associated exonuclease Cas4 [EC:3.1.12.1]	134	144	77	133	93	158	142	64	148	106	137	91	111	45	89	108	93
K07481	K07481; transposase, IS5 family	3026	4326	4044	3451	3749	3112	3975	1480	3318	2223	4562	6150	2607	2122	2700	3496	4325
K07482	K07482; transposase, IS30 family	997	1431	1364	1348	1836	1790	1939	884	1308	1136	1920	2371	1502	1184	1263	2206	2428
K07485	K07485; transposase	4484	5912	5076	3846	4555	7192	6725	2798	4725	3496	5135	13778	4258	4499	4508	5153	6227
K07486	K07486; transposase	1064	1244	768	736	617	1180	1231	518	700	540	1003	1299	741	572	454	616	688
K07491	K07491; putative transposase	980	1234	1009	935	1064	2766	1751	675	1436	1141	1624	2027	1536	1283	699	1221	1090
K07496	K07496; putative transposase	163371	223622	191108	142921	176859	268018	247592	94897	181425	133251	253783	304700	188515	165028	88595	146507	185195
K07504	K07504; predicted type IV restriction endonuclease	965	1216	1129	854	1137	1910	1573	500	1153	870	1476	2067	1035	829	862	1586	1531
K07507	mgtC; putative Mg2+ transporter-C (MgtC) family protein	32	39	67	66	56	69	65	33	87	62	132	73	109	44	39	62	67
K07566	tsaC, rimN, SUA5; L-threonylcarbamoyladenylate synthase [EC:2.7.7.87]	220	300	230	212	302	288	296	139	303	221	396	315	271	203	207	384	487
K07568	queA; S-adenosylmethionine:tRNA ribosyltransferase-isomerase [EC:2.4.99.17]	2237	2275	1929	2654	2810	3111	3181	1317	2567	1715	3041	2519	2685	1861	1956	2832	2773
K07636	phoR; two-component system, OmpR family, phosphate regulon sensor histidine kinase PhoR [EC:2.7.13.3]	922	1133	1010	1060	1331	1299	1391	554	1136	887	1566	1539	1277	1008	614	1138	1141
K07646	kdpD; two-component system, OmpR family, sensor histidine kinase KdpD [EC:2.7.13.3]	294	354	268	365	382	441	456	181	362	282	367	454	342	205	217	417	392
K07657	phoB; two-component system, OmpR family, phosphate regulon response regulator PhoB	1371	1605	1533	1326	1608	1699	1983	673	1537	1190	2282	2101	1503	1076	856	1443	1632
K07738	nrdR; transcriptional repressor NrdR	959	940	847	559	606	1024	978	473	629	641	1011	1139	744	508	544	768	891
K07742	ylxR; uncharacterized protein	1182	990	901	698	565	1003	955	327	938	658	732	1212	1001	607	806	729	689
K07746	parD1_3_4; antitoxin ParD1/3/4	45	72	45	61	94	112	96	63	65	86	99	192	94	87	46	64	86
K07769	nblS; two-component system, OmpR family, sensor histidine kinase NblS [EC:2.7.13.3]	2650	3361	2451	1889	2655	3875	3369	1280	2901	1937	3429	3529	3199	2494	1370	2066	2162
K07978	plmA; GntR family transcriptional regulator	610	791	726	623	1026	1288	1187	472	963	676	1203	1434	1058	821	516	884	998
K08177	oxlT; MFS transporter, OFA family, oxalate/formate antiporter	983	1489	1235	1753	1625	4234	4793	2016	1699	1604	2450	2812	2805	2487	1561	2366	2638
K08218	ampG; MFS transporter, PAT family, beta-lactamase induction signal transducer AmpG	191	311	202	270	229	308	354	174	257	210	355	307	244	185	270	418	477
K08226	pucC; MFS transporter, BCD family, chlorophyll transporter	619	716	607	659	866	740	785	271	599	610	1194	730	798	654	373	661	666
K08234	yaeR; glyoxylase I family protein	282	363	314	302	386	335	366	154	373	242	420	522	248	272	179	426	477
K08296	sixA; phosphohistidine phosphatase [EC:3.1.3.-]	548	577	494	517	548	595	527	197	555	369	705	428	474	395	311	508	519
K08300	rne; ribonuclease E [EC:3.1.26.12]	13039	10945	8821	8224	6566	7029	7783	3014	5731	4407	7062	4377	5659	4251	8334	9993	9001
K08304	mltA; membrane-bound lytic murein transglycosylase A [EC:4.2.2.-]	454	396	308	351	360	460	358	139	368	273	440	687	307	302	270	385	427
K08309	slt; soluble lytic murein transglycosylase [EC:4.2.2.-]	5490	4943	4731	4079	3909	4582	4577	1853	4200	3157	4249	4704	4036	3292	2690	3523	3815
K08316	rsmD; 16S rRNA (guanine966-N2)-methyltransferase [EC:2.1.1.171]	88	95	79	60	131	105	160	65	166	94	138	136	120	77	68	141	134
K08479	sasA; two-component system, OmpR family, clock-associated histidine kinase SasA [EC:2.7.13.3]	1474	1699	1495	1461	1710	693	824	296	1491	969	1481	1804	985	728	389	565	558
K08480	kaiA; circadian clock protein KaiA	1695	2222	1615	1850	2378	2670	2502	1037	2428	1676	2840	4560	2477	2061	1131	1787	1921
K08481	kaiB; circadian clock protein KaiB	2169	2730	1930	2130	2215	9814	10411	4156	3057	2301	2997	11608	5921	4836	6931	9632	8770
K08482	kaiC; circadian clock protein KaiC	1864	2009	1697	2041	2445	1784	1862	732	1973	1480	2610	2693	1925	1632	1579	2400	2396
K08591	plsY; acyl phosphate:glycerol-3-phosphate acyltransferase [EC:2.3.1.275]	334	435	435	405	596	468	488	272	445	334	649	514	463	356	282	437	533
K08641	vanX; zinc D-Ala-D-Ala dipeptidase [EC:3.4.13.22]	363	382	348	520	598	580	567	231	516	313	652	605	568	315	359	617	606
K08678	UXS1, uxs; UDP-glucuronate decarboxylase [EC:4.1.1.35]	6051	6091	5497	6237	5224	2532	2745	960	3959	3602	5766	3584	2826	2372	1783	2749	3085
K08680	menH; 2-succinyl-6-hydroxy-2,4-cyclohexadiene-1-carboxylate synthase [EC:4.2.99.20]	850	925	871	804	687	1118	1082	393	803	634	987	618	984	616	521	788	603
K08696	ccmK; carbon dioxide concentrating mechanism protein CcmK	35952	28783	26328	17231	13739	11710	11658	4463	12888	10957	15985	9557	9862	7067	12607	14656	14012
K08697	ccmL; carbon dioxide concentrating mechanism protein CcmL	10730	8124	8016	4678	3590	2371	2489	895	3496	2844	3695	2701	1901	1601	3354	3824	3867
K08698	ccmM; carbon dioxide concentrating mechanism protein CcmM	81563	54498	50402	31817	22606	16985	17068	6937	21719	18330	25910	17086	14233	9977	23519	26964	23804
K08699	ccmN; carbon dioxide concentrating mechanism protein CcmN	10003	7432	7074	3977	3162	2349	2460	990	2864	2119	3366	1938	1756	1313	4028	4437	4204
K08700	ccmO; carbon dioxide concentrating mechanism protein CcmO	2713	3151	2293	1936	2274	4147	3936	1730	2460	1935	3280	3752	2959	2071	1648	2210	2301
K08867	WNK, PRKWNK; WNK lysine deficient protein kinase [EC:2.7.11.1]	159	164	169	137	119	171	145	40	131	116	116	308	135	102	64	91	73
K08902	psb27; photosystem II Psb27 protein	718	1358	1358	733	1117	1076	1247	448	1032	773	1696	2012	1024	858	867	1412	1769
K08903	psb28; photosystem II 13kDa protein	1179	1434	1331	712	746	840	964	383	810	578	1071	1175	808	646	1436	1754	1875
K08904	psb28-2; photosystem II Psb28-2 protein	458	583	560	448	672	573	580	284	599	475	762	838	647	549	282	441	578
K08906	petJ; cytochrome c6	225	389	356	70	101	252	315	57	108	130	161	184	222	177	902	1070	1085
K08963	mtnA; methylthioribose-1-phosphate isomerase [EC:5.3.1.23]	705	880	718	940	882	807	904	295	769	681	1112	601	764	513	803	840	1003
K08964	mtnB; methylthioribulose-1-phosphate dehydratase [EC:4.2.1.109]	427	445	401	398	415	639	541	213	409	268	573	584	448	367	228	345	441
K08965	mtnW; 2,3-diketo-5-methylthiopentyl-1-phosphate enolase [EC:5.3.2.5]	839	1041	833	1063	1274	1115	951	361	898	881	1256	627	886	657	670	876	1073
K08966	mtnX; 2-hydroxy-3-keto-5-methylthiopentenyl-1-phosphate phosphatase [EC:3.1.3.87]	179	264	233	188	287	250	284	139	185	180	351	388	272	210	199	250	303
K08967	mtnD, mtnZ, ADI1; 1,2-dihydroxy-3-keto-5-methylthiopentene dioxygenase [EC:1.13.11.53 1.13.11.54]	3574	5420	4497	3199	4377	8380	7665	2850	5347	4062	6571	11441	7307	5403	2132	3300	3267
K08972	K08972; putative membrane protein	477	1062	867	432	941	2078	1846	612	1522	742	1864	1294	1481	1462	262	869	908
K08973	hemJ; protoporphyrinogen IX oxidase [EC:1.3.99.-]	318	691	495	440	715	743	741	249	618	442	681	1119	543	455	550	1070	1077
K08997	SELENOO, selO; serine/tyrosine/threonine adenylyltransferase [EC:2.7.7.-]	529	746	660	555	1017	1051	1044	374	911	707	1378	1153	929	751	344	638	1155
K08998	K08998; uncharacterized protein	72	72	70	75	101	208	148	54	138	93	155	147	163	157	46	78	97
K08999	K08999; uncharacterized protein	2024	2798	2335	2693	2883	4704	4473	2047	2898	2134	2881	7155	3158	2712	1557	2639	2399
K09000	cmr4; CRISPR-associated protein Cmr4	56	59	40	77	55	436	325	179	119	89	113	554	247	177	212	340	357
K09001	anmK; anhydro-N-acetylmuramic acid kinase [EC:2.7.1.170]	1121	1155	902	1726	1520	1254	1489	534	1260	1029	1481	1311	1381	900	1016	1313	1281
K09005	K09005; uncharacterized protein	311	787	710	477	713	773	765	339	567	438	1113	744	724	565	288	756	900
K09012	sufR; DeoR family transcriptional regulator, suf operon transcriptional repressor	692	927	657	911	1093	1082	1114	495	1005	773	1125	1613	1262	799	603	853	1099
K09013	sufC; Fe-S cluster assembly ATP-binding protein	1579	1072	960	1407	1318	746	1027	358	731	689	1290	1796	1055	864	694	1015	1539
K09014	sufB; Fe-S cluster assembly protein SufB	5642	5082	4765	5948	5770	4458	5802	2475	4352	3293	7480	10135	5559	4013	3436	4588	7229
K09015	sufD; Fe-S cluster assembly protein SufD	2558	2165	1927	2591	2705	1774	2539	799	1627	1377	1845	3527	2402	1928	2052	2334	3413
K09022	ridA, tdcF, RIDA; 2-iminobutanoate/2-iminopropanoate deaminase [EC:3.5.99.10]	525	790	773	594	739	674	797	282	740	576	805	510	651	506	520	800	924
K09118	K09118; uncharacterized protein	1640	2299	1639	1654	2078	5765	4895	1915	2739	2000	3432	7658	3962	2923	1958	3236	3384
K09121	larC; pyridinium-3,5-bisthiocarboxylic acid mononucleotide nickel chelatase [EC:4.99.1.12]	488	759	654	508	801	1208	991	333	924	677	861	1370	737	542	453	643	753
K09127	cmr3; CRISPR-associated protein Cmr3	48	81	65	44	79	213	241	58	103	61	117	334	159	101	138	262	194
K09181	yfiQ; acetyltransferase	2100	2019	1868	2662	2649	3381	3377	1308	3156	2406	2990	3200	3222	2243	978	1626	1596
K09302	HOX_2; homeobox protein HoxA/B2	0	0	0	0	0	0	0	0	0	0	0	0	0	0	0	0	0
K09310	GSH; homeobox protein GSH	0	0	0	0	0	2	0	1	0	0	0	1	1	3	3	0	1
K09457	queF; 7-cyano-7-deazaguanine reductase [EC:1.7.1.13]	146	278	239	229	466	329	413	125	318	257	364	424	256	300	278	408	503
K09458	fabF, OXSM, CEM1; 3-oxoacyl-[acyl-carrier-protein] synthase II [EC:2.3.1.179]	20952	15332	13505	9678	7528	6852	7859	3223	7287	5510	9878	6630	6656	5004	12715	15165	14473
K09568	FKBP1; FK506-binding protein 1 [EC:5.2.1.8]	8	2	2	0	2	6	4	2	2	0	12	0	0	0	2	6	0
K09582	PDIA4, ERP72; protein disulfide-isomerase A4 [EC:5.3.4.1]	0	0	0	2	2	0	0	0	1	1	0	1	0	0	0	3	2
K09667	OGT; protein O-GlcNAc transferase [EC:2.4.1.255]	120	123	101	125	157	301	215	91	182	111	292	414	215	180	134	228	193
K09690	ABC-2.LPSE.P; lipopolysaccharide transport system permease protein	836	993	885	907	1336	915	1104	391	1012	752	1391	992	1021	973	487	931	1400
K09702	K09702; uncharacterized protein	506	757	879	1346	1323	1110	1352	420	1227	1158	1996	1509	1431	1231	348	620	733
K09710	ybeB; ribosome-associated protein	1542	1406	1265	1456	1355	1205	1327	597	1313	886	1614	1518	1193	881	1055	1291	1425
K09744	K09744; uncharacterized protein	426	726	486	487	519	4117	1459	278	1176	1007	751	1256	983	531	416	566	523
K09747	ebfC; nucleoid-associated protein EbfC	3596	4797	4620	3200	3816	3475	3595	1087	3484	2633	4619	2612	3091	2807	4008	5538	5429
K09748	rimP; ribosome maturation factor RimP	1040	1562	1224	803	1210	2077	1886	748	1205	832	1532	1177	1594	1150	975	1868	1572
K09761	rsmE; 16S rRNA (uracil1498-N3)-methyltransferase [EC:2.1.1.193]	484	490	466	384	480	530	488	163	582	398	637	547	625	465	281	308	371
K09763	K09763; uncharacterized protein	3121	3770	3040	2204	2352	2604	2617	1305	2798	2184	3562	3134	2801	2075	1359	2015	1800
K09772	sepF; cell division inhibitor SepF	3765	5229	5401	8652	11446	5430	6522	2400	7828	6327	8357	10823	5964	4915	3911	5709	6805
K09774	lptA; lipopolysaccharide export system protein LptA	2133	2259	1848	1978	2101	1779	1911	759	1906	1392	2082	3283	1932	1442	1078	1391	1446
K09775	K09775; uncharacterized protein	180	182	180	215	284	140	216	72	177	114	207	137	138	130	177	222	274
K09777	remA; extracellular matrix regulatory protein A	3207	4545	3663	2481	3410	5829	5442	1739	4028	2673	4425	8946	4826	3609	3792	6130	6028
K09780	K09780; uncharacterized protein	119	189	128	123	206	165	172	83	152	84	222	201	145	132	225	283	363
K09793	K09793; uncharacterized protein	7483	5478	4345	3583	3312	4320	4348	1741	3969	2684	4515	3415	4126	3065	2672	3527	3129
K09797	K09797; uncharacterized protein	3672	5322	4778	5187	4951	8060	8498	3305	4441	4411	6268	5392	5086	3642	3170	5010	5292
K09800	tamB; translocation and assembly module TamB	1413	2052	1884	1798	2261	3562	3932	1307	2682	1925	3029	5069	3275	2789	1145	1923	2084
K09803	K09803; uncharacterized protein	496	700	597	494	613	1029	944	384	713	513	747	1510	858	657	438	671	692
K09807	K09807; uncharacterized protein	1919	1997	1774	1341	1430	1822	1629	631	1632	1077	1864	1817	1559	1151	1751	2470	2052
K09815	znuA; zinc transport system substrate-binding protein	98	174	171	113	206	268	242	82	143	119	223	277	203	159	76	174	232
K09816	znuB; zinc transport system permease protein	294	426	318	335	410	696	581	242	355	355	456	811	439	462	365	364	547
K09817	znuC; zinc transport system ATP-binding protein [EC:7.2.2.20]	73	95	42	59	91	103	80	49	56	43	56	161	102	87	41	61	100
K09818	ABC.MN.S; manganese/iron transport system substrate-binding protein	198	278	289	268	306	348	401	126	276	247	331	424	337	263	223	295	351
K09819	ABC.MN.P; manganese/iron transport system permease protein	158	168	205	223	232	238	242	110	146	164	331	235	218	203	124	201	323
K09820	ABC.MN.A; manganese/iron transport system ATP-binding protein	4420	4811	4761	3249	3159	5457	5905	2471	4676	3624	5911	6332	4793	4243	2472	3806	3156
K09833	HPT, HGGT, ubiA; homogentisate phytyltransferase / homogentisate geranylgeranyltransferase [EC:2.5.1.115 2.5.1.116]	1233	1246	1040	1441	1293	1059	1136	630	1015	973	1561	1444	1117	831	590	813	1026
K09834	VTE1, SXD1; tocopherol cyclase [EC:5.5.1.24]	227	412	292	385	518	723	678	235	447	357	607	741	550	392	371	511	569
K09835	crtISO, crtH; prolycopene isomerase [EC:5.2.1.13]	903	1052	882	1045	1399	1021	1093	467	1164	968	1720	1639	1258	1100	564	747	911
K09903	pyrH; uridylate kinase [EC:2.7.4.22]	2316	2861	2744	2996	3044	2529	2672	1334	2279	1896	3419	1437	2226	1856	1870	3058	3068
K09919	K09919; uncharacterized protein	522	665	462	626	1047	754	738	235	705	579	1317	776	705	669	233	539	523
K09928	K09928; uncharacterized protein	539	998	805	708	1101	1433	1471	491	1107	669	1526	1434	1373	1130	267	563	600
K09931	K09931; uncharacterized protein	464	594	564	530	567	644	757	278	489	511	787	643	808	598	681	776	740
K09940	K09940; uncharacterized protein	1369	3754	2462	1348	1658	35870	15273	3214	16235	8871	8126	16423	10121	5257	1437	1924	1521
K09942	K09942; uncharacterized protein	9311	9280	8262	53099	42110	27530	27394	9328	24633	21234	31356	15443	14124	9062	9474	12374	12078
K09951	cas2; CRISPR-associated protein Cas2	18	57	33	48	33	92	86	24	43	34	64	20	48	31	33	49	87
K09964	K09964; uncharacterized protein	287	251	198	296	350	163	213	67	219	223	415	377	308	220	147	211	314
K09969	aapJ, bztA; general L-amino acid transport system substrate-binding protein	1422	1482	1411	1885	1996	1635	1688	750	1716	1329	2119	2053	1637	1341	1060	1591	1774
K09970	aapQ, bztB; general L-amino acid transport system permease protein	211	336	216	248	394	305	355	131	332	234	425	504	272	212	184	287	390
K09971	aapM, bztC; general L-amino acid transport system permease protein	402	525	502	721	856	709	801	354	628	504	928	648	703	502	266	379	548
K09972	aapP, bztD; general L-amino acid transport system ATP-binding protein [EC:7.4.2.1]	497	594	558	745	959	1028	1183	416	655	481	709	780	690	520	440	735	966
K10026	queE; 7-carboxy-7-deazaguanine synthase [EC:4.3.99.3]	596	708	545	571	656	784	743	354	623	532	863	873	549	504	376	502	482
K10206	E2.6.1.83; LL-diaminopimelate aminotransferase [EC:2.6.1.83]	2487	2463	2471	1905	2108	2156	2283	1004	1981	1536	2383	2050	2206	1593	2893	3457	3669
K10211	crtQ; 4,4'-diaponeurosporenoate glycosyltransferase [EC:2.4.1.-]	4511	4959	3240	4138	3568	6225	6199	2268	4336	2819	4298	3429	4117	2891	3353	4561	3850
K10255	FAD6, desA; acyl-lipid omega-6 desaturase (Delta-12 desaturase) [EC:1.14.19.23 1.14.19.45]	3214	3413	3220	2735	3140	1989	2260	948	2386	2087	4024	3204	2142	1881	1618	2548	2799
K10257	FAD3, FAD7, FAD8, desB; acyl-lipid omega-3 desaturase [EC:1.14.19.25 1.14.19.35 1.14.19.36]	607	655	603	396	697	441	497	184	669	407	675	877	496	468	1234	1761	1725
K10330	ASB8; ankyrin repeat and SOCS box protein 8	48	53	45	37	42	52	50	29	27	20	38	11	30	13	37	60	62
K10563	mutM, fpg; formamidopyrimidine-DNA glycosylase [EC:3.2.2.23 4.2.99.18]	262	345	217	247	347	471	443	155	401	256	388	633	513	327	234	420	395
K10680	nemA; N-ethylmaleimide reductase [EC:1.-.-.-]	3807	4083	3297	2848	3170	3776	3762	1290	3538	2641	4549	4208	3434	2437	2441	3342	3308
K10697	rpaA; two-component system, OmpR family, response regulator RpaA	8799	9009	7616	8470	8654	7271	7772	3160	7069	5913	10422	6432	6990	5575	4513	6079	5849
K10716	kch, trkA, mthK, pch; voltage-gated potassium channel	546	777	633	792	1055	1056	1128	469	1083	775	1208	1520	1234	878	647	907	927
K10773	NTH; endonuclease III [EC:4.2.99.18]	631	723	522	588	681	841	830	321	710	649	1182	810	787	640	461	638	702
K10841	ERCC6, CSB, RAD26; DNA excision repair protein ERCC-6	161	243	188	93	183	347	310	128	233	145	200	517	285	198	107	205	207
K10914	crp; CRP/FNR family transcriptional regulator, cyclic AMP receptor protein	840	1044	1138	903	1045	975	1091	392	926	747	1077	652	820	595	488	713	804
K10960	chlP, bchP; geranylgeranyl diphosphate/geranylgeranyl-bacteriochlorophyllide a reductase [EC:1.3.1.83 1.3.1.111]	120245	138349	112617	55247	52109	85536	79204	28807	67304	55015	77515	79069	59780	41387	58513	89096	78756
K11003	hlyD, cyaD; hemolysin D	34660	26743	20954	15405	12453	26311	19347	6760	30874	12472	16870	41894	18873	10813	12881	10575	11043
K11004	hlyB, cyaB; ATP-binding cassette, subfamily B, bacterial HlyB/CyaB	75019	49122	41443	22502	16203	62478	48946	10440	68002	39060	27246	67948	51321	17736	34267	18723	17952
K11085	msbA; ATP-binding cassette, subfamily B, bacterial MsbA [EC:7.5.2.6]	696	811	702	1081	1409	920	1092	489	907	879	1656	1828	1070	1011	478	822	1089
K11145	K11145; ribonuclease III family protein [EC:3.1.26.-]	1818	1977	1515	1550	1735	2594	2997	1691	1585	1205	2218	2159	2215	1774	2237	2903	2916
K11175	purN; phosphoribosylglycinamide formyltransferase 1 [EC:2.1.2.2]	410	447	517	512	583	933	1107	415	630	448	676	925	769	586	812	1163	1139
K11206	NIT1, ybeM; deaminated glutathione amidase [EC:3.5.1.128]	503	893	693	431	647	724	828	304	580	527	760	498	725	558	762	1121	1287
K11214	SHPK; sedoheptulokinase [EC:2.7.1.14]	263	221	226	818	731	546	729	104	512	432	740	756	481	64	201	624	655
K11312	K11312; cupin 2 domain-containing protein	51	47	40	87	100	74	112	41	70	41	104	122	54	70	54	103	107
K11325	K11325; L-cysteine/cystine lyase	1783	1713	1403	1845	1911	2370	2822	1322	1789	1343	2531	1839	1856	1691	1836	2357	2800
K11329	rpaB; two-component system, OmpR family, response regulator RpaB	2133	3034	2573	1368	1833	7647	7614	3060	2898	2014	3872	5518	4821	3941	3015	5105	5332
K11354	cph1; two-component system, chemotaxis family, sensor kinase Cph1 [EC:2.7.13.3]	1925	2220	1798	2211	1859	9070	8783	3851	2220	1597	2295	8607	4301	2891	5151	7181	7380
K11355	rcp1; two-component system, chemotaxis family, response regulator Rcp1	201	329	284	280	391	1070	1030	507	425	275	530	800	593	513	534	989	932
K11356	cikA; two-component system, sensor histidine kinase and response regulator [EC:2.7.13.3]	275	373	285	239	403	1894	1853	652	527	324	474	1680	848	705	844	1556	1477
K11443	divK; two-component system, cell cycle response regulator DivK	233	420	326	413	516	454	566	221	456	316	657	487	474	401	260	428	556
K11472	glcE; glycolate oxidase FAD binding subunit	1371	1553	1233	825	904	1135	1173	476	991	668	1180	1441	884	748	913	1372	1454
K11473	glcF; glycolate oxidase iron-sulfur subunit	1657	1560	1373	1080	1048	1251	1215	493	1092	873	1303	2222	1073	865	810	1248	1311
K11520	manS; two-component system, OmpR family, manganese sensing sensor histidine kinase [EC:2.7.13.3]	473	698	507	406	564	708	640	270	469	426	618	863	606	472	383	700	785
K11521	K11521, manR; two-component system, OmpR family, manganese sensing response regulator	134	194	118	140	187	282	215	108	191	140	212	311	214	139	69	193	156
K11527	K11527; two-component system, sensor histidine kinase and response regulator [EC:2.7.13.3]	330	417	419	419	466	474	553	210	402	348	569	626	497	390	288	475	583
K11532	glpX-SEBP; fructose-1,6-bisphosphatase II / sedoheptulose-1,7-bisphosphatase [EC:3.1.3.11 3.1.3.37]	33215	33241	31650	13775	11476	5962	6778	2733	11073	11185	15458	8587	7641	5816	10372	11137	11995
K11717	sufS; cysteine desulfurase / selenocysteine lyase [EC:2.8.1.7 4.4.1.16]	2918	2538	2295	2830	2661	2865	3151	1375	2382	2110	3000	2824	2812	1950	2262	2602	3263
K11720	lptG; lipopolysaccharide export system permease protein	285	504	384	401	550	666	654	203	568	398	646	641	599	504	275	630	651
K11752	ribD; diaminohydroxyphosphoribosylaminopyrimidine deaminase / 5-amino-6-(5-phosphoribosylamino)uracil reductase [EC:3.5.4.26 1.1.1.193]	448	663	620	566	644	864	819	347	571	534	740	744	665	550	405	684	721
K11753	ribF; riboflavin kinase / FMN adenylyltransferase [EC:2.7.1.26 2.7.7.2]	615	977	745	576	893	899	922	339	627	514	846	1131	713	514	770	1138	1376
K11754	folC; dihydrofolate synthase / folylpolyglutamate synthase [EC:6.3.2.12 6.3.2.17]	367	358	299	209	340	318	332	159	370	208	339	445	268	206	376	516	637
K11755	hisIE; phosphoribosyl-AMP cyclohydrolase / phosphoribosyl-ATP pyrophosphohydrolase [EC:3.5.4.19 3.6.1.31]	4852	5978	4108	3140	3121	4642	4750	1765	3392	2503	4142	4481	3515	2672	3250	3797	3859
K11780	cofG; 7,8-didemethyl-8-hydroxy-5-deazariboflavin synthase [EC:4.3.1.32]	235	248	261	313	404	400	398	151	380	266	465	520	371	280	172	272	357
K11781	cofH; 5-amino-6-(D-ribitylamino)uracil---L-tyrosine 4-hydroxyphenyl transferase [EC:2.5.1.147]	1460	1662	1336	923	1056	1210	1123	449	1064	808	1515	1466	1076	842	765	1080	1216
K11811	arsH; arsenical resistance protein ArsH	680	750	815	1321	1201	4964	4075	1931	1483	1368	2183	2866	1953	1242	1472	1750	1850
K11931	pgaB; poly-beta-1,6-N-acetyl-D-glucosamine N-deacetylase [EC:3.5.1.-]	2057	2049	1922	2806	2860	2109	2662	1039	2104	1802	3215	2377	2031	1760	744	1334	1507
K11950	cmpA; bicarbonate transport system substrate-binding protein	225	202	177	271	277	216	203	74	157	176	297	121	150	104	340	393	344
K11951	cmpB; bicarbonate transport system permease protein	146	87	121	140	119	101	65	24	123	81	99	132	87	49	164	213	178
K11952	cmpC; bicarbonate transport system ATP-binding protein [EC:7.3.2.-]	638	660	516	783	593	744	634	275	650	551	677	670	657	371	505	633	606
K11953	cmpD; bicarbonate transport system ATP-binding protein [EC:7.3.2.-]	665	694	651	1030	1036	1149	945	281	783	740	1118	577	796	530	929	1270	1300
K11954	natB; neutral amino acid transport system substrate-binding protein	2772	3023	2773	3464	3160	2497	2740	1110	2409	2033	3243	2220	1691	1473	2976	3533	3784
K11955	natC; neutral amino acid transport system permease protein	1138	1505	1139	943	1179	1355	1384	519	1125	805	1938	906	1157	1199	474	835	978
K11956	natD; neutral amino acid transport system permease protein	385	415	431	416	504	650	742	287	442	297	622	912	592	435	370	563	648
K11957	natA; neutral amino acid transport system ATP-binding protein	1269	1353	1229	1243	1433	1680	1619	558	1413	1023	1707	2086	1622	1219	627	1084	1044
K11958	natE; neutral amino acid transport system ATP-binding protein	199	290	205	140	254	270	299	138	278	153	284	373	227	203	154	261	251
K11959	urtA; urea transport system substrate-binding protein	6593	6948	5691	10968	10266	14443	16092	6565	9174	8106	13657	11006	9402	6681	18952	21824	22516
K11960	urtB; urea transport system permease protein	283	272	203	551	647	506	509	237	403	323	677	372	381	344	826	1214	1434
K11961	urtC; urea transport system permease protein	170	187	165	402	450	324	443	202	272	231	497	268	228	213	620	1040	1212
K11962	urtD; urea transport system ATP-binding protein	106	131	121	209	310	185	238	96	186	156	329	213	145	123	334	488	508
K11963	urtE; urea transport system ATP-binding protein	69	121	119	259	238	180	227	92	211	144	221	206	168	104	347	417	435
K11991	tadA; tRNA(adenine34) deaminase [EC:3.5.4.33]	393	453	438	290	361	639	541	274	428	275	522	574	408	338	274	413	432
K12073	E3.1.2.28; 1,4-dihydroxy-2-naphthoyl-CoA hydrolase [EC:3.1.2.28]	100	86	74	97	120	135	94	27	122	103	173	189	119	117	61	115	111
K12132	prkC, stkP; eukaryotic-like serine/threonine-protein kinase [EC:2.7.11.1]	4033	4766	4323	3492	3412	5625	5030	1719	3934	3248	4408	6051	4428	3288	2310	2864	2774
K12260	SRX1; sulfiredoxin [EC:1.8.98.2]	249	407	272	232	350	543	541	133	364	282	324	368	539	335	232	395	357
K12452	ascC, ddhC, rfbH; CDP-4-dehydro-6-deoxyglucose reductase, E1 [EC:1.17.1.1]	4147	3752	4069	6621	5995	2803	3868	1795	4149	3494	7133	3551	3393	3014	2986	4296	5121
K12454	rfbE; CDP-paratose 2-epimerase [EC:5.1.3.10]	1301	1451	1715	2409	3298	1296	1824	639	1920	1755	3369	2491	1782	1446	993	1638	2355
K12573	rnr, vacB; ribonuclease R [EC:3.1.13.1]	2800	2338	1958	1399	1252	1911	1872	688	1439	1010	1541	2114	1304	1044	2096	2399	2458
K12574	rnj; ribonuclease J [EC:3.1.-.-]	7850	6982	5265	6914	6885	5882	6426	2768	4504	3660	7589	5414	4088	3318	3684	6090	6382
K12957	ahr; alcohol/geraniol dehydrogenase (NADP+) [EC:1.1.1.2 1.1.1.183]	9758	12290	10846	9702	9913	15820	15446	5229	9658	8762	16875	9396	12859	9977	5578	9930	10604
K13010	per, rfbE; perosamine synthetase [EC:2.6.1.102]	1698	1892	1651	2949	3241	2860	3078	1219	2645	2450	4976	3497	3111	3127	693	943	1271
K13038	coaBC, dfp; phosphopantothenoylcysteine decarboxylase / phosphopantothenate---cysteine ligase [EC:4.1.1.36 6.3.2.5]	563	638	654	535	588	515	464	193	566	352	632	563	499	395	361	536	573
K13282	cphB; cyanophycinase [EC:3.4.15.6]	5637	6270	5938	4735	5415	5405	5605	2372	5008	3719	6413	6794	5490	4103	4112	5214	5294
K13292	lgt, umpA; phosphatidylglycerol---prolipoprotein diacylglyceryl transferase [EC:2.5.1.145]	1156	1238	1167	1114	1522	1160	1031	340	1200	1024	1694	1238	1161	903	494	767	933
K13421	UMPS; uridine monophosphate synthetase [EC:2.4.2.10 4.1.1.23]	1999	1868	1851	2049	2518	2019	2041	921	2059	1595	2634	3640	2161	1769	1150	1813	2153
K13525	VCP, CDC48; transitional endoplasmic reticulum ATPase	64845	53061	44977	44772	36932	50090	50461	21096	45708	33377	56126	46314	41512	30966	41759	53060	50030
K13541	cbiGH-cobJ; cobalt-precorrin 5A hydrolase / precorrin-3B C17-methyltransferase [EC:3.7.1.12 2.1.1.131]	793	984	869	838	1019	1470	1390	643	915	750	1399	839	1155	911	877	1296	1427
K13542	cobA-hemD; uroporphyrinogen III methyltransferase / synthase [EC:2.1.1.107 4.2.1.75]	678	797	725	889	1158	1018	1072	455	798	654	1101	854	971	647	588	1018	1158
K13628	iscA; iron-sulfur cluster assembly protein	3237	5682	4887	3414	5726	9725	8683	2496	6393	4112	7666	8461	8196	6403	2398	4592	4132
K13643	iscR; Rrf2 family transcriptional regulator, iron-sulfur cluster assembly transcription factor	156	236	176	151	199	268	259	101	243	160	209	276	212	185	170	266	256
K13668	pimB; phosphatidyl-myo-inositol dimannoside synthase [EC:2.4.1.346]	597	944	678	435	456	1206	877	332	721	696	881	1152	933	656	498	523	477
K13730	inlA; internalin A	1316	1438	1016	1160	914	1609	1680	964	1117	1008	1115	2289	1483	1000	827	1083	1156
K13788	pta; phosphate acetyltransferase [EC:2.3.1.8]	1490	1456	1210	2674	2786	5647	6086	2533	2512	1900	3295	5414	3775	3093	2443	3401	3833
K13789	GGPS; geranylgeranyl diphosphate synthase, type II [EC:2.5.1.1 2.5.1.10 2.5.1.29]	1689	1882	1644	1205	1571	1370	1668	716	1203	1011	1796	1311	1388	1119	1234	1648	2056
K13799	panC-cmk; pantoate ligase / CMP/dCMP kinase [EC:6.3.2.1 2.7.4.25]	414	526	462	663	802	572	682	333	526	528	842	815	567	576	397	590	856
K13821	putA; RHH-type transcriptional regulator, proline utilization regulon repressor / proline dehydrogenase / delta 1-pyrroline-5-carboxylate dehydrogenase [EC:1.5.5.2 1.2.1.88]	14977	11917	9760	8330	6979	9480	8765	3338	7841	5496	9200	9403	7348	5644	7572	7630	7599
K13993	HSP20; HSP20 family protein	15882	47349	27312	13748	9208	370540	116518	17772	159997	100570	62333	237967	92137	30831	12961	9897	6651
K14330	K14330; fatty aldehyde-generating acyl-ACP reductase [EC:1.2.1.80]	807	976	853	866	1196	1024	1046	418	1053	681	1281	1136	1002	744	469	781	1101
K14331	K14331; fatty aldehyde decarbonylase [EC:4.1.99.5]	4715	5696	5322	3764	4918	3890	4154	1637	3891	3449	6524	5209	4040	3427	3240	4618	4840
K14415	RTCB, rtcB; tRNA-splicing ligase RtcB (3'-phosphate/5'-hydroxy nucleic acid ligase) [EC:6.5.1.8]	1532	1763	1278	1280	1427	2131	1709	643	1783	1454	2256	1738	2053	1244	499	739	765
K14441	rimO; ribosomal protein S12 methylthiotransferase [EC:2.8.4.4]	10641	11251	9244	10130	11285	9743	10080	4164	10030	7534	12485	8444	9366	7312	7078	9179	9784
K14475	ICP; inhibitor of cysteine peptidase	2579	3207	1989	1679	1240	2644	2444	1159	1443	1426	1657	1189	1610	1230	950	928	859
K14518	pipX; PII interaction protein X	122	297	248	264	482	680	651	229	488	294	275	805	500	459	289	470	490
K14540	rbgA; ribosome biogenesis GTPase A	532	553	411	362	379	526	404	234	352	313	425	594	413	242	405	528	511
K14596	crtX; zeaxanthin glucosyltransferase [EC:2.4.1.276]	1295	1271	1074	1409	1387	1506	1710	961	1081	888	1455	1853	1455	1211	1250	1652	1754
K14605	cruA; lycopene cyclase CruA [EC:5.5.1.19]	734	1206	990	986	1144	1812	2061	695	998	833	1641	1710	1915	1478	683	1236	1414
K14606	cruP; lycopene cyclase CruP [EC:5.5.1.19]	1067	1313	1082	941	1550	2348	1817	688	1836	1060	2175	2996	1922	1531	497	1018	917
K14645	K14645; serine protease [EC:3.4.21.-]	6872	7424	5713	7129	7000	9470	8797	3565	7607	5801	10372	9882	8261	6460	2758	4209	4387
K14652	ribBA; 3,4-dihydroxy 2-butanone 4-phosphate synthase / GTP cyclohydrolase II [EC:4.1.99.12 3.5.4.25]	2912	3586	2675	2198	2423	4110	3632	1543	2553	2050	3295	2412	3061	2247	1609	2575	2637
K15226	tyrAa; arogenate dehydrogenase (NADP+) [EC:1.3.1.78]	543	696	573	409	435	764	618	248	507	452	695	1018	615	487	300	527	497
K15257	cmoB; tRNA (mo5U34)-methyltransferase [EC:2.1.1.-]	812	717	650	631	579	473	457	223	456	349	541	956	386	413	268	382	383
K15314	sgcE, mdpE, ncsE, kedE, calE8, pksE; enediyne polyketide synthase	1057	759	1098	1277	1720	1629	2487	835	2592	1938	2399	2012	1129	933	397	306	498
K15315	sgcE10, mdpE10, ncsE10, kedE10, calE7, pksE10; enediyne core biosynthesis thioesterase	14	17	21	12	19	32	32	1	23	24	25	22	8	15	16	12	9
K15329	pksE; trans-AT polyketide synthase, acyltransferase and oxidoreductase domains	24759	25938	16403	1870	725	10547	7715	1554	9577	7430	5983	18980	11312	5672	4982	2874	1595
K15342	cas1; CRISP-associated protein Cas1	228	304	255	291	320	491	443	174	374	232	271	552	292	207	174	209	247
K15383	K15383; MtN3 and saliva related transmembrane protein	54	90	82	99	172	160	135	45	97	71	143	145	117	133	53	166	155
K15553	ssuA; sulfonate transport system substrate-binding protein	9071	6726	5957	1148	834	10796	7373	569	9221	5738	2604	6819	10763	2008	4629	1460	899
K15576	nrtA, nasF, cynA; nitrate/nitrite transport system substrate-binding protein	1178	1088	1098	5798	5270	804	1016	340	1873	1857	4305	962	975	628	4214	6584	8002
K15577	nrtB, nasE, cynB; nitrate/nitrite transport system permease protein	279	302	323	1674	1695	179	298	93	553	640	1408	428	243	185	1136	2017	2262
K15578	nrtC, nasD; nitrate/nitrite transport system ATP-binding protein [EC:7.3.2.4]	1411	1720	1526	5945	5037	2082	2136	634	2541	2591	4468	1657	1689	1120	4110	5380	5767
K15579	nrtD, cynD; nitrate/nitrite transport system ATP-binding protein	572	716	596	1013	1125	763	774	309	855	750	1120	846	659	582	1029	1198	1450
K15628	PXA; ATP-binding cassette, subfamily D (ALD), peroxisomal long-chain fatty acid import protein	0	2	1	5	4	0	0	0	8	6	2	0	5	5	3	0	0
K15633	gpmI; 2,3-bisphosphoglycerate-independent phosphoglycerate mutase [EC:5.4.2.12]	6544	6649	6188	12071	10775	8533	10008	4124	8867	7074	12697	7295	6673	5861	3848	5899	7272
K15669	hddC; D-glycero-alpha-D-manno-heptose 1-phosphate guanylyltransferase [EC:2.7.7.71]	99	111	115	242	248	124	181	58	148	121	223	206	90	114	64	109	170
K15738	uup; ABC transport system ATP-binding/permease protein	1447	1995	1399	1041	1622	2636	2181	792	2007	1132	1984	3687	1908	1662	982	1565	1669
K15918	GLYK; D-glycerate 3-kinase [EC:2.7.1.31]	308	456	432	393	608	793	761	254	522	272	602	780	598	488	402	663	897
K16128	mcyD; microcystin synthetase protein McyD	499	649	712	447	579	659	646	357	447	438	688	990	500	660	814	882	1001
K16149	K16149; 1,4-alpha-glucan branching enzyme [EC:2.4.1.18]	3751	3483	3254	3724	3558	843	876	336	2487	2339	3795	1611	1538	1150	453	571	650
K16167	bpsA, srsA, pks11, pks10; alkylresorcinol/alkylpyrone synthase	37580	25413	20399	18879	17033	9410	8152	3946	17026	15308	24209	19362	17502	9930	7196	10401	10742
K16168	bpsB, srsB; methyltransferase	16831	12012	9129	8331	8235	4520	3922	1657	8307	7164	11693	12767	8509	4855	3479	5165	5338
K16233	pks18; alpha-pyrone synthase	369	626	601	589	705	1439	1801	532	964	788	1294	2889	1214	659	604	620	557
K16554	exoP, vpsO; polysaccharide biosynthesis transport protein	23018	20430	18960	23426	19176	20691	20140	7067	19758	17559	21363	34904	20844	13561	11963	15575	16157
K16567	exoQ; exopolysaccharide production protein ExoQ	10	8	10	13	20	19	20	0	16	3	26	12	8	2	8	13	5
K16785	ecfT; energy-coupling factor transport system permease protein	1838	2135	1864	1310	1508	2569	1936	599	2257	1273	1670	2456	2148	1167	1232	1349	1490
K16786	ecfA1; energy-coupling factor transport system ATP-binding protein [EC:7.-.-.-]	268	294	296	334	382	211	308	170	330	245	459	306	297	225	207	280	403
K16787	ecfA2; energy-coupling factor transport system ATP-binding protein [EC:7.-.-.-]	502	811	637	618	948	1033	1005	374	885	625	1332	1105	938	732	284	604	667
K16870	wbbL; N-acetylglucosaminyl-diphospho-decaprenol L-rhamnosyltransferase [EC:2.4.1.289]	51	71	102	77	106	90	76	20	85	46	109	141	98	65	85	119	132
K16881	K16881; mannose-1-phosphate guanylyltransferase / phosphomannomutase [EC:2.7.7.13 5.4.2.8]	6962	7267	5875	10989	9314	15812	16563	7169	9759	7409	13653	11956	11264	9017	4718	6808	7156
K17062	bgtB; arginine/lysine/histidine/glutamine transport system substrate-binding and permease protein	322	361	316	435	555	419	440	210	414	367	613	437	444	325	1149	1298	1755
K17063	bgtA; arginine/lysine/histidine/glutamine transport system ATP-binding protein [EC:7.4.2.1]	260	236	245	387	385	306	353	186	239	270	442	310	374	247	592	717	785
K17069	MET17; O-acetylhomoserine/O-acetylserine sulfhydrylase [EC:2.5.1.49 2.5.1.47]	519	235	377	290	277	463	449	150	281	236	333	354	565	305	201	323	251
K17108	GBA2; non-lysosomal glucosylceramidase [EC:3.2.1.45]	1690	1908	1446	1329	1513	1424	1616	560	1245	957	1640	1771	1370	872	1150	1673	1856
K17228	sfnG; dimethylsulfone monooxygenase [EC:1.14.14.35]	208	163	142	339	156	187	220	98	143	169	250	151	114	164	139	86	148
K17686	copA, ctpA, ATP7; P-type Cu+ transporter [EC:7.2.2.8]	1086	1208	891	719	764	2538	1913	723	1439	740	896	1917	927	649	708	1048	942
K17725	ETHE1; sulfur dioxygenase [EC:1.13.11.18]	475	534	428	431	418	599	630	252	359	296	480	581	346	346	294	365	359
K17830	GGR; digeranylgeranylglycerophospholipid reductase [EC:1.3.1.101 1.3.7.11]	226	290	261	205	324	404	428	162	401	214	458	751	390	318	172	322	436
K17836	penP; beta-lactamase class A [EC:3.5.2.6]	1999	1999	1863	2628	2558	2042	2226	1046	1583	1534	2435	1984	1777	1518	1425	2036	2540
K17872	NDC1, ndbB; demethylphylloquinone reductase [EC:1.6.5.12]	8942	8087	6428	8580	9285	7971	8008	3669	8255	6116	8204	12014	9093	6607	3936	5903	6064
K17892	FTRC; ferredoxin-thioredoxin reductase catalytic chain [EC:1.8.7.2]	3529	4557	3980	2677	3109	3717	3490	1355	3275	2753	4806	4715	3826	2747	1523	2278	2283
K18007	hoxY; NAD-reducing hydrogenase small subunit [EC:1.12.1.2]	540	797	562	715	789	9196	9283	3833	1366	1042	1799	6572	3770	2873	2108	3177	3362
K18208	RNLS; renalase [EC:1.6.3.5]	1991	2784	2918	1634	1037	3665	4101	984	2705	2906	4649	2551	4283	2723	1841	2379	1326
K18303	mexK; multidrug efflux pump	10332	14211	8516	834	897	13144	5952	1054	9180	6239	1626	18133	8140	1606	6446	1949	2590
K18534	K18534; MPBQ/MSBQ methyltransferase [EC:2.1.1.295]	1031	1091	1002	956	1043	1258	1315	487	1046	838	1693	1562	1162	997	925	1249	1384
K18581	ugl; unsaturated chondroitin disaccharide hydrolase [EC:3.2.1.180]	766	1036	921	1091	1344	1312	1390	468	1018	853	1457	939	1214	623	563	1009	919
K18586	COQ4; ubiquinone biosynthesis protein COQ4	219	297	186	69	116	200	205	130	215	106	278	334	223	124	102	107	102
K18649	IMPL2; inositol-phosphate phosphatase / L-galactose 1-phosphate phosphatase / histidinol-phosphatase [EC:3.1.3.25 3.1.3.93 3.1.3.15]	561	613	649	518	639	304	393	123	451	417	646	417	350	261	182	275	306
K18678	VTE5; phytol kinase [EC:2.7.1.182]	263	352	365	267	327	608	730	280	379	292	544	691	551	480	405	655	702
K18814	ictB; putative inorganic carbon (hco3(-)) transporter	1396	1668	1475	1896	2274	1854	1858	888	1802	1443	2655	1502	1599	1368	915	1384	1443
K18828	mvpA, vapC; tRNA(fMet)-specific endonuclease VapC [EC:3.1.-.-]	155	201	182	199	210	286	265	101	196	168	272	390	201	167	154	188	242
K18829	mvpT, vapB; antitoxin VapB	43	51	73	65	99	151	145	81	97	75	122	172	125	103	32	117	86
K18831	higA; HTH-type transcriptional regulator / antitoxin HigA	697	902	802	900	1031	1252	1266	527	875	666	1233	1692	831	759	503	765	1010
K18843	hicB; antitoxin HicB	174	122	262	141	116	243	290	80	203	126	207	96	310	205	77	98	109
K18889	mdlA, smdA; ATP-binding cassette, subfamily B, multidrug efflux pump	801	1098	839	851	1205	1397	1396	447	1190	885	1628	1369	1091	767	589	1027	1177
K18890	mdlB, smdB; ATP-binding cassette, subfamily B, multidrug efflux pump	1417	1316	1101	1565	1736	1617	1871	557	1554	1171	1738	1968	1652	1214	1157	1892	1763
K18979	queG; epoxyqueuosine reductase [EC:1.17.99.6]	652	751	673	893	1041	1014	1018	456	932	714	1142	1483	1168	944	454	816	787
K19003	mgdA; 1,2-diacylglycerol 3-beta-glucosyltransferase [EC:2.4.1.336]	5469	4963	4614	4309	4807	2748	2573	1104	6134	5454	8386	4739	5030	3708	1083	1340	1567
K19032	PSRP3; 30S ribosomal protein 3	495	881	734	436	699	773	796	321	747	364	691	1251	688	419	1417	1953	1864
K19076	cmr2, cas10; CRISPR-associated protein Cmr2	59	86	59	43	131	337	313	102	119	79	186	397	186	145	122	257	313
K19091	cas6; CRISPR-associated endoribonuclease Cas6 [EC:3.1.-.-]	264	212	143	137	120	227	195	58	178	111	130	240	197	83	109	169	164
K19092	parE1_3_4; toxin ParE1/3/4	155	163	159	180	252	319	313	49	195	161	269	389	188	140	136	231	253
K19120	csc1; CRISPR-associated protein Csc1	201	214	198	218	172	304	308	85	205	177	228	335	227	171	121	140	154
K19121	csc2; CRISPR-associated protein Csc2	402	419	388	334	312	600	519	214	399	340	512	664	444	239	350	409	400
K19122	csc3; CRISPR-associated protein Csc3	584	556	574	630	541	799	809	307	492	462	684	1125	543	398	321	465	450
K19142	cmr6; CRISPR-associated protein Cmr6	80	72	63	70	108	398	536	162	138	97	186	487	245	176	256	406	397
K19157	yafQ; mRNA interferase YafQ [EC:3.1.-.-]	23	72	47	36	60	73	80	17	75	46	94	154	88	62	27	63	66
K19158	yoeB; toxin YoeB [EC:3.1.-.-]	211	283	260	231	359	407	376	142	324	249	401	686	332	222	202	341	355
K19159	yefM; antitoxin YefM	317	456	438	364	432	551	658	182	454	448	552	930	471	436	351	498	538
K19166	higB; mRNA interferase HigB [EC:3.1.-.-]	548	745	520	548	815	831	749	320	719	583	925	1178	807	607	435	739	767
K19169	dndB; DNA sulfur modification protein DndB	586	806	639	537	758	957	829	403	934	541	1037	2010	871	786	439	593	694
K19170	dndC; DNA sulfur modification protein DndC	267	329	300	326	395	383	370	131	356	232	477	721	361	290	255	357	540
K19171	dndD; DNA sulfur modification protein DndD	1105	1232	1070	1060	1358	1417	1396	608	1291	855	1655	2737	1139	1031	780	1343	1509
K19172	dndE; DNA sulfur modification protein DndE	132	144	124	100	171	148	157	115	128	95	143	199	122	90	112	155	209
K19221	cobA, btuR; cob(I)alamin adenosyltransferase [EC:2.5.1.17]	541	495	394	506	490	572	512	206	462	288	548	815	454	380	325	476	504
K19246	loxA; arachidonate 15-lipoxygenase [EC:1.13.11.33]	26273	29653	25598	9893	7833	33115	27199	4456	27547	16180	13656	45464	22975	7034	20774	15724	13079
K19294	algI; alginate O-acetyltransferase complex protein AlgI	2177	2051	2026	3280	2951	1324	1928	868	1815	1626	2971	2093	1661	1582	971	1467	1993
K19341	nosY; Cu-processing system permease protein	687	892	796	738	930	895	1095	388	874	676	1392	1041	867	608	466	560	655
K19591	cueR; MerR family transcriptional regulator, copper efflux regulator	166	200	215	694	766	1677	1420	539	1343	600	1070	1936	666	465	142	297	213
K19802	ycjG, ykfB; L-Ala-D/L-Glu epimerase [EC:5.1.1.20]	319	330	375	410	428	398	585	139	376	311	506	451	420	353	254	315	433
K19837	atzE; 1-carboxybiuret hydrolase [EC:3.5.1.131]	582	675	615	750	706	886	931	355	624	498	902	646	729	478	348	464	476
K20024	mgdE; monoglucosyldiacylglycerol epimerase [EC:5.1.3.34]	878	1222	971	868	1484	987	944	361	1567	1148	2827	1482	1466	1383	311	585	749
K20074	prpC, phpP; PPM family protein phosphatase [EC:3.1.3.16]	3768	3525	3253	3856	3553	3483	3663	1529	3397	2492	4365	4874	2952	2035	2333	3395	3373
K20444	rfbC; O-antigen biosynthesis protein [EC:2.4.1.-]	1480	1558	1356	1486	1766	1622	1637	598	1603	1252	2123	3477	1576	1516	908	1338	1581
K20534	gtrB, csbB; polyisoprenyl-phosphate glycosyltransferase [EC:2.4.-.-]	2214	3009	2874	2234	2812	3342	3021	977	2528	2375	3776	4101	2671	1862	2030	2624	2986
K20989	DUR3; urea-proton symporter	261	269	244	451	204	347	301	167	187	233	290	123	188	159	137	90	167
K21001	pslH; polysaccharide biosynthesis protein PslH	741	749	816	1117	1094	981	963	347	918	732	1120	1088	789	670	515	648	798
K21029	moeB; molybdopterin-synthase adenylyltransferase [EC:2.7.7.80]	33	58	23	14	28	59	37	13	28	18	43	97	26	56	14	18	25
K21071	pfk, pfp; ATP-dependent phosphofructokinase / diphosphate-dependent phosphofructokinase [EC:2.7.1.11 2.7.1.90]	7203	7120	5792	4572	3950	38985	38982	16741	8729	6932	9950	17493	17464	12729	16902	21451	23214
K21147	moeZR, moeBR; sulfur-carrier protein adenylyltransferase/sulfurtransferase [EC:2.7.7.80 2.7.7.- 2.8.1.11 2.8.1.-]	11940	15779	12367	10082	11668	18187	18198	7322	11738	8725	12585	16602	13133	9110	12230	17112	15952
K21161	sgcE3, ncsE3, kedE3; enediyne biosynthesis protein E3	628	664	653	663	707	829	1163	423	568	557	772	939	804	705	403	521	542
K21162	sgcE4, ncsE4, kedE4; enediyne biosynthesis protein E4	1012	845	946	1089	1155	1144	2008	738	1224	944	1357	1783	1077	1035	639	608	701
K21163	sgcE5, ncsE5, kedE5; enediyne biosynthesis protein E5	315	165	260	574	782	384	811	269	539	614	601	262	208	185	85	65	136
K21231	bciB; 3,8-divinyl protochlorophyllide a 8-vinyl-reductase (ferredoxin) [EC:1.3.7.13]	1688	1662	1487	1419	1497	1222	1367	477	1060	971	1473	1422	987	746	998	1484	1594
K21342	nos2, anb2; demethyl-4-deoxygadusol synthase [EC:4.2.3.154]	7494	8227	4778	6225	4060	5210	4730	1921	3390	3394	5526	3168	2332	3063	1637	1820	1730
K21397	K21397; ABC transport system ATP-binding/permease protein	423	454	424	489	573	785	934	345	620	409	857	1270	690	591	362	691	809
K21430	yliI; aldose sugar dehydrogenase [EC:1.1.5.-]	8968	5613	4713	4020	2755	5846	5373	2297	4009	3009	4914	4220	5327	3420	3266	3946	3715
K21449	ata, sadA, emaA; trimeric autotransporter adhesin	3383	7398	3440	2371	1234	7365	6951	3599	2795	2177	3245	10128	4484	2880	3646	2820	2702
K21480	HO, pbsA1, hmuO; heme oxygenase (biliverdin-producing, ferredoxin) [EC:1.14.15.20]	16316	16588	14710	6048	5910	6950	8003	2993	6386	5500	7203	9596	6005	4639	9883	12957	12754
K21498	higA-1; antitoxin HigA-1	645	816	800	591	697	1309	1180	481	707	642	1109	1365	1068	857	347	669	674
K21561	ntcA; CRP/FNR family transcriptional regulator, global nitrogen regulator	912	1586	1138	1118	1603	1885	1921	771	1469	1012	2510	1732	1663	1275	676	1132	1314
K21600	csoR, ricR; CsoR family transcriptional regulator, copper-sensing transcriptional repressor	115	181	193	142	202	268	228	72	154	126	181	165	205	163	168	169	217
K21703	cbbR, cmpR, ndhR; LysR family transcriptional regulator, low CO2-responsive transcriptional regulator	1192	1351	1047	1463	1907	1870	1867	616	1551	1246	1643	2088	1298	933	978	951	1453
K21898	orr; ornithine racemase [EC:5.1.1.12]	104	101	79	120	181	293	279	120	173	108	202	331	183	130	108	164	257
K21903	cadC, smtB; ArsR family transcriptional regulator, lead/cadmium/zinc/bismuth-responsive transcriptional repressor	2768	3155	3169	2564	2401	4673	3748	2598	4926	2526	3479	5953	2654	2992	2283	1475	1441
K21929	udg; uracil-DNA glycosylase [EC:3.2.2.27]	248	289	220	231	289	268	300	84	331	255	340	580	323	275	277	298	362
K22044	ybiO; moderate conductance mechanosensitive channel	488	721	616	551	678	739	878	322	666	473	689	1435	736	655	312	549	640
K22205	K22205; S-adenosyl-L-methionine hydrolase (adenosine-forming) [EC:3.13.1.8]	232	386	233	258	358	449	403	169	335	277	371	400	360	390	167	248	302
K22278	pgdA; peptidoglycan-N-acetylglucosamine deacetylase [EC:3.5.1.104]	226	271	313	187	203	300	368	143	255	191	227	283	260	125	146	194	284
K22305	psp; phosphoserine phosphatase [EC:3.1.3.3]	1746	1907	1822	1146	1166	833	1316	439	961	779	1428	1421	853	808	1467	1999	2156
K22881	phaE; polyhydroxyalkanoate synthase subunit PhaE	1598	1406	1082	1097	939	11130	12001	4219	2029	1455	2306	9776	4786	3591	4896	5833	6062
K22905	stf3; omega-hydroxy-beta-dihydromenaquinone-9 sulfotransferase [EC:2.8.2.-]	2114	1904	1825	1535	1305	1688	1604	516	1334	884	1236	2106	1288	821	1080	1368	1295
K22935	XK1, psk; D-ribulokinase [EC:2.7.1.47]	401	555	544	426	701	582	643	230	486	457	724	803	563	468	334	554	609
K23054	desC; sn-1 stearoyl-lipid 9-desaturase [EC:1.14.19.28]	4763	7652	5543	4604	6332	8352	7232	2574	6876	5944	9763	7128	8207	5992	4049	6021	6293
K23094	ABC4, menA; 2-carboxy-1,4-naphthoquinone phytyltransferase [EC:2.5.1.130]	1216	1188	977	1433	1271	827	1111	573	994	891	1404	1433	856	756	764	1036	1203
K23095	MENG, menG; demethylphylloquinol methyltransferase [EC:2.1.1.329]	443	673	544	497	671	912	947	389	703	518	742	1010	730	644	486	745	786
K23139	CYP110; cytochrome P450 family 110 [EC:1.14.-.-]	6534	6194	5209	3855	3796	6218	5850	1813	6227	4088	5579	10433	6036	4141	2724	2795	2542
K23163	sbp; sulfate/thiosulfate transport system substrate-binding protein	705	712	702	1102	640	1265	1198	392	811	828	1259	1011	904	666	666	1020	737
K23262	gvpA; gas vesicle structural protein	702994	946559	702553	483910	564758	1131519	1123303	395441	781685	664387	1089489	723317	873412	715767	523663	727844	884108
K23264	purS; phosphoribosylformylglycinamidine synthase subunit PurS [EC:6.3.5.3]	565	738	625	527	628	789	846	383	634	455	764	1197	583	471	397	582	614
K23265	purQ; phosphoribosylformylglycinamidine synthase subunit PurQ / glutaminase [EC:6.3.5.3 3.5.1.2]	497	693	545	559	780	791	754	318	629	426	727	824	537	484	552	760	747
K23269	purL; phosphoribosylformylglycinamidine synthase subunit PurL [EC:6.3.5.3]	3907	3910	3610	3375	3448	3823	4279	1587	3079	2546	4359	2597	3275	2413	2976	4352	4528
K23393	murT; lipid II isoglutaminyl synthase (glutamine-hydrolysing) [EC:6.3.5.13]	307	621	633	625	874	592	684	239	493	455	802	553	487	509	423	697	876
K23753	ppk2, pap; AMP-polyphosphate phosphotransferase [EC:2.7.4.33]	2921	2420	2107	1980	2088	4861	5215	2010	2355	1826	2720	4981	3394	2645	4045	5022	5256
K23975	E2.8.1.16; L-aspartate semialdehyde sulfurtransferase [EC:2.8.1.16]	1800	1726	1377	1548	1616	1770	1654	759	1994	1256	1840	2057	1456	1119	1136	1378	1453
K23976	K23976; L-aspartate semialdehyde sulfurtransferase ferredoxin	183	278	198	231	234	403	344	141	276	207	287	345	305	195	100	165	217
K23997	nnr; ADP-dependent NAD(P)H-hydrate dehydratase / NAD(P)H-hydrate epimerase [EC:4.2.1.136 5.1.99.6]	352	563	488	453	567	679	815	285	529	406	660	801	565	473	347	639	607
K24136	pgdX; glutathione-dependent peroxiredoxin [EC:1.11.1.27]	5344	5606	4469	5202	4790	5015	5802	2015	5230	4649	6464	7354	4477	2810	5001	6338	7798
K24158	prx; thioredoxin-dependent peroxiredoxin [EC:1.11.1.24]	4969	6515	6103	5444	6807	26494	28251	10432	8652	7120	10435	28019	15241	13320	22244	32797	33164
K24180	mleP; malate permease and related proteins	108	123	98	177	210	292	272	88	189	132	285	208	190	153	99	123	200
K24392	CYP120A1; retinoid hydroxylase	2034	2307	2040	2028	2205	2296	2275	820	2376	1717	2860	4569	2383	2210	905	1573	1485
K24411	patD, lynD; oxazoline/thiazoline synthase [EC:6.2.2.2 6.2.2.3]	306	449	335	384	477	460	411	177	425	279	644	730	411	383	276	368	482
K24512	VWA8; von Willebrand factor A domain-containing protein 8	297	137	820	208	354	458	979	65	663	231	365	1340	1088	705	111	281	309

## Sheet: MicrocystisPhage
Name	Size	T0.A	T0.B	T0.C	Co.B	Co.C	Am.A	Am.B	Am.C	No.A	No.B	No.C	Ur.A	Ur.B	Ur.C	Po.A	Po.B	Po.C
Library		46688142	51493052	47602034	40329646	47185286	61637340	58714592	28577112	51198008	41522392	57160918	61063844	50418496	40019140	30997270	36402156	36653842
rIIA	2409	33	37	6	107	350	464	388	26	200	299	444	136	121	50	139	456	1537
nrdB	1047	19	39	1	65	208	339	291	21	116	198	302	129	79	42	113	299	1190
MaLMM01_gp003	795	23	30	1	84	278	459	370	31	159	227	324	81	102	52	83	262	945
MaLMM01_gp004	561	27	27	0	60	187	280	268	40	105	205	270	107	70	36	60	174	627
nblA	240	1	0	0	2	7	11	8	0	5	2	5	3	1	0	16	16	17
nrdA	2229	53	109	14	229	642	1094	913	82	443	641	949	237	248	110	288	1083	3724
MaLMM01_gp007	435	1	0	0	0	1	2	0	0	2	7	3	8	0	2	5	6	24
recA	1065	24	24	3	57	155	306	208	25	132	154	282	83	64	33	113	400	1405
MaLMM01_gp009	489	2	3	0	6	13	33	35	1	4	14	20	3	6	2	6	32	113
MaLMM01_gp010	522	0	4	0	5	15	23	20	3	4	6	21	2	1	1	4	26	58
MaLMM01_gp011	126	1	0	0	0	0	0	0	0	0	0	0	0	0	0	0	0	0
MaLMM01_gp012	399	14	15	0	39	111	166	123	13	67	96	162	47	43	22	75	197	625
MaLMM01_gp013	438	3	12	1	12	46	78	61	5	37	38	53	19	18	13	30	102	241
MaLMM01_gp014	2091	70	71	0	162	486	886	793	86	318	471	746	186	195	101	232	967	3012
MaLMM01_gp015	126	1	0	0	1	0	0	1	0	0	0	0	0	0	0	0	1	0
MaLMM01_gp016	543	19	10	1	29	64	122	98	13	59	72	96	23	28	11	38	133	392
MaLMM01_gp017	360	1	0	0	6	20	39	32	2	13	18	28	0	11	1	11	45	149
MaLMM01_gp018	207	6	8	0	22	34	65	44	5	16	29	65	5	10	9	13	69	200
MaLMM01_gp019	1008	23	27	2	58	162	275	256	30	107	162	251	103	50	36	103	412	1334
MaLMM01_gp020	1476	34	64	3	97	316	510	502	44	246	328	474	133	122	70	220	907	3444
MaLMM01_gp021	729	20	24	2	55	136	174	158	21	77	132	168	73	33	29	63	389	1404
MaLMM01_gp022	165	2	5	0	1	8	34	20	0	8	20	11	8	11	3	13	37	164
MaLMM01_gp023	381	3	6	0	6	42	60	65	6	32	38	56	10	28	11	16	62	228
MaLMM01_gp024	813	9	8	0	14	51	58	64	1	22	35	75	39	11	11	8	69	196
MaLMM01_gp025	1221	24	30	5	76	179	305	284	14	153	169	249	82	78	47	54	166	644
MaLMM01_gp026	204	1	1	0	0	6	7	3	1	1	3	5	3	0	2	2	4	23
MaLMM01_gp027	123	1	0	0	0	0	0	0	0	0	0	0	0	0	0	0	0	0
MaLMM01_gp028	495	11	5	0	24	50	95	97	8	32	82	83	25	22	18	41	256	736
MaLMM01_gp029	591	2	1	1	5	23	30	23	3	10	14	39	22	4	5	15	43	134
MaLMM01_gp030	1521	60	59	0	99	196	401	330	38	157	235	333	95	74	53	587	2803	7847
MaLMM01_gp031	1230	152	242	41	175	227	298	283	138	171	155	286	298	162	121	149	839	2144
MaLMM01_gp032	420	1	7	0	5	3	6	4	3	3	0	3	7	1	2	2	8	3
MaLMM01_gp033	180	6	3	0	1	29	23	24	0	8	11	8	6	7	7	3	22	72
MaLMM01_gp034	249	3	4	0	8	12	41	21	2	20	15	21	13	9	4	0	15	92
MaLMM01_gp035	333	2	0	0	1	10	18	7	3	7	6	10	10	4	3	2	8	31
MaLMM01_gp036	684	17	14	0	37	101	161	131	15	66	79	171	44	38	23	42	130	467
MaLMM01_gp037	741	1	0	0	0	1	0	0	0	0	0	0	1	0	0	2	1	0
MaLMM01_gp038	126	1	0	0	0	0	0	0	0	0	0	0	0	0	0	0	0	0
MaLMM01_gp039	471	7	1	0	8	26	49	40	2	15	26	47	21	13	4	13	37	131
MaLMM01_gp040	432	1	0	0	0	0	0	1	0	0	0	0	1	0	0	0	0	1
MaLMM01_gp041	768	1	0	0	0	0	0	0	0	0	0	0	0	0	0	0	0	0
MaLMM01_gp042	489	1	0	0	0	0	0	0	0	0	0	1	0	0	0	0	2	1
MaLMM01_gp043	198	1	0	0	0	0	0	0	0	0	0	0	0	0	0	0	0	0
MaLMM01_gp044	243	2	2	0	4	10	23	18	2	8	14	15	12	0	3	6	12	91
MaLMM01_gp045	942	16	8	0	30	52	118	120	7	53	55	103	43	31	19	45	169	537
MaLMM01_gp046	216	1	0	0	0	0	2	2	0	4	0	3	5	1	0	1	4	16
MaLMM01_gt001	73	0	0	0	0	0	0	0	0	0	0	0	0	0	0	0	0	0
MaLMM01_gp047	162	2	0	0	1	3	7	4	0	0	2	4	0	1	0	3	3	10
MaLMM01_gp048	279	1	0	0	7	14	36	38	5	22	12	20	7	6	4	8	24	64
MaLMM01_gp049	138	1	0	0	0	0	0	0	0	0	0	0	0	0	0	0	0	0
MaLMM01_gp050	213	1	0	0	0	0	0	0	0	0	0	0	0	0	0	0	0	0
MaLMM01_gp051	684	38	44	3	68	128	328	266	22	104	176	274	53	48	28	331	2148	6351
MaLMM01_gp052	231	1	0	0	0	0	0	0	0	0	0	0	1	0	0	4	2	0
MaLMM01_gp053	408	9	6	0	17	55	63	59	7	31	28	61	15	13	8	38	188	624
MaLMM01_gp054	531	1	0	0	0	0	0	0	0	0	0	0	0	0	0	0	0	0
MaLMM01_gp055	177	1	0	0	0	0	0	0	0	0	0	0	0	0	0	0	0	0
MaLMM01_gp056	252	3	1	1	12	20	25	26	1	13	16	15	11	7	5	5	13	57
MaLMM01_gp057	1047	10	10	0	32	70	135	147	6	63	89	118	32	29	14	48	190	725
MaLMM01_gp058	243	1	0	0	2	4	10	7	0	3	6	12	0	1	0	3	9	32
MaLMM01_gp059	597	2	0	1	2	9	23	20	0	3	11	15	3	2	0	3	4	25
MaLMM01_gp060	405	1	0	0	0	0	0	0	0	0	0	0	0	0	0	0	0	0
MaLMM01_gp061	465	1	0	0	0	0	0	0	0	0	0	0	0	0	0	0	0	0
MaLMM01_gp062	831	231	181	24	217	215	383	437	129	235	166	308	240	204	94	169	243	318
MaLMM01_gp063	660	1	0	0	0	0	0	0	0	0	0	0	0	0	0	0	0	0
MaLMM01_gp064	5022	36	25	3	143	271	418	348	37	245	305	480	81	97	53	93	733	2332
MaLMM01_gp065	780	4	0	0	6	12	16	13	2	10	9	16	0	8	4	0	16	57
MaLMM01_gp066	516	0	1	0	1	1	1	7	0	1	1	3	0	2	0	0	1	6
MaLMM01_gp067	405	1	0	0	0	0	0	0	0	0	0	0	0	0	0	0	0	0
MaLMM01_gp068	642	6	10	0	28	68	55	58	8	34	34	43	24	18	6	18	71	244
MaLMM01_gp069	756	8	13	2	22	62	86	70	10	36	56	54	28	18	20	35	84	348
MaLMM01_gp070	438	2	3	0	11	24	28	28	3	18	26	25	17	5	2	11	30	150
MaLMM01_gp071	519	2	0	0	4	4	3	9	5	2	3	6	2	0	1	1	9	26
MaLMM01_gp072	720	10	3	0	22	64	80	69	3	34	69	82	14	12	7	28	112	350
MaLMM01_gp073	363	3	8	0	8	28	49	58	3	30	34	53	17	11	7	25	152	437
MaLMM01_gp074	282	9	3	0	8	27	33	37	2	18	24	34	9	7	2	30	122	327
MaLMM01_gp075	168	2	0	0	3	9	18	12	3	6	9	13	4	0	2	7	65	174
MaLMM01_gp076	903	13	24	1	32	105	136	125	5	59	71	143	28	33	15	61	350	1147
MaLMM01_gp077	249	1	0	1	7	9	14	16	1	7	14	16	5	5	0	5	44	159
MaLMM01_gp078	264	3	2	0	8	21	12	18	1	14	16	12	4	4	3	17	68	178
MaLMM01_gp079	276	2	4	0	4	17	29	19	0	15	19	19	16	6	2	16	70	223
MaLMM01_gp080	10689	108	107	5	370	757	962	761	89	508	754	993	271	214	120	409	2429	7590
MaLMM01_gp081	363	26	28	0	40	76	259	195	13	78	225	251	78	52	16	121	1152	3814
MaLMM01_gp082	249	7	8	0	8	26	73	57	5	21	59	55	30	5	5	44	282	989
MaLMM01_gp083	1341	37	62	3	76	173	417	347	16	134	283	379	109	82	35	231	1493	4898
MaLMM01_gp084	423	8	11	0	23	49	78	85	10	40	56	77	32	14	9	40	233	834
MaLMM01_gp085	1353	98	146	7	131	309	585	447	48	203	376	616	369	125	48	508	1572	5033
MaLMM01_gp086	1314	158	220	11	209	429	822	599	78	290	541	715	460	177	95	830	2530	7958
MaLMM01_gp087	1107	85	111	4	145	294	529	390	39	165	295	459	243	113	63	490	1394	4213
MaLMM01_gp088	669	10	9	0	34	62	106	107	2	40	72	119	40	18	14	60	297	967
MaLMM01_gp089	1878	29	51	5	79	188	347	262	31	134	232	347	104	75	36	196	1151	3597
MaLMM01_gp090	699	0	14	0	14	48	74	61	4	33	39	84	18	17	14	39	171	669
MaLMM01_gp091	2325	135	203	6	169	408	998	655	71	253	562	734	488	187	79	580	2320	7827
MaLMM01_gp092	711	25	34	0	39	108	221	168	20	59	129	174	109	53	19	127	493	1604
MaLMM01_gp093	1872	25	12	0	63	118	197	180	13	96	140	243	82	61	31	106	579	1841
MaLMM01_gp094	1566	18	24	2	38	125	179	154	20	115	121	191	51	53	31	144	650	2140
MaLMM01_gp095	1194	12	8	0	25	66	80	80	10	44	46	70	31	26	7	35	220	670
MaLMM01_gp096	513	7	7	0	15	34	57	55	2	33	38	67	14	10	3	20	140	359
MaLMM01_gp097	1095	17	15	0	31	72	116	115	13	77	105	135	36	32	26	53	308	804
MaLMM01_gp098	3534	41	27	2	101	239	344	259	19	179	280	419	105	86	49	113	575	1840
MaLMM01_gp099	354	1	2	0	8	21	17	25	1	15	10	29	5	8	4	7	46	103
MaLMM01_gp100	378	3	7	1	9	30	68	53	1	19	43	52	20	13	4	25	77	266
MaLMM01_gp101	981	8	19	0	35	78	111	83	10	41	60	105	27	29	18	46	190	623
MaLMM01_gp102	2790	30	29	1	47	173	276	225	25	106	156	239	63	54	41	87	471	1446
MaLMM01_gp103	816	7	9	1	14	47	61	55	6	20	31	59	30	11	7	11	77	282
MaLMM01_gp104	801	21	59	10	37	79	94	80	34	75	46	108	84	45	55	24	94	235
MaLMM01_gp105	1734	24	33	1	57	130	217	189	13	85	155	230	51	46	23	53	245	823
MaLMM01_gp106	1014	14	25	2	37	78	153	122	12	58	97	156	47	42	19	55	238	693
MaLMM01_gp107	558	9	5	0	27	60	84	78	4	42	67	91	29	22	10	31	161	438
MaLMM01_gp108	4080	55	67	5	211	440	661	543	60	323	457	658	196	133	85	234	1177	3529
MaLMM01_gp109	2523	45	40	1	117	271	459	395	27	200	291	466	107	94	48	165	899	2703
MaLMM01_gp110	336	7	8	0	6	30	35	34	4	15	19	31	12	6	1	21	112	369
MaLMM01_gp111	1581	9	17	1	16	62	81	81	4	45	73	100	33	33	8	49	245	824
MaLMM01_gp112	1959	5	7	0	12	41	68	55	4	23	39	53	29	14	5	27	86	367
MaLMM01_gp113	1149	6	8	0	17	64	77	81	5	46	83	71	26	13	13	36	128	368
MaLMM01_gp114	846	10	9	1	30	60	104	90	12	41	57	81	27	22	14	27	108	316
MaLMM01_gp115	369	1	7	0	16	28	67	49	3	37	36	40	20	16	7	28	86	274
MaLMM01_gp116	471	1	8	0	26	51	75	64	8	36	41	85	41	18	7	45	151	455
MaLMM01_gp117	789	13	12	0	27	61	105	98	9	36	74	106	41	22	19	32	141	467
MaLMM01_gp118	1779	25	28	2	67	213	265	282	28	142	233	275	110	74	33	97	549	1608
MaLMM01_gp119	636	6	8	0	14	46	81	60	3	33	54	74	35	13	4	32	122	474
MaLMM01_gp120	8697	95	61	4	354	752	1073	930	100	577	761	1053	320	228	127	313	1344	4480
MaLMM01_gp121	189	0	0	0	1	12	6	14	0	6	9	11	2	1	0	14	19	143
MaLMM01_gp122	228	2	0	0	7	20	58	39	8	16	32	52	22	6	2	31	267	721
MaLMM01_gp123	711	20	20	1	27	73	163	125	16	86	131	130	43	28	17	209	1313	4048
MaLMM01_gp124	447	1	12	0	16	17	79	51	4	20	41	33	11	5	3	68	509	1764
MaLMM01_gp125	1143	16	9	0	54	102	144	98	11	68	101	136	40	27	19	164	819	2880
MaLMM01_gp126	546	3	3	1	6	49	74	44	8	38	38	45	20	10	6	65	390	1497
MaLMM01_gp127	204	0	0	0	0	0	0	0	0	0	0	0	0	0	0	0	0	0
MaLMM01_gp128	918	4	7	0	18	78	116	91	9	43	59	139	26	17	16	38	146	505
MaLMM01_gp129	339	1	1	0	4	16	28	20	1	9	20	32	5	1	3	4	20	80
MaLMM01_gp130	498	1	2	1	5	39	43	38	3	14	31	41	19	6	1	8	43	135
MaLMM01_gp131	801	4	16	0	30	72	139	137	8	62	78	109	37	24	26	33	123	436
MaLMM01_gp132	342	1	0	0	11	32	15	16	0	16	11	14	8	2	2	3	19	69
MaLMM01_gp133	501	6	5	0	4	26	58	41	5	16	37	55	6	12	5	5	86	202
MaLMM01_gp134	1194	15	19	0	35	125	186	145	9	87	97	177	52	54	22	51	232	718
MaLMM01_gp135	1173	779	944	90	640	708	998	839	282	763	592	1088	1219	775	503	381	590	585
MaLMM01_gp136	609	512	742	87	387	523	855	770	296	662	433	1101	1082	685	367	268	360	499
MaLMM01_gp137	192	1	0	0	0	0	0	0	0	0	0	0	0	0	0	0	0	0
MaLMM01_gp138	189	1	0	0	0	2	3	1	5	0	1	0	1	1	0	0	2	6
MaLMM01_gp139	261	1	0	0	0	0	0	1	0	0	0	0	0	0	0	0	0	0
MaLMM01_gp140	156	1	0	0	0	0	0	0	0	0	0	0	0	0	0	0	0	0
MaLMM01_gp141	210	1	0	0	0	0	0	0	0	0	0	0	0	0	0	0	0	0
MaLMM01_gp142	216	1	0	0	0	0	0	0	0	0	0	0	0	0	0	0	0	0
MaLMM01_gp143	189	1	0	0	0	2	1	2	0	1	0	4	0	0	0	0	1	3
MaLMM01_gp144	240	1	0	0	0	0	0	2	0	0	0	0	0	0	0	0	0	1
MaLMM01_gp145	381	1	0	0	0	3	2	6	1	2	0	5	1	2	0	0	4	12
MaLMM01_gp146	243	1	0	0	0	0	1	0	0	0	2	0	0	0	0	1	3	6
MaLMM01_gp147	207	1	0	0	0	3	6	2	0	3	0	8	1	2	0	0	2	13
MaLMM01_gp148	156	1	0	0	0	1	1	1	0	4	1	2	0	0	0	0	0	3
MaLMM01_gp149	204	1	0	0	0	0	0	0	0	0	0	0	0	0	0	0	0	1
MaLMM01_gp150	321	1	0	0	0	0	0	0	0	0	0	0	0	0	0	0	0	0
MaLMM01_gp151	234	1	0	0	0	0	0	0	0	0	0	1	0	0	0	0	0	0
MaLMM01_gp152	174	1	0	0	0	0	0	0	0	0	0	0	0	0	0	0	0	0
MaLMM01_gp153	165	1	0	0	0	0	0	1	0	0	0	0	0	2	0	0	0	1
MaLMM01_gp154	210	1	0	0	0	0	0	1	0	0	0	0	0	0	0	0	0	0
MaLMM01_gp155	213	1	0	0	0	0	0	0	0	0	0	0	0	0	0	0	0	0
MaLMM01_gp156	186	1	0	0	0	0	0	0	0	1	0	4	0	0	0	0	0	6
MaLMM01_gp157	243	1	0	0	0	0	0	0	0	0	0	0	0	0	0	0	0	0
MaLMM01_gp158	327	0	1	0	0	3	1	0	0	1	4	4	2	2	0	0	0	11
MaLMM01_gp159	282	1	1	0	3	16	49	32	1	7	21	24	4	5	2	7	33	115
MaLMM01_gp160	1149	12	18	0	49	197	344	277	29	117	187	305	94	69	33	89	424	1447
MaLMM01_gp161	456	7	7	0	15	42	85	85	4	41	58	79	29	13	12	39	121	495
MaLMM01_gp162	612	4	3	1	13	48	68	56	5	39	45	87	15	19	15	24	123	521
MaLMM01_gt002	85	1	0	0	0	0	0	0	0	0	0	0	0	0	0	0	0	0
MaLMM01_gp163	627	1	0	0	1	9	14	7	0	5	6	14	9	0	4	1	14	35
MaLMM01_gp164	264	1	5	1	11	25	36	32	1	13	25	32	3	8	6	14	45	117
MaLMM01_gp165	600	0	0	0	0	0	0	0	0	0	0	0	0	0	0	0	0	0
MaLMM01_gp166	1452	40	59	4	110	432	738	550	54	207	384	581	94	109	78	214	924	2969
MaLMM01_gp167	1227	40	60	1	141	439	692	596	67	246	442	521	160	146	86	240	1021	3440
MaLMM01_gp168	687	32	30	1	114	229	448	420	36	138	259	404	45	107	47	203	997	3312
MaLMM01_gp169	1104	56	55	5	175	443	945	707	82	302	542	759	151	169	99	426	1673	5503
MaLMM01_gp170	171	4	2	0	3	15	22	22	3	7	10	32	8	1	1	4	14	50
MaLMM01_gp171	1149	3939	4889	731	2576	2745	4525	3983	1416	2854	2870	4806	4019	2706	2143	2006	2633	3338
MaLMM01_gp172	264	9	7	0	21	39	59	57	10	31	45	73	21	16	8	14	64	157
MaLMM01_gp173	756	22	26	0	60	209	245	219	21	105	171	231	82	55	24	86	262	933
MaLMM01_gp174	1137	54	36	2	112	316	500	453	24	161	248	445	150	116	40	89	292	1025
MaLMM01_gp175	372	23	38	1	52	229	433	325	29	172	211	397	221	91	59	106	358	1197
MaLMM01_gp176	1104	38	40	2	107	239	440	404	20	148	248	396	100	84	47	109	353	1207
MaLMM01_gp177	567	8	5	0	10	37	39	51	5	18	31	44	39	22	10	24	58	168
MaLMM01_gp178	963	39	27	2	99	210	318	285	23	177	206	318	87	95	37	92	304	1006
MaLMM01_gp179	156	3	9	0	5	52	46	42	3	14	21	33	9	3	4	5	35	80
MaLMM01_gp180	1284	38	43	0	104	296	473	393	38	188	286	438	101	115	56	103	340	1193
MaLMM01_gp181	675	8	10	3	38	124	198	185	20	57	103	193	33	52	14	45	112	326
MaLMM01_gp182	210	2	3	1	3	12	26	29	0	7	9	18	2	3	1	12	13	32
MaLMM01_gp183	672	33	29	1	55	241	407	362	28	154	269	376	144	98	63	74	301	1037
MaLMM01_gp184	816	34	55	3	91	447	699	592	46	246	371	581	132	151	72	146	454	1523

## Sheet: Normalized Phage Terminase
Name	T0.A	T0.B	T0.C	Co.B	Co.C	Am.A	Am.B	Am.C	No.A	No.B	No.C	Ur.A	Ur.B	Ur.C	Po.A	Po.B	Po.C
Microcystis phage	7.03048e-10	8.35273e-10	2.61554e-10	3.05911e-09	6.40469e-09	6.14251e-09	6.49647e-09	1.50508e-09	3.78039e-09	7.4281e-09	6.42553e-09	2.43745e-09	2.20004e-09	1.97981e-09	3.81581e-09	1.87337e-08	5.31132e-08
Synechococcus/Prochlorococcus phage	8.60131e-09	7.19695e-09	6.91481e-09	1.82187e-09	9.36329e-10	1.17267e-08	8.09068e-09	6.91771e-09	1.19603e-09	2.17014e-09	1.95461e-09	6.25186e-10	9.92372e-10	1.00432e-09	1.39323e-09	7.10879e-10	8.28181e-10

## Sheet: Nutrients
	Label	T0.A	T0.B	T0.C	Co.B	Co.C	Am.A	Am.B	Am.C	No.A	No.B	No.C	Ur.A	Ur.B	Ur.C	Po.A	Po.B	Po.C
Nitrate+NO2	µmol/L	31.177	31.511	31.391	26.323	25.726	32.514	31.297	31.426	235.567	242.528	244.825	30.929	30.586	30.792	13.88	7.866	4.658
Ammonium	µmol/L	0.56	0.275	0.353	0.096	0.048	171.846	177.929	183.926	0.224	-0.165	-0.121	2.784	3.431	3.394	0.153	0.431	0.143
Nitrite	µmol/L	1.039	1.041	1.047	0.951	0.94	0.975	0.977	0.976	1.044	1.054	1.057	0.978	0.997	0.97	0.72	0.517	0.38
Phosphate	µmol/L	-0.049	-0.047	-0.066	-0.073	-0.045	-0.027	-0.033	-0.046	-0.048	-0.035	-0.043	-0.064	-0.05	-0.064	-0.057	-0.025	-0.043
Silicate	µmol/L	28.316	52.918	28.866	27.54	47.809	54.519	31.495	31.584	28.535	59.978	28.981	31.677	31.235	33.47	33.24	45.822	32.427
Nitrate	µmol/L	30.165	30.498	30.372	25.394	24.807	31.569	30.349	30.478	234.833	241.793	244.09	29.978	29.616	29.85	13.168	7.352	4.279

## Sheet: Toxins
	T0.A	T0.B	T0.C	Co.B	Co.C	Am.A	Am.B	Am.C	No.A	No.B	No.C	Ur.A	Ur.B	Ur.C	Po.A	Po.B	Po.C
Microcystin-LR concentration (ug/L)	0.16	0.08	0.13	0.27	0.23	0.25	0.15	0.12	0.15	0.24	0.26	0.2	0.32	0.47	0.24	0.23	0.39
Percent microcystin-LR	100	100	100	65	61	63	100	51	100	59	67	100	58	59	39	52	49

## Sheet: Microcystis_DeSeq
Id	gene	T0_log2FoldChange	T0_padj	Am_log2FoldChange	Am_padj	Bi_log2FoldChange	Bi_padj	No_log2FoldChange	No_padj	Ur_log2FoldChange	Ur_padj	Po_log2FoldChange	Po_padj
K09942	K09942; uncharacterized protein	-2.424	1.68992e-60	-1.198	1.33823e-15	-2.523	5.88722e-66	-0.918	6.55528e-08	-2.005	1.32203e-41	-2.077	3.99121e-45
K15577	nrtB, nasE, cynB; nitrate/nitrite transport system permease protein	-2.357	4.29497e-16	-2.965	2.23016e-25	-0.982	0.00172834	-0.968	0.00908717	-2.56	4.68729e-19	0.054	0.888472
K15576	nrtA, nasF, cynA; nitrate/nitrite transport system substrate-binding protein	-2.229	7.9305e-19	-2.838	1.16337e-30	-1.182	7.01149e-06	-1.084	0.000310913	-2.693	2.2249e-27	0.126	0.691424
[truncated: 1,411 more rows]
